# Supplementary material for: Cenozoic aridization in Central Eurasia shaped diversification of toad-headed agamas (Phrynocephalus; Agamidae, Reptilia)
Source: PeerJ. 2018 Mar 19;6:e4543. doi: 10.7717/peerj.4543 (PMC5863718; doi:10.7717/peerj.4543)
Supplement: Supplemental Information 26 [file peerj-06-4543-s026.fas]

>Lacerta_viridis_JF805800
ttaatgaatattgcaattaacgagttgaatctcatgcttcaagaagctacttaccagaaagaaaaggtgaggcaagatttatcacagcagcttgaaatattatcctcagaaaagtctgctctgcaaaatcaagttgaagagctttgtcaagagctgggctttgcaagagagcaaattcagagagccaagcagactataaatgagagagaatcaaagttacatgaagtagaccagttacaaatcaccaccgcagaactaaaagcacaacttgctgctgcatctaagaccagggaagaattagaagagaaacatgaggcagaagttacaaattacaaaataaaacttgaaatgctagaaagagaaaaggatgcagttttgggcaggatggctgaatctcaagaagctgaactagagagactgaggactcatcttttgttcagtcatgaagaagagctatcaaaacttagagatgatttacagcaagagcacagaataaacactgaaaatcttaaagataatatggttatgcaatctaaacagcagttggatgacttacaaaatgaaatgagcaaaaagatagaagctgtgcaatttgaaaatgaaaacttgatagcaaagcagaatgagctcaaattagaaatatcaaggcttaaagatttgcaggagtctattgtaaattctaaatctgaagaaatgatgcttcagatccaagacctccaaaaagagatagaagtgcttagactagaaggaaaagaaaagggttcacttgagcaggaagttcaggtattacagctgaaaacagaattattagaaaagcaaatgaaagaaaaagaggatagtcttcaagaaaaatgcaccatacttgaaacacaaaacaattttcttgaagataaaagtaatgctctgaaagagaagctaaagaagtatgctattaagaatacagaagaaag------tttcactgatggcattagttccgagtcagaagaatttgatttgcaaaacagaatagacaatctgatagcagaaaatgagaaacttgtaaaacaagatatggaacttaaagaagagattgagaggctacagaattccttttcgtttgct------------gagcataattaccaggaactccaaaaaacccatgcttctctactaaaagtaaaattggatttaga-
>Takydromus_sexlineatu_JF805809 
ttaatgaatattgcaattaaygagttgaatctcatgcttcaggaagctacataccagaaagaaaaagtgaggcaagatttatcacagcaacttgaaatattatcctcagaaaagtctgctctgcaaaatcaagttgaagatctttgtcaagagctggacttcgcaagagagcaaattcagagagccaagcagaccataaatgagagagaatcaaagttacatgaagtggaccagttacaaatcaccactgcagaactaaaagcacaacttgctgctgcatctgagatcagggaagaattagaggagaaacatgaggcagaagttacaaattacaaaataaaacttgaaatgctagaaagagaaaaggatgcagttttgggcaggatggctgaatctcaagaagctgaactagagagactgagaactcatcttttgttcagtcatgaagaagagctatcaaaacttagagatgatttaatgcaagagcacagaataaacactgaaaaccttaaagataacatgattatgcaatctaaacaacagctggatgacttaaaaaatgaaatgagcmaaaagatagaagctatgcaatttgaaaatgaaaacttaataggaaagcagaatgagctcacattagaaatatcaaggctaaaagatttgcaggagtctgttgtaaattctwaatctgaagaaannnnnnnnnnnnnnnnnnnnnnnnnnnnnnnnnnnnnnnnnnnnnnnnnnnnnnnnnnnnnnnnnnnnnnnnnnnnnnnnnnnnnnnnnnnnnnnnnnnnnnnnnnnnnnnnnnnnnnnnnnnnnnnnnnnnnnnnnnnnnnnnnnnnnnnnnnnnnnnnnnnnnnnnnnnnnnnnnnnnnnnnnnnnnnnnnnnnn------------nnnnnnnnnnnnnnnnnnnnnnnnnnnnnnnnnnnnnnnnnnnnnnnnnnnnntttcactgatggcattagttctgagttcgaagaatttgatttgcaaagcagaatagacaatctgatagcagaaaatgagaaacttgtaaaacaagatattgaacttaaagaagagattgagaggctacagaattccttttcgtttgct------------gagcatagttaccaggaactccaaaaaacccatgcttctctactaaaggtaaaattggatttaga-
>Anolis_carolinensis_JF805835 
ttactgagtgctgaagttaatgagttgaaaatgatgttgcaggatgctgattatcaaagagaaaaggtaagagaggatttatctaaacaccttgaacacttatctttggaaaaatcttctctacaaaatcaagttgaggatcttcatcaagagctgagctttacaagggatcaagttcagagagctaaacaaactatacatgaaaaggattctatgttgcatgaggcagatacattaaaaaacactgttgaggatctaaaagcccagcttgcatctgcttttgagataaaacaagagctagaattgaaacatgatgcagaagttacaaattataaaataaaacttgaaatgttagaaagagaaaaggatgctgttttggacaggatggctgaatctcaagaggctgaactagaaaggctgaggactaagcttttattcagtcatgaagaagagctatcaaaacttagagatgacctgcaacaagaacacagaataaacatagaaaatcttaaagacaatatgattacacaaacgaaccagcagttagatggcttagaatttgaaatgagcaaaataatagaaaatatgcaatctgaaaatgataacttattaagaagacagcatgagcttacattagaaatatcacaattaaaagatttgcaccaatctgttctaaattctaaatcagaagaaatgcttcttcaaatcagcaacctccagaaagagatagatattcttagacaggaagaaaaagaaaagagtatgttggaacaggaagttcaagagttgcaacttaaaacagaattcctggaaaagcaaatgaaagagaaagaagacacatttcaagaaaaatattcattgcttgcaacacagaataaagttcttgaagatgaaaataattctctacaagagaaattaaataat---gcgcttaggaataaggaagaaagttttgtcttcactgatggcattaattccaagtcagaggattttgacttgcaaaaaagaatagaagaattggtaactgaaaatagaaagttgctaaaacaagatgctgaacataaagtagagcttcagaagctaaagaacactttttcatttgctgagagggactttgaacaaaattataaggatctccaagaaaaatatgcttctctattaaaggtaaaattagatttaga-
>Basiliscus_basiliscus_JF805836 
ttaatgaaaattgaaatcagtgagttgaatctgatgttgcaggatgctaattgtcagaaagaagaggtaagacaagatttgtcccatcagcttgaacagttatcaatggaaaaatgttctttacaaaatcaagttgatgatctttgtcaagagttgagctttgcaagagagcaaattcagagagctaaacaaactataaatgaaaaggattctaagttgcatgaggtagatgtgttacaaatcactgttggagatctaaaagcccagcttgcatctgcctctgaggttaagcaagagttagaattaaaacatgatgcagaagttacgaattacaaaataaaacttgaaatgctagaaaa-------------------------------------------------------------------------------------------------------------------------------------------------------------------------------------------------------------------------------------------------------------------------------------------------------------------------------------------------------------------------------------------------------------------------------------------------------------------------------------------------------------------------------------------------------------------------------------------------------------------------------------------------------------------------------------------------------------------------------------------------------------------------------------------------------------------------------------------------------
>Leiocephalus_barahonensis_JF805844 
ttaatgaacattacaattaatgagttgaatctgaagttacaggaagctactgatcagaaagaaaagataagacaagatttgtcccaacagcttgaagtgttattctcagaaaaatcttctctacaaaatcaagttgacaatctttgtcaagagctgagctttgcaagagagcaaattcagagagctaaacaaactataaatgaaaaagattccaagttgcgtgatatggatgtgttacagaccactgttggagatctgaaagcccagcttgcatctgcctctgaggtaaagcaagaactagaattaaaacatgattcagaagttaccaattacaaaataaaacttgaaatgctagaaagagaaaaggatgctgttttggacaggatggctgaatctcaagaagctgaactagaaagactgaggactaaacttttattcagtcacgaagaagagctgtcaaaacttagagatgacttacaacaagagcacagaataaaaacagagaatcttaaagagaaaatgctttcacaagctaagcaacaattagatggtttacaaaatgaaatgagcagaaagctagaagctatgcaattagaaaatgataacttaataaaaatacaggggcagcttacattagagatgtcaaggttaaaagatttgcatcaatctgttctaaattctaaatcagaagaaatgcagcttcagatcagtgacctccagaaagaaatagaagttcttagacaggaagaaaaagagaagggtatgttggaacaggaagttcgggagttacaacttaaagcagaattactggaaaagcagatgaaagagcaagaagatacacttcaaggaaaatgttccttgcttgaaacacaaaacaatgttcttgaagatgaaaataatgctctgcaagaaaaattaaggaaatatactgttaggaatatggaagaaagcttgatcttcactgacggcattatttccaagtcagaggactttgatttgcaaaaaagaatacaagaattggtaaccgaaaatgaaaagttactaaaacaaagtgctgaacataaagtagagattgagaagctaaagaacactttttcatttgctgagaagaactttgaacataattataaggagctgcaagaaaagtatctttctctattaaaggtaaaattggatttaga-
>Polychrus_marmoratus_JF805852 
ttaatgaatattgcaattaatgagttgaatctgatgttgcaggatgctaattatgagagagaaaaggtaagacaagatttgtcccaacagattgaattgttatccttggaaaaatctgctttacagaatcaagttgatgatctatgtcaagagctgagctttgcaagagagcaaattcagagagctaaacaaacgataaatgaaaaagattccaagttgcgtgaagtagatgtgttacataccactattggaaatctgaaagcccagcttgtatctgcttctgaaattaggcaagaactagaagtaaaacacgatgcagaagttacaaattacaaaataaaacttgaaatgctagaaagagaaaaagatgcagttttggacagaatggctgaatctcaagaagctgaactagagagactgaggactaaacttttattcagtcatgaagaagagctatcaaaacttagagatgacctaaaacaagagcacagaataaacatagaaaatcttaaagacaatatggttgtgcaagctaagcagcaattagatgacttacaaaatgaaatgagtaaaaagatagaagctatgcagtttgaaaatgataatttaaaaagaagacaggatcaccttacattagaaatatcaagattaaaagatgtgaaccagactgttctaaattctaaatcagaagaaatgctgcttcaaattagtggcctccagaaagagatagaagttcttaggcaggaagaaaaagaaaagggtatgctagaacaggaagttcaggagttgcaacttaaaacagaattactagaaaagcaaatgaaagagcgagaagatactcttcaaaaaaaatgttcattgcttgaaacacaaaatagtattcttgaagatgaaaataatgctctgcaagaaaaattaaagaaatgtgatgttgggaatgtgggtgaaagcttggtcttcactgatgacattagttccaagtcggaatactttgaatttcaaaaaaggatagaagaactggtaattgagaatgaaaagttgctaaaacaagatactgaacataaagtagagattgagaagctaaagaacactttttcatttgctgagagaaattttgaacgtaattacaaagagcttcaagaaaaatactcttctctattaaaggcaaaattggatttaga-
>Stenocercus_guentheri_JF805856 
ttaatgaatatttctgttaatgagttaaatcggatgttggaggatgctaatgatcagacagaaaaggtaagacaggatttgtccaarcagcttgaacagttatccatggaaaaaggttctctacaaaatcaagttgcctacctttgtcaagagctgagctttgtgagagagcaaattcagagagctaaacagactataaatgagaaggattctaagttgcatgaagtcgaggtgttacaaatcactgttggcgatctgaaagcccagcttgcatctgcttctgagattaggcaagaactagaagtaaaacatgacgcagaagttacaaattacaaaataaaacttgaaatgctagaaagagaaaaggatgcagttttggacaggatggctgaatctcaagaagctgaattagagagactgaggactcaacttttattcagtcatgaagaagagctatcaaaacttagagatgacctacaacaagagcacagaataaacatagaaaatcttaaagagaatatggttatgcaggctaagcagcaattaaatgatttacaaggtgaaatgaacaaaaagatagaagctatgcagtttgaaaatgataacttaataagactacaagatcagcttacattagaaatatcaagattaaaagatttgcaccagtctgttctaaattctaaatcagaagaaatgctgcttcaaattagtgacctccagaaagagatagaagttcttagacatgaagaaaaagaaaagggtatgctggaacaggaaattcaggagttgcgacttaaaacagaattactggaaaagcaaatgaaagagcaagaagatacacttcaagaaaaatgttcattgcttgaaacacaaaataatgttcttgaaggtgaaaattatgctctgcaagagaaattaaaaaaatatgctgttaggaatgtggaagaaagcttggtcttcactgatggcattayctccaagtcagaggattttgatttgcaaaaaaggatagaagaattggtgactgataatgaaaacttgctaaaacaagatgctgaacagaaagctgagattgagaagttaaagaacactttttccttagctgaaagraactttgagcataattataaggagctccaagaaaaataygcttctttattaaaggtaaaattggatttgga-
>Corytophanes_cristatus_JF805839 
ttaatgaaaatcgaaatcaatgagttgaatctgatgttgcaggatgctaatcatcagaaagaagaggtaagacaagatttgtcccatcagcttgaacagttatcaatggaaaaatgttctttacaaaatcaagttgatgatctttgccaagagttgaactttgcaagagagcaaattcagagagctaaacaaactataaatgaaaaggattctaagttgcatgaggtaratgtgttacaactcactgttggagatctgaaagcccagcttgcatctgcttctgaggttaagcaagaactagaattaaagcatgatgcagaagttacgaattacaaa------------------------------------------------------------------------------------------------------------------------------------------------------------------------------------------------------------------------------------------------------------------------------------------------------------------------------------------------------------------------------------------------------------------------------------------------------------------------------------------------------------------------------------------------------------------------------------------------------------------------------------------------------------------------------------------------------------------------------------------------------------------------------------------------------------------------------------------------------------------------------
>Tropidurus_plica_JF805857 
ttaatgaatatttcaattaatgagctgaatctgaagttacaggatgctaatgagcagacgaaaaaagtaagacaggatttatcccaacaacttgaacagttatccatggcaaaatacgctctcgaagatcaagttgttgatctttgtcaagaactgagcttttcaagagagcaaattcagagagctaaacagactataaatgaaaaggattccaaattgcgtgaattagatcttatacaaatcacttttgaagatctgaaagcccagcttgcatctgcttctgaaattcggaaagaattagaaataaaacatgacacagaagttacaaattacaaaataaaacttgaaatgctagaaagagaaaaggatgcagttttggacaggatggctgaatctcaagaagcmgaactagagaggctgaggactcaactattattcagtcatgaagaagagctatcaaaacttagagatgacttacaacaagagcacagaattaacacagaaaatcttaaagagaatatggttatgcaagctaagcagcagttagatgaattatataatgaaatgaacaaaaagatggaagctatgcagtttgaaaatgataacttaataagaaatcaaggtcaacttacattagaaatatcaacattgaaagatttacaccaatctgttctaaattctaaatcagaagaaatgcagcatcaaatcagtgacctccagaaagagatagacattcttagacaggaagaaaaagaaaagggyatgttggaacaagaagttcaggagttgcaactgaaaacagaattactgaaaaarcaaatgaaagaacgagaagatagccttgaagaaaaatgttcattgcttgcaacacaaaacaatgttcttgaaagtgaaaatagcgctctgcaagagaaattaaagaactgtgctgttaggaatatgaaaggaagcttggtcttcactgatggcattagttccaagtcagaggacttggatttacaaaaaagaatagaagaattggtgactgaaaatgaaaacttgctaaaacaagatgctgaacagaaagcagagattgagaagctaaagaacactttttcatttgctgagagaaactttgactgtaattataaagagctccaagaaaaatatgcttctctgttaaaggaaaaattggatttaga-
>Uranoscodon_superciliosus_JF805859
ttaatgaatatttcaattaatgagttgaatctgaagttgcaggatgctaatgagcagacaaaaaaagtaagacaggatttgtcccaacagcttgaacagttatccttggaaaaagattctcttgaaaatcaagttgccgatctttgtcaagaactgagcttttcaagagagcaaattcagagagctaaacagactataaatgaaaaggattccaagttgtgtgaattagatgtgttacaaatcactgttgaagatctgaaagcccagcttatatctgcttctgaaattaggaaagaattagaaataaaacatgatacagaagttacaaattacaaaataaaacttgaaatgctagaaagagaaaaggacgcagttttggacaggatggctgaatctcaagaagctgaactagagagattgaggactgaacttttattcagtcatgaagaagagctgtcaaaacttagagatgatctacaacacgagcacaaaattaacacacaaaatcttaaagagaatatggttatgcaagctaagcagcagttagataatttacataatgaaatgagcaaaaagatagaagctatgcagtttgaaaattataacttaataagaagacaaggtcagcttacattagaaatatcagcattgaaagatttgcagcagtctgttctaaattctaaatcagacgaaatgcagcatcaaatcagtgacctccagaaagagatagacattcttagacangaagaaaaagaaaaaggtatattggaactggaggttcaggagttgcaacttaaaacagaattactgaaaaagcaaatgaaggagcaagaagatatgcttgaagaaaaatgttcgttgcttgaaacacaaaacaatgttcttgaagatgaaaataatgctctgcaagagaaattaaagaattatgctgttaggaatgtggaaggaaacttggttttcactgatggcattagttctaaatcagaggacttagatttacaaaaaagaatacaagaattggtaactgaaaatgaaaacttgctaaaacaagatgctgaacagaaagcagagattgagaagctaaagtacactttttcatttgctgagagaaactttgaccataattataaggagcttcaagaaaaatacgtttctctgttaaag---------gatttaga-
>Phrynosoma JF805850
ttaatgaatattgaaatgaatgagttgaatcagaagttgcaggatgctaactatcagaaagaaaatttaagacaagatttgtctcaacagcttaaactggtatccttggaaaaggcttctttacaaaatcaagttgatgatctttgtcaagagctgagctttgcaagagagcaaattcagagagctaagcaaactataaatgaaaaagattccaagttgcatgagatagatgtgttacaaaacactgttggaratctgagagcccagcttacatctgcctctgagattaaacaagaactagaattaaaacatgaaacagaagttacaaattacaaaataaaacttgaaatgctagaaagagaaaagaatgcagtcttggacaggatggctgaatctcaagaagctgaactcgagagactgaggactaaacttttattcagtcatgaagaagagctatcaaaactcagagatgacttgcaacaagagcacagaataaacatagaaaatcttaaggagaatatggctatgcaagctaagcagcagttagatgacttacaaaatgaaatgagcaaaaggatagaaactatgcaatttgaaaatgataacttaataagaaaacaggctgagcttacgttagaaatatcaagtttaaaagatttgcaccagtctgttctaaattctaaatcaaaagaaatgctgcttcaaatcagtgatctccagaaagagatagaagttcttagacaggaagaaaaagaaaagggtatgctggaacaagaagttcaggtgttgcaacttaaaacagaattactggagaagcaaatgaaagtacgagaagatacacttcaagaaaaatgttcgctgcttgaaacacaaaataatattcttgaagatgaaaataatgctctgcaaaagaaattaaagaattatactgttgggaatatggaagaaagcttgattttcactgatggaattggttccaagtcagaggactttgatttgcaaaaaagaatagaagagttgataactgaaaatgaaaagttactaaaacaagatgctgaacataaagcagagattgagaagctaaagaacactttttcatttgctgagaggaactttgagcataattataaggagctccaagaaaagtatgcttctctattaaagttaaaattagatttaga-
>Sceloporus JF805855
ttaatgaatattgaaatgaatgagttgaatcagaagttgcaggatgctaactatcagaaagaaaaggtaagacaagatttgtcccaacagcttaaactgttatccttggaaaagtcttctttacaaaatcaagttgatgacctttgtcaagagctgagttttgcaagagagcaagttcagagagctaagcaaactataaatgaaaaagattccaagttgcatgagagagatgtgttacaagacactgttgaagatctgagagcccagcttgcatctgcctctgagattaaacaagaactagaattaaaacatgacacagaagttacaaattacaaaataaaacttgaaatgctagagagagaaaagaatgcagtcttggacaggatggctgaatctcaagaagctgaactggagaggctgaggactaaacttttattcagtcatgaagaagagctatcaaaacttagagatgacctgcaccaagagcacagaataaacatagaaaatcttaaggaaaatatgattatgcaagctaagcagcaattagatgatttacaaaatgaaatgagcaaaaagatagaaactatgcaatttgaaaatgataacttaataagaaaacaggatgagcttacattagaaatatcaagtttaaaagatttgcaccagtctgttctaaattctaaatcagaagaaatgcttcttcaaatcagtgacctccaaaaagagatagaaattcttagacaggaagaaaaagaaaagggtatgctggaacaggaagttcaggagttgcaacttaaaacaaaattactggagaaggaaatgaaagagcgagaagatacacttcaagaaaaatgttcactacttgaaacacaaaataatgttcttgaagatgaaaataatgctctgcaagagaaattaaagaaatatgctgtcaggaatatggaagaaagcttgattgtcactgaaggaattagttccaagtcagaggactttgatttgcaaaaaagaatagaagagttgataactgaaaatgaaaagttactaaaacaagatgcggaacataaagcagagattgagaagctaaagaacaatttttcatttgctgagatgaactttgagcataattataaggagctccaagaaaagtatgcttcactattaaagttaaaattagatttaga-
>Uma_scoparia JF805858
ttaatgaatattgaaatgaatgagctgaatcagaagttgcaggatgctaactatcagaaagaaaaggtaagacaagatttatcccaacagcttaaactgttatccttggaaaagtcttctttacaaaatcaagttgatgatctttgtcaagagctgagctttgcaagagagcaaattcagagagctaagcaaactataaatgaaaaagattccaagttgcatgagatggatgtgttacaaaactctgttggagatctgagagcccagcttgcatctgcttctgagattaaacaagaactagaattgaaacatgacacagaagttacaaattacaaaataaaacttgaaatgctagaaaannnnnnnnnnnnnnnnnnnnnnnnnnnnnnnnnctctyaagaagctgaactrgagagactgaggactaaacttttattcagtcatgaagaagagctatcaaaacttagagatgacctgcaacaagagcacagaataaacatagaaaatcttaaagagaatatgactatgcaagctaagcagcaattagatgacttacaaaatgaaatgagcaaaaagatagaaactatgcaatttgaaaatgataacttagtaagaaaacaggatgagcttacattagaaatatcaagtttaaaagatttgcaccagtctgttctaaattctaaatcagaagaaatgctgcttcaaatcagtgacctccagaaagagatagacattcttagacaggaagaaaaagaaaagggtatgctggaacaggaagttcaggagttgcaacttaaaacagaattactggagaaggaaatgaaagagcgagaagatacacttcaagaaaaatgttcactgcttgaaacacaaaataatgttcttgaagatgaaaataatgctctgcaagagaaattaaagaattatgctgttaggaatatggaagaaagcttgattttcactgatggaattagttccaagtcagaggactttgatttgcaaaaaagaatagaagagttgataactgaaaatgaaaagttactaaaacaagatgctgaacataaagcagagattgagaagctaaagaacaatttttcatttgctgaaaggaactttgagcataattataaggagctccaagaaaagtatgcttctctattaaagttaaaattagatttaga-
>Uta_stansburiana JF805861
ttaatgaatattgaaatgaatgagttgaatcagaagttgcaggatgctaactatcagaaagaaaaggtaagacaagatttgtcccaacagcttaaactgttatccttggaaaagtcttctttacaaaatcaagttgatgatctttgtcaagagctgagctttacaagagaacaaattcagagagctaagcaaactataaatgaaaaagattccaagttgcatgagatagatgtgttacaaaacactgttggagatctgagagcccagcttgcatctgcctctgagattaaacaagaactagaattaaaacatgacacagaagttacaaattayaaaataaaactcgaaatgctagaaagagaaaagaatgcagtcttggacaggatggctgaatctcaagaagctgaactagagagactgaggactaaacttttattcagtcatgaagaagaactatcaaaacttagagatgacctgcaacaagagcacagaataaacatagaaaatcttaaggagaatatggttatgcaatctaagcagcaattagatgacttacaaaatgaaatgagcaaaaagatagaaactatgcaatttgaaaatgataacttaataagaaaacagaatgagcttacattagaaatatcaaatttaaaagatttgcaccagtctgttctaaattctaaatcagaagagctgctgcttcaaatcagtgacctccaaaaagagatagaagttcttagacaggaagaaaaagaaaagggtatacgggaacaggaagttcaggagttgcaacttaaaacaaaattactggagaagcaaatgaaagagcgagaagatacacttcaagaaaaatgttcactgcttgaaacacaaaataatgttcttgaagatgaaaataatgctctgcaagagaaattaaagaaatatgctgttaggaatatggaagaaagctttattgtcactgaaggaattagttccaagtcagaggactttgatttgcaaaaaagaatagaagagttgataactgaaaatgaaaagttactaaaacaagatgctgaacataaagcagagattgagaagctaaagaacaatttttcatttgctgagaggaactttgagcataattataaggagctccaagaaaggtatgcttctctattaaagttaaaattagaattaga-
>Brachylophus_fasciatus JF805837
-----------------------------------------------------------------------------------------------------------------------------------------------------------------------------------------------------------------------------------------------------------------------------------------------------------------------------------------------------------------------------------------------------------tcaagaggctgaattagacagactgaggactaaacttttattcagtcatgaggaagagctttcaaaacttagagatgagctacaacaagagcacagaataaacatagaaaatcttaaagagaacatggttatgcaagctaagcagcagttagatgacttacaaaatgaaatgagcaaaaagatagaagctatgcaatttgaaaatgaaaatttaataagacaacaggatcagcttacattagaaatatcaagattaaaagatttgcaccaatctgctctaaattctaaatcagaagaaatgctgcttcaagtcagtgacctccagaaagagatagaagttcttaaacaggaagaaaaagaaaagggtatgctggaacaggaagttcaggagttgcaacttaaaacagaattactggaaaagcaaatgaaagagcaagaagataggcttcaagaaaaatgttcattgcttgaaaaacaaaataatattcttgaagatgaaaataatggtctacaagagaaattaaaggaatttgctgttaggaatgtggaagaaagcttggtcttcactgatggcgttaattccaagtcagaggagtttgatttgcaaaaaagaatggatgaattggtgactgaaaatgaaaagttgctaaaacaagatgctgaatataaagtaaagattgagaagctaaagaac------------------------tttgagcatgattataagcagcttcaagaaaaatatgcttctctattaaaggtaaaattggatttaga-
>Dipsosaurus_dorsalis JF805841
ttaatgaatattacaattaatgaattgaatctgatgttgcagaatgctaatgatcagagagaaaagataagagaggatttatcccaacagcttgaactgttatccttggaaaaatcatctctacaaaatcaagttgacaatctttctcaagaactgagctttgcaagagagcaaattcagagaacaaaacgaaccataaatgaaaaggattccaagctgcatgagatcgatttgttgcaaatcactgttggagatctgaaagcccagcttgcatctgcttctgagattaaaaaagaactagaattgaaacatgatgcagaaattacaaattacaaaataaaacttgaaatgctagaaagagaaaaagatgcagttttggacaggatggctgaatctcaagaggctgagttagagagactgaggactaaactcttattcagtcatgaggaagagctaacaaaacttagagatgacctacaacaagagcacagaataaacatagaaagtcttaaagagaatatggttatgcaagctaagcaacaattagatgacttacaaaataaaatgagcaaaaagatagaagctatgcaatttgaaaatgataatttaataagacaacagggtgagcttacattagaaatatcaagattgaaagatttgcaccagtctgctctaaattctaaatcagaagaaatgctacttcaaatcagtgacctccagaaagagatagaagttcttagacaggaagaaaaagaaaagggtatgctggaacaggaagttcaggagttgcaacttaaaacagaattactggaaaagcaaatgaaagagcaagaagatagacttcaagaaaaatgttcattgcttgaaacacaaaataatattcttgaagatgaaaataatggtctacaagagaaattaaagaattttactattaagaatatggaagaaagtttgctcttcactgatggcattagttccaagtcagaggatcttgatttgcaaaaaagaatagacgaattgataactgaaaatgaaaagttgctaaaacaagatgctgaacataaagtggagattgagaagctaaagaac------------------------tttgaacatgattataaggagctccaagacaaatatgcttccctagtaaaggtaaaattggatttaga-
>Sauromalus_ater JF805854
ttaatgaatattacaattaatgagttgaatctgatgttacagagtgctaatgatcagagagaaaagataagagaagatttgtcccaacagcttgaactgttatccttggaaaaatcttctctacaaaatcaagttgacaatctttctctagagttgagctttgcaagagagcaaattcagagagctagacaaaccataaatgaaaaggattccaagctgcatgagatagatttgttgcaaatcactgtaggagatctgaaagcccagcttgcatctgcttctgagattaagcaagaactagaattgaaacatgatgcagaagttacgaattacaaaataaaactcgaaatgctagaaagagaaaaagatgcagttttggacaggatggctgaatctcaagaggctgaattagagagactgagaactaaacttttgttcagtcatgaggaagagctatcaaagcttagagatgacctacaacaagagcacagaataaacatggaaaatcttaaagagaatatgrttatgcaagctaagcagcagttagatgacttacaaaatgaaatgagcaaaaaggtagaagctgtacagtttgaaaatgataatttaataagacaacaggatcagcttacattagaaatatcaagattaaaagatttgcaccagtctgctctaaattctaaatcagaagaaatgttgcttcaaatcagtgacctccagatagagatagaagttcttaaacaggaagaaaaagaaaagggtatgctggaacaggaagtccaggaactgcaacttaaaacagaattactggaaaagcaaatgaaagagcaagaggataggcttcaagaaaaatgttcattgcttgaaacacaaaataatattcttaaagatgaaaataatggtctacaagagaaattaaagaaatttgctgttaggaatatggaagacagcttggtcttcactgatagcattagttccaagtcagaggagtttgatttgcaagaaagaatagatgaattggtaactgaaaatgaaaagctgctaaaacaagatgctgaacataaagtagagattgagaagctaaagaac------------------------tttgagcgtgattttaacgagctccaagaaaaatatgcttctctgttaaaggtaaaattggatttaga-
>Uromasticinae JF805834
ttaatgaatattgcaattaatgagttgaatctgatgctacaagatgctaattatcagaaagaaaaggtaaggcaagatttgtcccaacagcttgaagtactgtcctcagaaaaatcttctttgcaaaatcaagttgaagatcttcgtcaagagttaaactttgcaagagagcaaattcagaatgccagacaaactataaatgaaaaagattctaagttacatgaaattgagatgttacaaatcactgttgaagatctgaaagcccaacttgcatctgcttctgagatcaaagaagaattaga----------------------------------------------------------------------------------------------------------------------------------------------------------------------------------------------------------------------------------------------------------------------------------------------------------------------------------------------------------------------------------------------------------------------------------------------------------------------------------------------------------------------------------------------------------------------------------------------------------------------------------------------------------------------------------------------------------------------------------------------------------------------------------------------------------------------------------------------------------------------------------------------------------------
>Brookesia JF805817
ttaatgaatattgcaattaatgaaytgaatctgaggctacaagatgctaattgccagagagaaaaagtaaggcaagatttgtcccaacagcttgaactactgtcttcggaaaagtcttcattacaaaacgaagttgaaaatcttcgccaagagctgaactttgcaagagaacagattcagaaagcacaaaaaactgtaaatgaaaacgattccaagttacatgaaatagacacattacaaatcaccgttggrgatctaaaagctcaacttgcttctgcttctgcagtcaaacgagaattagaatcggaacatgaagcagaagttacaaattacaaa------------------------------------------------------------------------------------------------------------------------------------------------------------------------------------------------------------------------------------------------------------------------------------------------------------------------------------------------------------------------------------------------------------------------------------------------------------------------------------------------------------------------------------------------------------------------------------------------------------------------------------------------------------------------------------------------------------------------------------------------------------------------------------------------------------------------------------------------------------------------------
>Chamaeleo JF805819
ttaatgaatattgcaattaatgaattgaatctgatgctacaagatgctaattgccagagagaaaaagaaaggcaagatttgtcccagcagcttgaactactgtcctcagaaaagtattctttacaaaatgaagttgaaaatcttcaaaaagacctgaacgttgcaagagagcagattcagaaagccaaaaaaactataaacgaaaaagattccaagttacatgaaatagacacgttacaaatcaccgttggagatctaaaagcccaacttgcttctgcttctgcagtcaaacaagaattagaatcaaaacatgaagcagaagttacaaattataaaataaaacttgaaatgctagaaagggaaaaagacgcagtgttagacaggatggctgaatctcaagaagctgagctggacagactgaggactcagcttttgttcagtcatgaagaagagctatcaaaacttagagatgatttacaacaagaacacaaaataaacactgaaaatcttaaagagaatatgattttgcaagctaaacagcagttggatagcttacaaaatgaaatgaacagaaagatagaagctttgcaattcaagaatgctagcttaataacaaaacaggatgagctaatatyagaaatatcaaagttaaaagatttacaccagtctgtcataaaatccaaatctgaagaaatgatgcttcaaatccatgtcctccaaaaagagatagaagttcttagacaggaggaaaaagaaaggggcacacttgaaaagaaagttcaggaatttcagattaaaacagaattgttggaacagcaaatgaaagaacaagagactagacttcaagaaaaatgttcactgcttgaaacacaaaataatgttcttgtaggt------------ctccaagaaaaattaagaaaatacatttttaagaatgtggaagaaagcttaacatacactgatggtgttagtggcaggccagagaactttgatttactaaaaataatagaaaacctgatagctgaaaatgaaaagtttataaaacaagatgttgaacataaaaaagaagttgagaggttaaaaagcaccttttcctttgctgaaagaaaccttgagcatagttataaagaactccaagaaaaatatacatctctattgaaaataaagctagatttaga-
>Leiolepis_belliana JF805827
ttaatgaatattgcaattaatgagttgaatctgatgctacaagatgctaattaccagagggaaaaggtaaggcaagatttgtctcaacagcttgaagtactgtcctcagaaaagtcttctttacagaatgaagttgaagatcttcgccaagagctggatttcacaagagagcagattcagagagccaaacaaactataaatgaaaaagattccaagttacatgaacttaacactttacaagtcactgttgaagatctaaaggctcagcttgtttctgcttctgagatcaaggaagaattagaattaaaacatgaagcagaagttacaaattacaaaataaaacttgaaatgctagaaagggaaaaagatgcagttctagataggatggctgaatctcaagaagctgagctggagaggctaaggactcagcttttgttcagtcatgaagaagagctgtcaaaacttagagatgatttacagcaagaacacagaatagacactgaaaaactaaaagagaatatggttgtgcaagctaaacagcagctagatgatttacgaaatgaaatgagcaaaaagttagaagctatgcaatttgagaatgacggcttaataacaaaacaggatgagctaacattagaaatatcaaggttaaaagatttgcatcagtatgttgtaaattccaaatctgaagaaatgatgcttcaaattcatgatctccaaaaagagatagaagttcttagacagatagaaaaagaaaagggtacacttgagcaggaagttcaggagttgaaacttaaaacagaattgctggaaagacaaatgaaagaacaagagcatagtcttcaagaaaaatgttcattgcttgaaacgcaaaataatgttcttgtagat------------ctgcaagaaaaattaaggaaatatgctgttaagaatatggaaaaaagcttaacagccactgatggtgttagctgcaggtcagaggac------ttactaataagaatagaagatcttatagctgaaaatgaaaagcttataaaacaggatgctgaacataaagaagagattgataggttaaaaaactcattttcatttgctgagaaaaatcttgagcataagtataaagaactccaggaaaaatatacttctttattaaaaataaaactggatttaga-
>Physignathus_cocincinus JF805830
ttaatgaatattgcaattaatgaattgaatctgatgctacgagatgctaattaccagagagaaaaggtaaggcaggatttgtcacaacagcttgaactactgtccttggaaaagtcttctttgcaaaatgaagttgaagatcttcaccaagagctgaacttcgcaagagagcaggttcagaaagccaaacaaactataaatgaaaaagattccaagttacatgaaacagaaacattacaaatcactgttgaagatctaaaggcccaacttgcttctgcttctgagatcagggaagacttagaattaaaacacgaagcagaagttacaaattataaaataaaacttgaaatgctagaaagggaaaaggatgctgttttagacaggatggctgaatctcaagaagctgaactagagagactaaggactcaacttttgttcagtcatgaagaagagctatcaaaacttagagatgatttacaacaagaatacagaataaacattgaaaaccttaaagagaaaatggttatgcaagctaaacagcaattagattatttacgagaggaaatgaataaaaagatagaagctgtgcaatttgaaaatgacagcttagtaacaaaacaggatgagctaacattagaaatatccaggttaaaagatttgcatcaatctgttgtaaattccagatctgaagaaatgatgcttcaaatccatgatctccaaaaagagatagaagttcttagacaggaggaaaaagaaaagggtacacttgaacaggaagttcagaagttgcaacttaaaacagaattactggaaaagcaaatgaaagaaaaagagaatagtcttcaagaaaaatgttcattgcttgaaacacaaaataatgttcttgtagat------------ctgggggaaaaattaaggaaatatgctgttaagaatgtggaaataagtttaacatacactggtggtgttagtggcatatcagaggactatgatttactaaaaacaatagaaaatctgatagctgaacatgaaaagcttataaaagaagatgctgaacataaagaagagattgagaggataaaagatagcttttcatttgctgagagaaaccttgagcataattataaagaactcgaagaaaaatatact---ttattaaaaataaagctggatttaga-
>Physignathus_lesueurii JF805831
ttaatgaatattgcaattaatgaattgaatctgatgctacaagatgctaattaccagagagaaaaggtaaggcaggatttgtcccaacagcttgaactactgtcctcggaaaagtcttctttgcaaaatgaagttgaagatcttcaccaagagctgaacttcacaagagagcaggttcagaaagccaaacaaactataaatgaaaaagattccaagttacatgaaacagagacattacaagtcactgttgaagatctaaaggcccaacttgcttctgcttctgagatcagggaagaattagaattaaaacacgaagcagaagttacaaattataaaataaaacttgaaatgctagaaagggaaaaggatgctgttttagacaggatggctgaatctcaagaagctgaactagagagactaaggactcaacttttgttcagtcatgaagaagagctatcaaaacttagagatgatttacaacaagaatacagaataaacattgaaaaccttaaagagaaaatggttatgcaaactaaacagcagttagattatttacgagatgaaatgagtaaaaagatagaagctgtgcaatttgaaaatgacagcttagtaacaaaacagtatgagctaacattagaaatatccaggttaaaagatttgcatcaatctgttgtaaattccaaatctgaagaaatgatgcttcaaatccatgatctccaaaaagagatagaagttcttagacaggaggaaaaagaaaagggtacacttgaacaggaagttcaggagttgcaacttaaaacagaattattggaaaagcaaatgaaagaaaaagaggatagtcttcaagaaaaatgttcattgcttgaaacacaaaataatgttcttgtagat------------ctggggggraaattaaggaaatatgctgttaagaatgtggaaataagtttaacatacactgatggtgttagtggcatatcagaggactatgatttactaaaaacaatagaaaatctgatagctgaacatgaaaagcttataaaagaagatgctgaacataaagaagagattgagaggataaaagatagattttcatttgctgagagaaaccttgagygtaattataaagaactcgaagaaaaatatacttctttattaanaataaaactggatttaga-
>Pogona_vitticeps JF805832
ttaatgaatattgcaattaatgaattgaatctgatgctacaagatgctaattaccagagagaaaaggtaaggcaggatttgtcccaacagcttgaactactgtcctcagaaaagtcttctttgcaaaatgaagttgaagatcttcaccaagagctgaacttcgcaagagagcaggttcagaaagccaaacaaactataaatgaaaaagattccaagttacgtgaaacagagacattacaaatcactgttgaagatctaaaggcccaacttgctactgcttctgaaatcagggaagaattagaattaaaacacgaagcagaagttacaaattataaaataaaacttgaaatgctagaaagrgaaaaggatgctgttttagacaggatggctgaatctcaagaagctgaactagagagactaaggactcaacttttgttcagtcatgaagaagagctrtcaaaacttagagatgatttacaacaagaatacagaataaacattgaaaaccttaaagagaaaatggttatgcaaactaaacagcagttagattatttacgagatgaaatgaataaaaagttaggagctgtgcaatttgaaaatgacagcttaataacaaaacaggatgagctaacattagaaatatccaggttaaaagatttgcatcaatcggttgtaaattccaaatctgaagaaatgatgcttcaaatccatgatctccaaaaagagatagargttcttagacgggagggaaaagaaaagggtacacttgaacaggaagttcaggaattgcaacttaaaacagaattattggaaaagcaaatgaaagaaaaagaggatagtcttcaagaaaaatgttcattgcttgaaacacaaaataatattcttgtagat------------ctggggaaaaaattaaggaaatatgctgttaagaatgtggaaataagtttaacatacactgatggtgttagtggcatatcagaggactatgatttactaaaaacaatagaaaatctgatagctgaacatgaaaagcttataaaagaagatgctgaacataaagaagagattgagaggataaaagatagattttcatttgctgagagaaaccttgagcataattataaagaactcgaagaaaaatatacttctttattaaaactaaaactggatttaga-
>Chelosania_brunnea JF805820
ttaatgaatattgcaattaatgaactgaatctgatgctacaagatgctaattaccagagagaaaaggtaaggcaggatttgtcccaacagcttgaactactgtcctcggaaaagtcttctttgcaaaatgaagttgaagatcttcaccaagagctgaacttcgcaagagagcaggttcagaaagccaaacaaactataaatgaaaaagattccaagttacatgaaacagagacattacaaatcactgttgaagatctaaaggcccaacttgcttctgtttctgagatcagggaagaattagaattaaaacacgaagcagaagttacaaattataaaataaaacttgaaatgctagaaagggaaaagaatgctgttttagacaggatggctgaatctcaagaagctgaactagagagactaaggactcaacttttgntcagtcatgaagaagagctatyaaaacttagagatgatttgcaacaagaatacagaataaacattgaaaatcttaaagagaaaatggttatgcaaactaaacagcagttagattatttacgagatgaaatgagtaaaaagatagaagctgtgcaatctgaaaatgacagcttaatagcaaaacaggatgagctaaccatagaaatatccaggttaaaagatytgcatcagtctgttgtaaattccaaatytgaagaaatgatgcttcaaatccatgatctccaaaaagagatagaagttcttagacaggaagaaaaagaaaaaggtacacttgaacaggaagttcaggagttscaacttaaaacagaattattggaaaagcaaattaaagaaaaagaggatagtcttcaagaaaaatgttcattgcttgaaacacaaaataatgttcttgtagat------------ctggggraaaaattaaggaaatatgctgttaagaatgtggaaataagttcaayatacactgatggtgttagtggcatatcagaggactatgatttactaaaaacaatagaaaatctgatagctgaacatgaaaagcttataaaagaagatgctgaacataaagaagagattgagaggataaaagataaattttcatttgctgagagaaaccttgagcataattataaagaactcgaagaaaaatatacttctttattaaaaataaaactggatttaga-
>Moloch_horridus_JF805828
------------------aatgaattgaatctgatgytacaagatgctaattaccagagagaaaaggtaaggcaggatttttcccaacagcttgaactactgtcctcggaaaagtcttctttgcaaaatgaagttgaagatcttcaccaagagctgaactttgcaagagagcaggttcagaaagccaaacaaactataaatgaaaaagattccatgttacntgaaacagagacattaaaaatcactgttaaagatctaaaggcccaacttgcttctgtttctgagatcagggaagaattagaattaaaacatgaagcagaagttacgaattataaaataaaacttgaaatgctagaaagagaaaagaatgctgttttagacaggatggctgaatctcaagaagctgaactagagagactaaggactcaacttttgttcagtcatgaagaagagctatcaaaacttagagatgatttacaacaagaatacaaaataaacattgaaaaccttaaagagaaaatggttatgcaaactaaacagcagttagattatttacgagatgaaatgagtaaaaagatagaagctgtgcaatttgaaaatgacagcttagtagcaaaacaggatgagctaacattagaaatatccaggttaaaagatttgcatcaatytgttgtaaattccaaatccgaagaaatgatgcttcaaatccatgatctcaaaaaggagatagaagttcttagacaggaggaaaaagaaaagggtacacttgaacaggaagttcaggagttgcaacttaaaacagaattattggaaaagcaaatgaaagaaaaagaggayagtcttcaagaaaaatgttcattgcttgaaacacaaaataatgtttttgtagat------------ctggggaaaaagttaaggaagtatgctgttaagaatgaggaaataagtttaacatacactgatggtgttagtggcatatcagaggaatatgatwtactaaaaacaatagaaaatctgatagctgaacatgaaaagcttataaaaaaagatgctgaacataaagaagagattgagaggataaaagatagattttcatttgctgagagaaaccttgagcgtaattacaaagaacttgaagaaaaatatgcttcattgttaaaaataaaaatggatttaga-
>Chlamydosaurus_kingii_JF805821
ttaaggaatattgcaattaatgaattgaatctgatgctacaagatgctaattaccagagagaaaaggtaaggcaggatttgtcccaacagcttgaactactgtcctcagaaaagtcttctttgcaaaatgaagttgaagatcttcaccaagagctgaacttcgtaagagagcaggttcagaaagccaaacaaactataaatgaaaaagattccaagttacatgaaacagagacattacaaatcactgttgaagatctaaaggcccaacttgctactgcnnnngaaatcagggaagaattagaattaaaacacgaagcagaagttacaaattataaaataaaacttgaaatgctaaaaagggaaaaagannctgttttagacaggatggctgaatctcaagaagctgaactagagagactaaggactcaacttttgttcagtcatgaagaagagctatcaaaacttagagatgatttacaacaagaatacagaataaacattgaaaaccttaaagagaaaatggttatgcaaactaaacagcagttagattatttacgagatgaaatgagtaaaaagatagaagctgtgcaatttgaaaatgacagcttagtaacaaaccaggatgagctaaaattagaaatatccaggttaaaagatttgcatcagtcggttgtaaattccaaatctgaagaaatgatgcttcaaatccatgatctccagaaagagatagaagttcttagacaggagggaaaagaaaagggtacgcttgaacaggaatttcaggagttgcaacttaaaacagaattattggaaaagcaaatgaaagaaaaagaggatagtcttcaagaaaaatgttcattgcttgaaacacaaaataatattcttgtagat------------ctgggggaaaaattaaggaaataygctgttaagaatgtggaaataagtttaacatacactgatggtgttagtggcatatcagaggactatgatttactaaaaacaatagaaaatctgatagctgaacatgaaaagcttataaaagaagatgctgaacataaagaagagattgagaggataaaagatagatttttgtttgctgagagaaaccttgagcataattataaagaacttgaagaaaaatatacttctttattaaaaataaaactggatttaga-
>Hydrosaurus_sp._JF805825
--------------------------------------------------------------------------------------------------------------------------------------------------------------------------------------------------------------------------------------------------------------------------------------------------------------------------------------------------------------------------------------------------------atctcaagaagctgaactagaaagactaaggactcagcttttgttcagtcatgaaggaagagtgtcgaaacttagagatgatttacagcaagaacacaaaataaatactgaaaaccttaaagagaatatggttatgcaagctaaacagcagttagatgatttacgagatgaaatgagcaaaaagatagaagctatgcaatttgagaatgacaacttagtaacaaaacaggatgaactaacattagaaatatcaaacttaaaagatttgcatcagtctgttgtaaattccaaatctgaagaaatgatgcttcaaatccacgacctccaaaaagagatagaagttcttagtcaggaggaaaaagaaaagggtacacttgaacagaaagttcaggagctgcagcttaaaacagaatttctggaaaggcaaatgaaagaacaagaggatagtcttcaagaaaaatgttcattgcttgaaatacaaaataatgttcttgtagaa------------ctgcaaacaaaattaaggaaatatactgttaagaatgtggaaaaaagcttaacgtacactgatggtgttagtggcatgtcagaggactttgatttagtaaaaacagtagaaaatmtgatagctgaaaatgaaaagcttataaaagaagattctgaacataaagaagagattgagaggttaaaaaacacmttttcatttgctgagagaaaccttgagcataattataaagaactccaagaaaagtatacttctctattagaaataaaactggatttaga-
>Calotes_JF805818
ttaatgaatattgcaattaatgagttgaatctgaagctacaagatgctaattttcagagagaaaaggtaaggcaagatttgtcccagcagcttgaactattgtcctcagaaaagtcttctttacaaaacgaaattgaagatcttcaccaagagctgaactttgcaagagaactgattaggaaaggcaaacaaactatatctgaaaaagattccaagttacatgaaactgagtcattacaaaccactgttgaagatctaaaggcccaacttgcttctgcttctaagaccaaagaagaattagaattaaaacacgaagcagaagttacaaattacaaaataaaacttgaaatgctagaaagggaaaaggatgcagttttagacaggatggctgaatctcaagaagcagaattagaaagactaaggactcagcttttattcagtcatgaagaagagctatcaaaacttaaagacgatttacagcaacaacacagaataaacactgaaatgcttaaagagaatatggttatgcaagctaaacagcagttagatagtttacaagatgaaacgagcaaaagaatagaagctatacaatttgagaatgacaatttattaacaaaacaggatgagttaacaatagaaatagcaaggttaaaagatttgcatcagtctgttgtaaattccaaatctgaagaaatgatgcttcaaatccatgatctccaacaagagatagaagttcttagacaggaggaaaaggaaaaagggacacttgaacaagaagttcaagagttgcaayttaaaacagaattactggaaaggcaaatgaaagaacaagaggatagtcttaaagaaaaatgttcatcacttgaaacacaaactaaagttcttgtagac------------ctgcaaaagaaattaaggaaatatgctgttaagaatgtggaaaaatacttaatggacactgatagtgttagtggcatgccagaggactttgatttattaaaaacaatagaaaatctggtaactgaaaatgaaaagcttataaaagaagatactgaacataaagaagaaattgtgaagttaaaaaacacattttcattaactgagagaaactttgaacataattataaagaactccaagaaaaatatacttctctattgaaagtaaaactggatttaga-
>Draco_blanfordii_JF805824
ttaatgaatattgcaattaatgagttgaatctgatgctgcaagatgctaattttcagagagagaaggtaaggcaagatttgtcccagcagsttgaattactgtcctcagaaaaatcttctttacaaaatgaaattgaagatcttcaccaagagctgatctttgcaagagaacatattaagaaagccaaacaaactatatctgaaaaagattccaagttacaagaaactgagacattacaaaccactgttgaagatctaaagacccaacttgcttctgcttctaagatcaaagaagaattagaattaaaacatgaagcagaagttacaaattacaaaataaaacttgaaatgctagaaagggaaaaggatgcagttttagacaggatggctgaatctcaagaagcagaactagaaagactaagaactcagcttttattcagtcatgaagaagagctatcaaaacttaaagatgatttacagcgagaacacaaaataaacactgacatccttaaagagaagatggttatgcaaactaaacagcagttagatagtttacgagatgaaatgagcaaaaggatacaagttacgcaatttgagaatgacaatttggtaacaaaccaggaagagttcaccatagaaatagcaaggttaaaagagttgcatcggtctgttgtaaattccaaatctgaagaaatgatgcttcaaatccgtgatctccaaaaagaggtagaagttcttagacaggaggaaaaagaaaaagtgacacttgaaaaagaagttcaggagttgcaacttaaaacagaattgctggaaaggcgaatgaaagaacaagaggatagtcttcaagaaaaaagttcattgcttgaaacacaaactaaggttcttgtagac------------ctgcaaaacaatttaagaaaatatgctgttaagaatgtggaaaaaagcttaacggatgctgatagtgttagtggcagaggggaggactttgatttactaaaaaccatagaaaatctggtaactgaaaatgaaaagctaataaaagaagatgctgaacataaagaagaaattgagagattgaaaaatagcttttcattagctgagagaaaccttgagcatgattataaagaactgcaagaaaaatatacttctctatttaacataaaactggatttaga-
>Acanthosaura_lepidogaster_JF805815
ttaatgaatattgcaattaatgagttgaatctgatgctacaagatgctaattttcagagagaaaaggtaaggcaagatttgtccgagcagcttgaactattgtgctcagaaaagtcttctttacaaaacgaaattgaagatcttcaccaagagctgagctttgcaagaaaacagattaagaaagccaaacaaactatatctgaaaaagattccaagttacatgaaactgaagcattacaaaccactgttgaagatctgaaggcccaacttgcttctgcttctaagatcaaagaagaattagaattaaaacacgaagcagaagttacaaattacaaaataaaacttgaaatgctagaaagggaaaaggatgcagttttagacaggatggctgaatctcaagaggcagaattagaaagactaaggactcagcttttattcagtcatgaagaagagttatcaaaacttaaagatgatttacagcnnnnnnnnnnnnnnnnnnnnnnnnnnnnnnnnnnnnnnnnnnnnnnnnnnnnnnnnnnnnnnnnnnnnnnnnnnnnnnnnnnnnnnnnnnnnnnnnnnnnnnnnnnnnnnnnnnnnnnnnnnnnnnnnnnnnnnnnnnnnnnnnnnnnnnnnnnnnnnnnnnnnnnnnnnnnnnnnnnnnnnnnnnnnnnnnnnnnnnnnnnnnnnnnnnnnnnnnnnnnnnnnnnnnnnnnnntccaaaaagagatagaagttcttagaccggaggaaaaggaaaaagggacacttgaacaagaagttcagnnnnnnnnnnnnaaaacagaatttctggaaaggcaaatgaaagaacaagaggatagtcttcaagaaaaatgttcatcgcttgaaaaacaaaataaggttcttgtagac------------ctgcaaaataatttaaggaaatatggttttatgaatgtggaaaaaagcttaacggacactgatagtgttagtggcatgccagaggactttgatttattaaaaacaatagaaaatctggtaactgaaaatgaaaaacttataaaagaagatgctgaacatagagaagaacttgagagattaaaaaacachttttcattag--------------------------------------------------------------------------------
>Agama_agama_GB_JF805816
ttaatgaatattgcaattaatgaattaaatttgatgctacaagatgctaattaccagagagaaaaggtaagacaggatttgtcacaacagcttgaactgctgtcctcagacaagtcatctttacaaaatgaaattgatgatcttcaccaagagttgagctttgcaagagagcagattcagaaagccaaacaaactrtatctgaaaaagattccaagttacatgaaackgagacatttcaaagcactattgaagatctaaaggcccagcttgcttctgcttctgagatcaaggaagaattggaattgaaacacgaagcagaagttaccaattacaaaataaaacttgaaatgctagaaagggaaaaggatgcagttttagacaggatggctgaatctcaagaagctgaactagagagactaaggactcagcttttgttcagtcacgaagaagagttatcaaaacttaaatatgacttacagcgagagcatagattaaacacagaaatgcttaaggagaatatggttgtgcaagctaaacagcagttagataacttacgagttgaaatgagcaaaaaagtggaagagctgcaatttgagaatgacagcttagtgacaaaacaaaaygagctaacattagagatttccagattaaaagatttgcatcactcggttgtgagttccaaaacggaagaaatgatgcttcaaatccacaacctccaaaaagaaatagaggttcttagagaggaggaaaaagaaaagggtgcacttgaacaggaagttcaggagttgcaacttaaaacagaattgctggaaaagcaaatgaaagaacaagaggatagttttcgggaaaaatgttcattgcttgaaacacaaaataatgttcttgcagat------------ctgcaacacaaattaaggaaatatgctgttaagaaagtggagacaagcttaacatatactgat---gttagtggcatgtcagaagactttgatttgctaagaacaatagaaaatctggtagctgaaaatgaaaagcttattaaaaaagatgctgatcataaggaagagattgagagattaaaaagcaccttttcatttgctgagagaaaccttgagcataattacaaagaactccaagaaaaatatgcttctctagtaaaaataaaactggatttaga-
>Trapelus_agilis_JF805833
ttaatgaatattgcaattaatgaactaaatttgatgctacaagatgctaattatcagagagaaaaagtaaggcaagatttgtcacagcagcttgaactattatcctcagacaagtcatctttacaaaatgaaattgaagatcttcaccaagagttgaacttcacaagagagcagattcagaaagccaaacaaactatctctgaaaaagattccaagttacatgaaactgagacattacaaagcactattgaagatttaaaggcccaacttgcttctgcttctgagatcaaggaagaattagaattgaaacacgaagcagaagtaactaattacaaaataaaacttgaaatgttagaaagggaaaaggatgcagttttagataggatggctgaatctcaagaagcagaactagagagactaaggactcagcttttgttcagtcatgaagaagagctgtcaaagcttaaatatgacttacagcaagagcatagattaaacactgaaatgctaaaagagaatatggttgtgcaggctaaacagcagttagataatttaccagctgaaatgaataaaaagttagaagcgctgcaatttgagaacgacagcttagtgacaaagcaggatgaattaacattagagatatccagattaaaagatttccatcagtctgttgtcaactccaaaactgaagaaatgatgcttcagatccacaacctccaaaaagaaatagaggttcttagacaggaggaaaaagaaaagggtacacttgaacaggaagttcaggagttgcaacttaaaatagaattgctggagaggcaaatgaaagaacaagaggatagttttcgggaaaaatgttcattgcttgaagcacaaaataatgttttggcagat------------ctgcaaaacaaattaagaaaatacactgttaggaatgtggaaacaagcttaacatacactgag---gttagtgccatgtcagaggactttgatttgctaagaacaatagaaaatctggtagctgaaaatgaaaagcttatacaagaagatgctgaacgtaaagaagagattgagaggctaaagagcaccttttcatttaccgagagaaaccttgagcataattgcaaagaactccaagaaagatatgcttctctattaaaaataaaactggatttaga-
>Agama_agama_empty
------------------------------------------------------------------------------------------------------------------------------------------------------------------------------------------------------------------------------------------------------------------------------------------------------------------------------------------------------------------------------------------------------------------------------------------------------------------------------------------------------------------------------------------------------------------------------------------------------------------------------------------------------------------------------------------------------------------------------------------------------------------------------------------------------------------------------------------------------------------------------------------------------------------------------------------------------------------------------------------------------------------------------------------------------------------------------------------------------------------------------------------------------------------------------------------------------------------------------
>Trapelus_agilis_empty
------------------------------------------------------------------------------------------------------------------------------------------------------------------------------------------------------------------------------------------------------------------------------------------------------------------------------------------------------------------------------------------------------------------------------------------------------------------------------------------------------------------------------------------------------------------------------------------------------------------------------------------------------------------------------------------------------------------------------------------------------------------------------------------------------------------------------------------------------------------------------------------------------------------------------------------------------------------------------------------------------------------------------------------------------------------------------------------------------------------------------------------------------------------------------------------------------------------------------
>Paralaudakia_caucasia_ZMMU_R_13762
---------------------------------------------------------------------aggcaagatttgtcacagcagcttgaactactgtcctcagaaaagtcttctttacgaaatgaaattggagatcttcaccaagagctgaactttgcaagagagcagattcagaaagccaaacaaactatatctgaaaaagattccaagttacatgaaactgaggcattacaaagcactattgaagatctaaaggcccaacttgcttctgcttccaagatcaaggaagaattagaattaaaacacgaagcagaagttaccaattacaaaataaaacttgaaatgctagaaagggaaaaggatgcagttttagacaggatggctgaatctcaagaagctgaactagagagactaaggactcagcttttgttcagtcatgaagaagagctatcaaaacttaaatatgacttacagcgagagcatagattaaacactgaaatgcttaaggagaatatggttatgcgagctaaacagcagttagataatttacgagatgaaatgagcaaaaaagtagaagctatgcaatctgagaatgacagcttagtggcaaaacaggatgagctaacattagaaatatcaagattaaaagatttgcatcagactgttgtcaattccaaaaatgaagaaatgatgcttcaaatccacaacctccaaaaagaaatagaggttcttagacaggaggaaaaagaaaagggtacacttgaacaggaagttcaggagttgcaacttaaaacagaattgctggaaaggcaaaggaaagaacaagaggatagttttcaagaaaaatgttcattgcttgaaacacaaaataatgttcttgtagat------------ttgngaaacaaattaaggaaatacgctgttaagaatgtggaaaaaagcttaacatacactgat---gttagtggcatgtcagaggactttgattta---------------------------------------------------------------------------------------------------------------------------------------------------------------------------------------
>Paralaudakia_himalayana_Lhi
ttaatgaatattgcaattaatgaattaaatttgatgctacaagatgctaattaccagagagaaaaggtaaggcaagatttgtcacagcagcttgaactactgtcctcagaaaagtcttctttrcgaaatgaaattgaagatcttcaccaagagctgaacttcrcaagagagcagattcagaaagccaaacaaactatatctgaaaaagattccaagttacgtgaaactgaggcattacaaagcactattgaagatctaaaggcccaacttgcttctgcttctgagatcaagraagaattagaattaaaacacgaagcagaagttaccaattacaaaataaaacttgaaatgctagaaagggaaaaggatgcagttttagacaggatggctgaatctcaagaagctgaactagagagactaaggactcagcttttgttcagtcatgaagaagagctatcaaaacttaaatatgacttacagcgagagcatagattaaacactgaaatgcttaaggagaatatggttatgcaagctaaacagcagttagataatttacgagatgaaatgagcaaaaaagtagaagctatgcaatctgagaatgacagcttagtgacaaaacaggatgagctaacattagaaatatcaagattaaaaga----------------------------------------------------------------------------------------------------------------------------------------------------------------------------------------------------------------------------------------------------------------------------------------------------------------------------------------------------------------------------------------------------------------------------------------------------------------------------------------------------------------------------------------------
>Paralaudakia_lehmanni_Lle
ttaatgaatattgcaattaatgaattaaatttgatgctacaagatgctaattaccagagagaaagggtaaggcaagatttgtcacagcagcttgaactgctgtcctcagaaaagtcttctttacgaaatgaaattgaagatcttcaccaagagctgaacttcgcaagagagcagattcagaaagccaaacaaactatatctgaaaaagattccaagttacgtgaaactgaggcattacaaagcactattgaagatctaaaggcccaacttgcttctgcttctgagatcaaggaagaattagaattaaaacacgaagcagaagttaccaattacaaaataaaacttgaaatgctagaaagggaaaaggatgcagttttagacaggatggctgaatctcaagaagctgaactagagagactaaggactcagcttttgttcagtcakgaagaagagctatcaaaacttaaatatgacttacagcgagagcatagattaaacactgaaatgcttaaggagaatatggttatacaagctaaacagcagttagataatttacgagatgaaatgagcaaaaaagtagaagctatgcaatctgagaatgacagcttagtgacaaaacaggatgagctaacattagaaatatcaagattaaaagatttgcatcagactgttgtcaattccaaaaatgaagaaatgatgcttcaaatccacaacctccaaaaagaaatagaggttcttagacaggaggaaaaagaaaagggtacacttgaacaggaagttcaggagttgcaacttaaaacagaattgctggaaaggcaaaggaaagaacaagaggatagttttcaagaaaaatgttcattgcttgaaacacaaaataatgttcttgtagat------------ttgcgaaacaaattaaggaaatacgctgttaagaatgtgaaaaaaagcttaacatacactgat---gttagtggcatgtcagaggactttgatttactaagaacaatagaaaatctggtagctgaaaatgaaaagcttgtaaaagaagatgctgaacataaagaagagattgagaggttaaaaaacaccttttcatttgctgagagaaaccttgagcataattacaaagaactccaagaaaaatatacttctttattaaaaataaaactggatttaga-
>Stellagama_stellio_ZMMU_R_13375
ttaatgaatattgcaattaatgaattaaatttgatgctacaagatgctaattatcagagagaaaaggtaaggcaagatttgtcmcagcagcttgaactactgtcctcagaaaagtcttctttacaaaatgaaattgaagatcttcaccaagagctgaacttcgcaagagagcagattcagaaagccaaacaaactatatctgaaaaagattccaagttacatgaaactgagacattacaaagcactgctgaagatctaaaggcccaacttgcttctgcttccaagatcaaggaagaattagaattaaaacatgaagcagaagtaaccaattacaaaataaaacttgaaatgctagaaagggaaaaggatgcagttttagacaggatggctgaatctcaagaagctgaactagagagactaaggactcagcttttgttcagtcatgaagaagagctatcaaaacttaaatatgacttacagcgagagcatagattaaacactgaaatgcttaaggagaatatggttatccaagctaaacagcagttagataatttacgagatgaaatgagcaaaaaaatagaagctatgcaatttgagaatgacagcttagtgacaaaacaggatgagctaacattagaaatatcaagattaaaaga----------------------------------------------------------------------------------------------------------------------------------------------------------------------------------------------------------------------------------------------------------------------------------------------------------------------------------------------------------------------------------------------------------------------------------------------------------------------------------------------------------------------------------------------
>theobaldi_empty
------------------------------------------------------------------------------------------------------------------------------------------------------------------------------------------------------------------------------------------------------------------------------------------------------------------------------------------------------------------------------------------------------------------------------------------------------------------------------------------------------------------------------------------------------------------------------------------------------------------------------------------------------------------------------------------------------------------------------------------------------------------------------------------------------------------------------------------------------------------------------------------------------------------------------------------------------------------------------------------------------------------------------------------------------------------------------------------------------------------------------------------------------------------------------------------------------------------------------
>forsythii_ZMMU_R_12301
ttaatgaatattgcaattaatgaattaaatttgatgttgcaagatgctaattaccagagagaaaaggtaaggcaagatttgtcacagcagcttgagctactgtcctcagaaaagtcttctttacaaaatgaaattgaagytcttcaccaagagctggactttgcaagagagcagattcagaaagccaaacaaactatatctgaaaaagattccaagttacatgaaactgagacattacaaagcactgttgaagatctaaaggcccaactcgcttctgcttctgagatcaaggaagagttagaattaaaacatgaagcagaagttaccaattacaaaataaaacttgaaatgttagaaagggaaaaggatgcagttttagacaggatggctgaatctcaagaagctgaactcgagagactaaggactcagcttttgttcagtcatgaagaagagctatcaaaacttaaatatgacttacagcgggagcatagattaaacactgaaatgcttaaggagaacatggttatgcaagctaaacagcagttagataatttacgagatgaaatgagcaaaaaattagaagctatgcaatttgagaatgacaacttagtgacaaaacaggatgagctaacattagaaatatcaagattaaaagacttgcatcagtctgttgtcaattccaaaacggaagaaatgatgcttcaaatccataacctccaaaaagaaatagaggttcttagacaggaggaaaaagaaaagggtacacttgaacaggaagttcaggagttgcaacttaaaacagaattgctggaaaggcaaatgaaagaacaagaggatagtttccaaaaaacacattcattgcttgaaacacaaaataatgttcttgtagag------------ctgcaaagcaaattaaggaaatacgctgttaagaatgtgggaaaaagcttaacatacactgat---gttagtggcatgtcagacgactttgatttcctaagaacaatagaaaatctggtagctgaaaatgaaaagcttataaaagaagatgctgaacataaagaagagattgagaggttgaaaaacacattttcatttgctgagagaaaccttgagcataattacaaagaacttgaagaaaaatatacttctctattaaaaataaaactggatttaga-
>erythrurus_ZMMU_R_12303
ttaatgaatattgcaattaatgaattaaatttgatgttgcaagatgctaattaccagagagaaaaggtaaggcaagatttgtcacagcagcttgagctactgtcntcagaaaagtcttctttacaaaatgaaattgaagatcttcaccaagagctggactttgcaagagagcagattcagaaagccaaacaaactatatctgaaaaagattccaagttacatgaaactgagacattacaaagcactgttgaagatctaaaggcccaactcgcttctgcttctgagatcaaggaagagttagaattaaaacatgaagcagaagttaccaattacaaaataaaacttgaaatgttagaaagggaaaaggatgcagttttagacaggatggctgaatctcaagaagctgrrctmgagagactaaggactcagcttttgttcagtcatgaagaagagctatcaaaacttaaatatgacttacagcgagagcatagattaaacactgaaatkcttaaggagaacatggttatgcaagctaaacagcagttagataatttacgagatgaaatgagcaaaaaattagaagctatgcaatttgagaatgacaacttagtgacaaaacaggatgagctaacattagaaatatcaagattaaaagacttgcatcagtctgttgtcaattccaaaacggaagaaatgatgcttcaaatccacaacctccaaaaagaaatagaggttcttagacaggaggaaaaagaaaagggtacacttgaacaggaagttcaggagttgcaacttaaaacagaattgctggaaaggcaaatgaaagaacaagaggatagtttccaaaaaacacattcattgcttgaaacacaaaataatgttcttgtagag------------ctgcaaagcaaattarggaaatacgctgttaagaatgtgggaaaaarcttaacatacactgat---gttagtggcatgtcagaggactttgatttcctaagaacaatagaaaatctggtagctgaaaatgaaaagcttataaaagaagatgctgaacataaagaagagattgagaggttgaaaaacacattttcatttgctgagagaaaccttgagcataattacaaagaacttcaagaaaaatatacttctctattaaaaataaaactggatttaga-
>vlangalii_KIZ_020062
ttaatgaatattgcaattaatgaattaaatttgatgttgcaagatgctaattaccagagagaaaaggtaaggcaagatttgtcacagcagcttgagctactgtcctcagaaaagtcttctttacaaaatgaaattgaagatcttcaccaagagctggactttgcaagagagcagattcagaaagccaaacaaactatatctgaaaaagattccaagttacatgaaactgagacattgcaaagcactgttgaagatctaaaggcccaactcgcttctgcttctgagatcaaggaagagttagaattaaaacatgaagcagaagttaccaattacaaaataaaacttgaaatgttagaaagggaaaaggatgcagttttagacaggatggctgaatctcaagaagctgaactagagagactaaggactcagcttttgttcagtcatgaagaagagctatcaaaacttaaatatgacttacagcgagagcatagattaaacactgaaatgcttaaggagaacatggttatgcaagctaaacagcagttagataatttacgagatgaaatgagcaaaaaattagaagctatgcaatttgagaatgacaacttagtgacaaaacaggatgagctaacattagaaatatcaagattaaaaga----------------------------------------------------------------------------------------------------------------------------------------------------------------------------------------------------------------------------------------------------------------------------------------------------------------------------------------------------------------------------------------------------------------------------------------------------------------------------------------------------------------------------------------------
>putjatai_KIZ_020238
ttaatgaatattgcaattaatgaattaaatttgatgttgcaagatgctaattaccagagagaaaaggtaaggcaagatntgtcacagcagcttgagctactgtcctcagaaaagtcttctttacaaaatgaaattgaagatcttcaccaagagctggactttgcaagagagcagattcagaaagccaaacaaactatatctgaaaaagattccaagttacatgaaactgagacattacaaagcactgttgaagatctaaaggcccaacttgcttctgcttctgagatcaaggaagagttagaattaaaacatgaagcagaagttaccaattacaaaataaaacttgaaatgttagaaagggaaaaggatgcagttttagacaggatggctgaatctcaagaagctgaactcgagagaytaaggactcagcttttgttcagtcatgaagaagagctatcaaaacttaaatatgacttacagcgagagcatagattaaacactgaaatgcttaaggagaacatggttatgcaagctaaacagcagttagataatttacgagatgaaatgagcaaaaaattagaagctatgcaatttgagaatgacaacttagtgacaaaacaggatgagctaacattagaaatatcaagattaaaagacttgcatcagtctgttgtcaattccaaaacggaagaaatgatgcttcaaatccacaacctccaaaaagaaatagaggttcttagacaggaggaaaaagaaaagggtacacttgaacaggaagttcaggagttgcaacttaaaacagaattgctggaaargcaaatgaaagaacaagaggatagtttccaaaaaacacattcattgcttgaaacacaaaataatgttcttgtagag------------ctgcaaagcaaattaaggaaatacrctgttaagaatgtgggaaaaagcttaacatacactgat---gttagtggcatgtcagaggactttgatttcctaagaacaatagaaaatctggtagctgaaaatgaaaagcttataaaagaagatgctgaacataaagaagagattgagaggttgaaaaacacattttcatttgctgagagaaaccttgagcataattacaaagaacttcaagaaaaatatacttctctattaaaaataaaactggatttaga-
>sp.1_empty ------------------------------------------------------------------------------------------------------------------------------------------------------------------------------------------------------------------------------------------------------------------------------------------------------------------------------------------------------------------------------------------------------------------------------------------------------------------------------------------------------------------------------------------------------------------------------------------------------------------------------------------------------------------------------------------------------------------------------------------------------------------------------------------------------------------------------------------------------------------------------------------------------------------------------------------------------------------------------------------------------------------------------------------------------------------------------------------------------------------------------------------------------------------------------------------------------------------------------
>axillaris_ZMMU_R_12302 
ttaatgaatattgcaattaatgaatnaaatttgangttgcaagatgctaattaccagagagaaaaggtaaggcaagatttgtcacngcagcntgagctnctgtcctcagaaaagttttctttacaaagtgaaattgaagctcttcaccaagagctggactttgcaagagagcagattcagaangccaaacaaactatatctgaaaaagattccaagttacatgaaactgagacattacaaagcactgttgaagatctaaaggcccaacttgcttctgcttctgagatcaaggaagagttagaattaaaacatgaagcagaagttaccaattacaaaataaaacttgaaatgttagaaagggaaaaggatgcagttttggacwggatggctgaatctcaagaagctgaactagagagactaaggactcagcttttgttcagtcatgaagaagagctatcwawacttaaatatgacttacagcgagagcatagattaaacastgamatgcttaaggagaacatggttatgcaagctaamcagcagtkagataatttacgagaygaaatgagcaaaaaagtagaagctatgcaatttgagaatgacagcttagtgacaaaacaggatgagctaactttagaaatatcaagattaaaagatttgcatcagtctgttgtcaattccaaaacagaagaaatgatgcttcaaatccacaacctccaaaaagaaatagaggttctcagacaggaggaaaaagaaaagggtacacttgaacaggaagttcaggagttgcaacttaaaacagaattgctggaaaggcaaatgaaagaacaagaggatagtttccaaaaaacatgttcattgcttgaaacacaaaataatgttcttgtagag------------ctgcaaagcaaattaaggaaatacactgttaagaatttgggaaaaagcttaacatacactgat---gttagtggcatgtcagaggactttgatttactaaggacaatagaaaatctggtagctgaaaatgaaaagcttataaaagaagatgctgaacataaagaagagattgagaggttgaaaaacacattttcatttgctgagagaaaccttgagcataattacaaagacctccaagaaaaatatacttctctattaaaaataaaattggatttaga-
>melanurus_1_ZMMU_R_12332 
-------------------------------------------------------------------------------------------------------------------------------------------------------------------------------------------------------------------------------------------------------------------------------------------------------------------------------------------------------------------------------------------------------------------------------------------------------------------------------------------------------------------------------------------------------------------------------------------------tagaagctatgcaatttgagaatgacagcttagtgacaaaacaggatgagctaactttagaaatatcaagattaaaagatttgcatcagtctgttgtcaattccaaaacrgaagaaatgatgcttcaaatccacaacctccaaaaagaaatagaggttcttagacaggaggaaaaagaaaagggtacacttgaacaggaagttcaggagttgcaacttaaaacagaattgctggaaaggcaaatgaaagaacaagaggatagtttccaaaaaacatgttcattgcttgaaacacaaaataatgttcttgtagag------------ctgcaaagcaaattaaggaaatacgctgttaagaatgtgggrraaagcttaacatacactgat---gttagtggngtgtcagaggactttgatttactaaggacaatagaaaatctggtagctgaaaatgaaaagcttataaaagaagatgctgaacataaagaagagattgagaggttgaaaaacacattttcatttgctgagagaaaccttgagcntaattacaaagacctccaagaaaaatatacttctctattaaaaataaaattggatttaga-
>melanurus_2_empty 
------------------------------------------------------------------------------------------------------------------------------------------------------------------------------------------------------------------------------------------------------------------------------------------------------------------------------------------------------------------------------------------------------------------------------------------------------------------------------------------------------------------------------------------------------------------------------------------------------------------------------------------------------------------------------------------------------------------------------------------------------------------------------------------------------------------------------------------------------------------------------------------------------------------------------------------------------------------------------------------------------------------------------------------------------------------------------------------------------------------------------------------------------------------------------------------------------------------------------
>moltschanovi_ZMMU_R_12942
---------------------------------------------------------------------------------------------------------tcagaaaagtcttctttacaaaatgaaattgaagctcttcaccaagagctggactttgcaagagagcagattcagaaagccaaacaaattatatctgaaaaagattccaagttacatgaaactgagacattacaaagcactgttgaagatctaaaggcccaacttgcttctgcttctgagatcaaggaagagttagaattaaaacatgaagcagaagttaccaattacaaaataaaacttgaaatgttagaaagggaaaaggatgcagttttagacaggatggctgaatctcaagaagctgaactagaaagactaaggactcagcttttgttcagtcatgaagaagagctatcaaaacttaaatatgaattacagcgagagcatagattaaaaactgaaatgcttaaggagaacatggttatgcargctaaacagcagttagataatttacgagatgaaatgagcaaaaaagtagaagctatgcaatttgagaatgacagcttagtgacaaaacagaatgagctaactttagaaatatcaagattaaaagatttgcatcagtctgttgtcaattccaaaacagaagaaatgatgcttcaaatccacaacctccaaaaagaaatagaggttcttagacaggaggaaaaagaaaagggtacacttgaacaggaagttcaggagttgcaacttaaaacagaattgctggaaaggcaaatgaaagaacaagaggatagtttccaaaaaacatgttcattgcttgaaacacaaaataatgttcttgtagag------------ctgcaaagcaaattraggaaatacgctgttaagaatgtgggggaaagcttaacatacactgat---gttagtggtgtgtcagaggactttgatttactaaggacaatagaaaatctggtagctgaaaatgagaagcttataaaagaagatgctgaacataaagaagagattgagaggttgaaaaacacattttcatttgctgagagaaaccttgagcttaattacaaagacctccaagaaaaatatacttctctattaaaaataaaattggatttaga-
>guttatus_Pgu1 ---------------------------------------------------------------aaggtaaggcaagatttgtcacagcagcttgagctactgtcctcagaaaagtcttctttacaaaatgaaattgaagctcttcaccaagagctggactttgcaagagagcagattcagaaagccaaacaaactatatctgaaaaagattccaagttacatgaaactgagacattacaaagcactgttgaagatctaaaggcccaacttgcttctgcttctgagatcaaggaagagttagaattaaaacatgaagcagaagttaccaattacaaaataaaacttgaaatgttagaaagggaaaaggatgcagttttagacaggatggctgaatctcaagaagctgaactagaaagactaaggactcagcttttgttcagtcatgaagaagagctatcaaaacttaaatatgaattacagcgagagcatagattaaaaactgaaatgcttaaggagaacatggttatgcaggctaaacagcagttagataatttacgagatgaaatgagcaaaaaagtagaagctatgcaatttgagaatgacagcttagtgacaaaacagaatgagctaactttagaaatatcaagattaaaagatttgcatcagtctgttgtcaattccaaaacagaagaaatgatgcttcaaatccacaacctccaaaaagaaatagaggttcttagacaggaggaaaaagaaaagggtacacttgaacaggaagttcaggagttgcaacttaaaacagaattgctggaaaggcaaatgaaagaacaagaggatagtttccaaaaaacatgttcattgcttgaaacacaaaataatgttcttgtagag------------ctgcaaagcaaattaaggaaatacgctgttaagaatgtgggggaaagcttaacatacactgat---gttagtggtgtgtcagaggactttgatttactaaggacaatagaaaatctggtagctgaaaatgagaagcttataaaagaagatgctgaacataaagatgagattgagaggttgaaaaacacattttcat-----------------------------------------------------------------------------------
>incertus_ZMMU_R_13088
ttaatgaatattgcaattaatgaattaaatttgatgttgcaagatgctaattaccagagagaaaaggtaaggcaagatttgtcacagcagcttgagctactgtcctcagaaaagtcttctttacaaaatgaaattgaagctcttcaccaagagctggactttgcaagagagcagattcagaaagccaaacaaactatatctgaaaaagattccaagttacatgaaactgagacattacaaagcactgttgaagatctaaaggcccaacttgcttctgcttctgagatcaaggaagagttagaattaaaacatgaagcagaagttaccaattacaaaataaaacttgaaatgttagaaagggaaaaggatgcagttttagacaggatggctgaatctcaagaagctgaactagaaagactaaggactcagcttttgttcagtcatgaagaagagctatcaaaacttaaatatgaattacagcgagagcatagattaaaaactgaaatgcttaaggagaacatggttatgcaagctaaacagcagttagataatttacgagatgaaatgagcaaaaaagtagaagctatgcaatttgagaatgacagcttagtgacaaaacaggatgagctaactttagaaatatcaagattaaaagatttkcatcagtctgttgtcaattccaaaacagaagaaatgatgcttcaaatccacaacctccaaaaagaaatagaggttcttagacaggaggaaaaagaaaagggtacacttgaacaggaagttcaggagttgcaacttaaaacagaattgctggaaaggcaaatgaaagaacaagaggatagtttccaaaaaacatgttcattgcttgaaacacaaaataatgttcttgtagag------------ctgcaaagcaaattaaggaaatacgctgttaagaatgtggggaaaagcttaacatacactgak---gttagtggtgtgtcagaggactttgatttactaaggacaatagaaaatctggtagctgaaaatgaaaagcttataaaagaagatgctgaacataaagaagagattgagaggttgaaaaacacattttcatttgctgagagaaaccttgagcttaattacaaagacctccaagaaaaatatacttctctattaaaaataaaattggatttaga-
>kuschakewitschii_ZMMU_R_12516
ttaatgaatattgcaattaatgaattaaatttgatgttgcaagatgctaattaccagagagaaaaggtaaggcaagatttgtcacagcagcttgagctactgtcctcagaaaagtcttctttacaaaatgaaattgaagctcttcaccaagagctggactttgcaagagagcagattcagaaagccaaacaaactatatctgaaaaagattccaagttacatgaaactgagacattacaaagcactgttgaagatctaaaggcccaacttgcttctgcttctgrgatcaaggaagagttagaattaaaacatgaagcagaagttacyaattacaaaataaaacttgaaatgttagaaagggaaaaggatgcagttttagacaggatggctgaatctcaagaagctgaactagaaagactaaggactcagcttttgttcagtcatgaagaagagctatcaaaacttaaatatgaattacagcragagcatagattaaaaactgaaatgcttaaggagaacatggttatgcaagctaaacagcagttagataatttacgagatgaaatgagcaaaaaagtagaagctatgcaatttgagaatgacagcttagtgacaaaacaggatgagctaactttagaaatatcaagattaaaagatttgcatcagtctgttgtcaattccaaaacagaagaaatgatgcttcaaatcyacaacctccaaaaagaaatagaggttcttagacaggaggaaaaagaaaagggtacacttgaacaggaagttcaggagttgcaacttaaaacagaattgctggaaaggcaaatgaaagaacaagaggatagtttccaaaaaacatgttcattgcttgaaayacaaaataatgttcttgtagag------------ctgcaaagcaaattaaggaaatacgctgttaagaatgtggggaaaagcttaacatacactgat---gttagtggtgtgtcagaggactttgatttactaaggacaatagaaaatctggtagctgaaaatgaaaagcttataaaagaagatgctgaacataaagaagagattgagaggttgaaaaacacattttcatttgctgagagaaaccttgagcttaattacaaagacctccaagaaaaatatacttctctattaaaaataaaattggatttaga-
>alpherakii_ZMMU_R_12667 
ttaatgaatattgcaattaatgaattaaatttgatgttgcaagatgctaattaccagagagaaaagrtaaggcaagatttgtcacagcagcttgagctactgtcctcagaaaagtcttctttacaaaatgaaattgaagctcttcaccaagagctggactttgcaagagagcagattcagaaagccaaacaaactatatctgaaaaagattccaagttacatgaaactgagacattacaaagcactgttgaagatctaaaggcccaacttgcttctgcttctgagatcaaggaagagttagaattaaaacatgaagcagaagttaccaattacaaaataaaacttgaaatgttagaaagggaaaaggatgcagttttagacaggatggctgaatctcaagaagctgaactagaaagactaaggactcagcttttgttcagtcatgaagaagagctatcaaaacttaaatatgaattacagcgagagcatagattaaaaactgaaatgcttaaggagaacatggttatgcaagctaaacagcagttagataatttacgagatgaaatgagcaaaaaagtagaagctatgcaatttgagaatgacagcttagtgacaaaacaggatgagctaactttagaaatatcaagattgaaagatttgcnnnngtctgttgtcaattccaaaacagaagaaatgatgcttcaaatccacaacctccaaaaagaaatagaggttcttagacaggaggaaaaagaaaagggtacacttgaacaggaagttcaggagttgcaacttaaaacagaattgctggaaaggcaaatgaaagaacaagaggatagtttccaaaaaacatgttcattgcttgaaacacaaaataatgttcttgtagag------------ctgcaaagcaaattaaggaaatacgctgttaagaatgtggggaaaagcttaacatacactgat---gttagtggtgtgtcagaggactttratttactaaggacaatagaaaatctggtagctgaaaatgaaaagcttataaaagaagatgctgaacataaagaagagattgagaggttgaaaaacacattttcatttgctgagagaaaccttgagcttaattacaaagacctccaagaaaaatatacttctctattaaaaataaaattggatttaga-
>hispidus_2 KIZ_014303
ttaatgaatattgcagttaatgaattaaatttgatgttgcaagatgctaattaccagagagaaaaggtaaggcaagatttgtcacagcagcttgagctactgtcctcagaaaagtcttctttacaaaatgaaattgaagctcttcaccaagagctggactttgcaagagagcagattcagaaagccaaacaaactatatctgaaaaagattccaagttacatgaaactgagacattacaaagcactgttgaagatctaaaggcccaacttgcttctgcttctgagatcaaggaagagttagaattaaaacatgaagcagaagttaccaattacaaaataaaacttgaaatgttagaaagggaaaaggatgcagttttagacaggatggctgaatctcaagaagctgaactagagagactaaggactcagcttttgttcagtcatgaagaagagctatcaaaacttaaatatgaattacagcaagagcatagattaaaaactgaaatgcttaaggagaacatggttatgcaagctaaacagcagttagataatttacgagatgaaatgagcaaaaaagtagaagctatgcaatttgagaatgacagcttagtgacaaaacaggatgagctaactttagaaatatcaagattaaa-------------------------------------------------------------------------------------------------------------------------------------------------------------------------------------------------------------------------------------------------------------------------------------------------------------------------------------------------------------------------------------------------------------------------------------------------------------------------------------------------------------------------------------------------
>przewalskii KIZ_014306
ttaatgaatattgcaattaatgaattaaatttgatgttgcaagatgctaattaccagagagaaaaggtaaggcaagatttgtcacagcagcttgagctactgtcctcagaaaagtcttctttacaaaatgaaattgaagctcttcaccaagagctggactttgcaagagagcagattcagaaagccaaacaaactatatctgaaaaagattccaagttacatgaaactgagacattacaaagcactgttgaagatctaaaggcccaacttgcttctgcttctgagatcaaggaagagttagaattaaaacatgaagcagaagttaccaattacaaaataaaacttgaaatgttagaaagggaaaaggatgcagttttagacaggatggctgaatctcaagaagctgaactagagagactaaggactcagcttttgttcagtcatgaagaagagctatcaaaacttaaatatgaattacagcaagagcatagattaaaaactgaaatgcttaaggagaacatggttatgcaagctaaacagcagttagataatttacgagatgaaatgagcaaaaaagtagaagctatgcaatttgagaatgacagcttagtgacaaaacaggatgagctaactttagaaatatcaagattaaa-------------------------------------------------------------------------------------------------------------------------------------------------------------------------------------------------------------------------------------------------------------------------------------------------------------------------------------------------------------------------------------------------------------------------------------------------------------------------------------------------------------------------------------------------
>hispidus_1_ZMMU_R_12827
ttaatgaatattgcaattaatgaattaaatttgatgttgcaagatgctaattaccagagagaaaaggtaaggcaagatttgtcacagcagcttgagctactgtcctcagaaaagtcttctttacaaaatgaaattgaagctcttcaccaagagctggactttgcaagagagcagattcagaaagccaaacaaactatatctgaaaaagattccaagttacatgaaactgagacattacaaagcactgttgaagatctaaaggcccaacttgcttctgcttctgagatcaaggaagagttagaattaaaacatgaagcagaagttaccaattacaaaataaaacttgaaatgttagaaagggaaaaggatgcagttttagacaggatggctgaatctcaagaagctgaactagagagactaaggacwcagcttttgttcagtcatgaagaagagctatcaaaacttaaatatgaattacagcaagagcatagattaaaaactgaaatgcttaaggagaacatggttatgcaagctaaacagcagttagataatttacgagatgaaatgagcaaaaaagtagaagctatgcaatttgagaatgacagcttagtgacaaaacaggatgagctaactttagaaatatcaagattaaaagatttgcatcagtctgttgtcaattccaaaacagaagaaatgatgcttcaaatccacaacctccaaaaagaaatagaggttcttagacaggaggaaaaagaaaagggtacacttgaacaggaagttcaggagttgcaactgaaaacagaattgctggaaaggcaaatgaaagaacaagaggatagtttccaaaaaacatgttcattgcttgaaacacaaaataatgttcttgtagag------------ctgcaaagcaaattaaggaaatacrctgttaagaatgtgggaaaaagcttaacatacactgat---gttagtggcgtgtcagaggactttgatttactaaggacaatagaaaatctggtagctgaaaatgaaaagcttataaaagaagatgctgaacataaagaagagattgagaggttgaaaaacacattttcatttgctgagagaaaccttgagcttaattacaaagacctccaagaaaaatatacttctctattaaaaataaaattggatttaga-
>hispidus_1_ZMMU_R_12828
------------------------------------------------------------------------------------------------------------------------------------------------------------------------------------------------------------------------------------------------------------------------------------------------------------------------------------------------------------------------------------------------------------------------------------------------------------------------------------------------------------------------------------------------------------------------------------------------------------caatttgagaatgacagcttagtgacaaaacaggatgagctaactttagaaatatcaagattaaaagatttgcatcagtctgttgtcaattccaaaacagaagaaatgatgcttcaaatccacaacctccaaaaagaaatagaggttcttagacaggaggaaaaagaaaagggtacacttgaacaggaagttcaggagttgcaactgaaaacagaattgctggaaaggcaaatgaaagaacaagaggatagtttccaaaaaacatgttcattgcttgaaacacaaaataatgttcttgtagag------------ctgcaaagcaaattaaggaaatacgctgttaagaatgtgggaaaaagcttaacatacactgat---gttagtggcgtgtcagaggactttgatttactaaggacaatagaaaatctggtagctgaaaatgaaaagcttataaaagaagatgctgaacataaagaagagattgagaggttgaaaaacacattttcatttgctgagagaaactttgagcttaattacaaagacctccaagaaaaatatacttctctattaaaaataaaattggatttaga-
>kulagini_Pku1_kulagini
---------------------------------------------------------------aaggtaaggcaagatttgtcacagcagcttgagctactgtcctcagaaaagtcttctttacaaaatgaaattgaagctcttcaccaagagctggactttgcaagagagcagattcagaaagccaaacaaactatatctgaaaaagattccaagttacatgaaactgagacattacaaagcactgttgaagatctaaaggcccaacttgcttctgcttctgagatcaaggaagagttagaattaaaacatgaagcagaagttaccaattacaaaataaaacttgaaatgttagaaagggaaaaggatgcagttttagacaggatggctgaatctcaagaagctgaactagagagactaaggactcagcttttgttcagtcatgaagaagagctatcaaaacttaaatatgaattacagcaagagcatagattaaaaactgaaatgcttaaggagaacwtggttatgcaagctaaacagcagttagataatttacgagatgaaatgagcaaaacagtagaagccatgcaatttgagaatgacagcttagtgacaaaacaggatgagctaactttagaaatatcaagattaaaagatttgcatcagtctgttgtcaattccagaacagaagaaatgatgcttcaaatccacaacctccaaaaagaaatagaggttcttagacaggaggaaaaagaaaagggtacacttgaacaggaagttcaggagttgcaacttaaaacagaattgctggaaaggcaaatgaaagaacaagaggatagtttccaaaaaacatgttcattgcttgaaacacaaaataatgttcttgtagag------------ctgcaaagcaaattaaggaaatacgctgttaagaatgtgggaaaaagcttaacatacantgat---gttagtggcgtgtcagaggactttgatttactaaggacaatagaaa-----------------------------------------------------------------------------------------------------------------------------------------------------------------------
>frontalis Pprz
ttaatgaatattgcaattaatgaattaaatttgatgttgcaagatgctaattaccagagagaaaaggtaaggcaagatttgtcacagcagcttgagctactgtcctcagaaaagtcttctttacaaaatgaaattgaagctcttcaccaagagctggactttgcaagagagcagattcagaaagccaaacaaactatatctgaaaaagattccaagttacatgaaactgagacattacaaagcactgttgaagatctaaaggcccaacttgcttctgcttctgagatcaaggaagagttagaattaaaacatgaagcagaagttaccaattacaaaataaaacttgaaatgttagaaagggaaaaggatgcagttttagacaggatggctgaatctcaagaagctgaactagagagactaaggactcagcttttgttcagtcatgaagaagagctgtcaaaacttaaatatgaattacagcaagagcatagattaaaaactgaaatgcttaaggagaacatggttatgcaagctaaacagcagttagatmatttacgagatgaaatgagcaaaaaagtagaagctatgcaatttgagaatgacagcttagtgacaaaacaggatgagctaactttagaaatatcaagattaaaagatttgcatcagtctgttgtcaattccaaaacagaagaaatgatgcttcaaatccacaacctccaaaaagaaatagaggttcttagacaggaggaaaaagaaaagggtacacttgaacaggaagttcaggagttgcaacttaaaacagaattgctggaaaggcaaatgaaagaacaagaggatagtttccaaaaaacatgttcattgcttgaaacacaaaataatgttcttgtagag------------ctgcaaagcaaattaaggaaatacgctgttaagaatgtgggraaaagcttaacatacactgat---gytagtggyrtgtcagaggactttgatttactaaggacaatagaaaatctggtagctgaaaatgaaaagcttataaaagaagatrctgaacataaagaagagattgagaggttgaaaaacacattttcatttgctgagagaaaccttgagcttaattacaaagacctccaagaaaaatatacttctctattaaaaataaaattggatttaga-
>versicolor_ZMMU_R_12834
-------------------------------------------------------------------------------------------------------cntcagaaaagtcttctttacaaaatgaaattgaagctcttcaccaagagctggactttgcaagagagcagattcagaaagccaaacaaactatatctgaaaaagattccaagttacatgaaactgagacattacaaagcactgttgaaganctaaaggcccaacttgcttctgcttctgagatcaaggaagagttagaattaaaacatgaagcagaagttaccaattacaaaataaaacttgaaatgttagaaagggaaaaggatgcagttttagacaggatggctgaatctcaagaagctgaactagagagactaaggactcagcttttgttcagtcatgaagaagagctatcaaaacttaaatatgaattacagcaagagcatagattaaaaactgaaatgcttaaggagaacatggttatgcaagctaaacagcagttagataatttacgagatgaaatgagcaaaaaagtagaagctatgcaatttgagaatgacagtttagtgacaaaacaggatgagctaactttagaaatatcaagattaaaagatttgcatcagtctgttgtcaattccaaaacagaagaaatgatgcttcaaatccacaacctccaaaaagaaatagaggttcttagacaggaggaaaaagaaaagggtacacttgaacaggaagttcaggagttgcaactkaaaacagaattgctggaaaggcaaatgaaagaacaagaggatagtttccaaaaaacatgttcattgcttgaaacacaaaataatgttcttgtagag------------ctgcaaagcaaattaaggaaatacgctgttaagaatgtgggaaaaagcttaacatacactgat---gttagtggcgtgtcagaggactttgatttactaaggacaatagaaaatctggtagctgaaaatgaaaagcttataaaagaagatgctgaacataaagaagagattgagaggttgaaaaacacattttcatttgctgagagaaactttgagcttaattacaaagacctccaagaaaaatatacttctctattaaaaataaaattggatttaga-
>persicus_horvathi_ZMMU_R_12466
ttaatgaatattgcaattaatgaattaaatttgatgttgcaagatgctaattaccagagagaaaaggtaaggcaagatttgtcacagcagcttgagctactgtcctcagaaaagtnttctttacaaaatgaaattgaagctcttcaccaagagctggactttgcaagagagcagattcagaaagccaaacaaactatatctgaaaaaaattccaagttacatgaaactgagacattacaaagcactgttgaagatctaaaggcccaacttgcttctgcttctgagatcaaggaagagttagaattaaaacatgaagcagaagttaccaattacaaaataaaacttgaaatgttagaaagggaaaaggatgcagttttagacaggatggctgaatctcaagaagctgaactagagagactaaggactcagcttttgttcagtcatgaagaagagctatcaaagcttaaatatgacttacagcgagagcatagattaaacacwgaaatgcttaaggagaacatggttatgcaagctaaacagcagttagataatttacgagatgaaatgagcaaaaaagtagaagctatgcaatttgagaatgacagcttagtgacaaaacacgatgagctaactttagaaatatcaagattaaaagatttgcatcagtctgttgtcaattccaaaacggaagaaatgatgcttcaaatccacaacctccaaaaagaaatagaggttcttagacaggaggaaaaagaaaagggtatacttgaacaggaagttcaggagttgcaacttaaaacagaattgctggaaaggcaaatgaaagaacaagaggatagtttccaaaaaacatgttcattgcttgaagcacaaaataatgttcttgtagag------------ctgcaaagcaaattaaggaaataygctgttaagaatgygggaaaaagcttaacatacactgat---gttagtggcatgtcagaggactttgatttactaaggacaatagaaaatctggtagytgaaaatgaaaagcttataaaagaagatgctgaacataaagaagagcttgagaggttgaaaaacacattttcatttgctgagagaaaccttgagcataattacaaagacctccaagaaaaatacacttctctattaaaaataaaattggatttaga-
>saidalievi_ZMMU_R_12802_1
ttaatgaatattgcaattaatgaattaaatttgatgttgcaagatgctaattaccagagagaaaaggtaaggcaagatttgtcacagcagcttgagctactgtcctcagaaaagtcttctttacaaaatgaaattgaagctcttcaccaagagctggactttgcaagagagcagattcagaaagccaaacaaactatatctgaaaaagattccaagttacatgaaactgagacattacagagcactgttgaagatctaaaggcccaacttgcttctgcttctaagatcaaggaagagttagaattaaaacatgaagcagaagttaccaattacaaaataaaacttgaaatgttagaaagggaaaaggatgcagttttagacaggatggctgaatctcaagaagctgaactagagagactaaggactcagcttttgttcagtcatgaagaagagctatcaaagcttaaatatgacttacagcgagagcatagattaaacactgaaatgcttaaggagaacatggttatgcaagctaaacagcagttagataatttacgagatgaaatgagcaaaaaagtagaagctatgcaatttgagaatgacagtttactgacaaaacacgatgagctaactttagaaatatcaagattaaaaga----------------------------------------------------------------------------------------------------------------------------------------------------------------------------------------------------------------------------------------------------------------------------------------------------------------------------------------------------------------------------------------------------------------------------------------------------------------------------------------------------------------------------------------------
>helioscopus_helisocopus_ZMMU_R_13250_1
------------------------------------------gatgctaattacnagagagraaaggtaaggcaagatttgtcacagcagcttgagctactgtcctcagaaaagtcttctttacaaaatgaaattgaagctcttcaccaagagctggactttgcaagagagcagattcagaaagccaaacaaactatatctgaaaaagattccaagttacatgaaactgagacattacagagcactgttgaagatctaaaggyccaacttgcttctgcttctgagatcaaggaagagttagaattaaaacatgaagcagaagttaccaattacaaaataaaacttgaaatgttagaaagggaaaaggatgcagttttagacaggatggctgaatctcaagaagctgaactagagagactaaggactcagcttttgttcagtcatgaagaagagctatcaaagcttaaatatgacttacagcgagagcatagattaaacactgaaatgcttaaggagaacatggttatgcaagctaaacagcagttagataatttacgagatgaaatgagcaaaaaagtagaagctatgcaatttgagaatgacagcttagtgacaaaacacgatgagctaactttagaaatatcaagattaaaagatttgcatcagtctgttgtcaattccaaaacggaagaaatgatgcttcaaatccacaacctccaaaaagaaatagaggttcttagacaggaggaaaaagaaaagggtacacttgaacaggaagttcaggagttgcaacttaaaacagaattgctggaaaggcaaatgaaagaacaagaggatagtttccaaaaaacatgttcattgcttgaaacacaaaataatgttcttgtagag------------ctgcaaagcaaattaaggaaatatgctgttaagaatgtgggaaaaagcttaacatacactgat---gttagtggcatgtcagaggactttgatttactaaggacaatwgaaaatctggtagctgaaaatgaaaagctt---------------------------------------------------------------------------------------------------------------------------------------------
>helioscopus_varius_empty
------------------------------------------------------------------------------------------------------------------------------------------------------------------------------------------------------------------------------------------------------------------------------------------------------------------------------------------------------------------------------------------------------------------------------------------------------------------------------------------------------------------------------------------------------------------------------------------------------------------------------------------------------------------------------------------------------------------------------------------------------------------------------------------------------------------------------------------------------------------------------------------------------------------------------------------------------------------------------------------------------------------------------------------------------------------------------------------------------------------------------------------------------------------------------------------------------------------------------
>ocellatus_ZMMU_R_13359
----------------------------------------------------------------aggtaaggcaagatttgtcacagcagcttgagctactgtcctcagaaaagtcttctttacaaaatgaaattgaagctcttcaccaagagctggactttgcaagagagcagattcagaaagccaaacaaactatatctgaaaaagattccaagttacatgaaactgagacattacaaagcactgttgaagatctaaaggcccaacttgcttctgcttctgagatcaaggaagagttagaattaaaacatgaagcagaagttaccaattacaaaataaaacttgaaatgttagaaagggaaaaggatgcagttttagacaggatggctgaatctcaagaagctgaactagagagactaaggactcagcttttgttcagtcatgaagaagagctatcaaagcttaaatatgacttacagcgagagcatagattaaacactgaaatacttaaggagaacatggttatgcaagctaaanngcagttagataatttacgagatgaaatgagcaaaaaagtagaagctatgcaatttgagaatgacagcttagtgacaaaacacgatgagctaactttagaaatatcaagattaaaagatttgcatcagtctgttgtcagttccaaaacggaagaaatgatgcttcaaatccacaacctcgaaaaagaaatngaggttcttagacaggaggaaaaag--------------------------------------------------------------------------------------------------------------------------------------------------------------------------------------------------------------------------------------------------------------------------------------------------------------------------------------------------------------------------------------------------------------------------------------------
>raddei_boettgeri_ZMMU_R_14984
--------------------------------------------------------------aaaggtaaggcaagatttgtcacagcagcttgagctactctcctcagaaaagtcttatttacaaaatgaaattgaagctcttcaccaagagctggactttgcaagagagcagattcagaaagccaaacaaactatatctgaaaaagattccaagttacatgaaactgagacattacaaagcactgttgaagatctaaaggcccaacttgcttctgcttctgagatcaaggaagagttagaattaaaacrtgaagcagaagttaccaattacaaaataaaacttgaaatgttagaaagggaaaaggatgcagttttagacaggatggctgaatctcaagaagctgaactagagagactaaggactcagcttytgttcagtcatgaagaagagctatcaaagcttaaatatgacttacagcgagagcatagattaaccactgaaatgcttaaggagaacatggttatgcaagctaaacagcagttagataatttacgagatgaaatgagcaaaaaagtagaagctatgcaatttgagaatgacagcttagtgacaaaacasratgagctaactttagaaatatcaagattaaaagatttgcatcagtctgttgtcaattccaaaacagaagaaatgatgcttcaaatccacaacctccaaaaagaaatagaggttcttagacaggaggaaaaagaaaagggtacacttgaacaggaagttcaggagttgcaacttaaaacagaattgctagaaaggcaaatgaaagaacaagaggatagtttccaaaaaacatgtttattgcttgaaacacaaaataatgttcttgtagag------------ctgcaaagcaaattaaggaaatacgctgttaagaatgtgggaaaaagcttaacatacactgat---gttagtggcatgtcagaggactttgatttactaaggacaatakaaaatctggtagctgaaaatgaaaagctaataaaagaagatgctgaacataaagawgagattgagaggttgaaaaacacattttcattt---------------------------------------------------------------------------------
>strauchi_ZMMU_R_13247
ttaatgaatattgcaattaatgaattaaatttgatgttgcaagatgctaattaccagagagaaaaggtaaggcaagatttgtcacagcagcttgagctactgtcctcagaaaagtcttctttacaaaatgaaattgaagctcttcaccaagagctggactttgcaagagagcagattcagaaagccaaacaaactatatctgaaaaagattccaagttacatgaaactgagacattacaaagcactgttgaagatctaaaggcccaacttgcttctgcttctgagatcaaggaagagttagaattaaaacatgaagcagaagttaccaattacaaaataaaacttgaaatgttagaaagggaaaaggatgcagttttagacaggatggctgaatctcaagaagctgaactagagagactaaggactcagcttttgttcagtcatgaagaagagctatcaaaacttaaatatgacttacagcgagagcatagattaaacactgaaatgcttaaggagaacatggttatgcaagctaaacagcagttagataatttacgagatgaaatgagcaaaaaagtagaagctatgcaacttgagaatgacagcttagtgacaaaacaggatgagctaactttagaaatatcaagattaaaagatttgcatcagtctgttgtcaattccaaaacggaagaaatgatgcttcaaatccacaacctccaaaaagaaatagaggttcttagacaggaggaaaaagaaaagggtacacttgaacaggaagttcaggagttgcaacttaaaacagaattgctggaaaggcaaatgaaagaacaagaggatagtttccaaaaaacatgttcattgcttgaaacacaaaataatgttctkgtagag------------ctgcaaagcaagttaaggaaatatgctgttaagaatgtgggaaaatgcttaacatacactgat---gttagtggcatgtcagaggactttgatttactaaggacaatagaaaatctggtagctgaaaatgaaaaacttataaaagaagatgctgaacataaagaagagattgagaggctgaaaaacacattttcatttgctgagagaaaccttgagcataattacaaagacctccaagaaaaatatacttctctattaaaaataaaattggatttaga-
>longicaudatus_ Pmac1
ttaatgaatattgcaattaatgaattaaatttgatgttgcaagatgctaattaccagagagaaaaggtaaggcaagatttgtcacagcagcttgagctactgtcctcagaaaagtcttctttacaaaatgaaattgaagatcttcaccaagagctggactttgcaagagagcagattcagaaagccaaacaaactatatctgaaaaagattccaagttacatgaaactgagacattacaaagcactgttgaagatctaaaggcccaactcgcttctgcttctgagatcaaggaagagttagaattaaaacatgaagcagaagttaccaattacaaaataaaacttgaaatgttagaaagggaaaaggatgcagttttagacaggatggctgaatctcaagaagctgaactagagagactaaggactcagcttttgttcagtcatgaagaagagctatcaaaacttaaatatgacttacagcgagaacatagattaaacactgaaatgcttaaggagaacatggttatgcaagctaaacagcagttagataatttacgagatgaaatgagcaaaaaagtagaagctatgcaatttgagaatgacaagttagtgacaaaacaggatgagctaacattagaaatatcaagattaaaagact--------------------------------------------------------------------------------------------------------------------------------------------------------------------------------------------------------------------------------------------------------------------------------------------------------------------------------------------------------------------------------------------------------------------------------------------------------------------------------------------------------------------------------------------
>longicaudatus_ Pmac2
ttaatgaatattgcaattaatgaattaaatttgatgttgcaagatgctaattaccagagagaaaaggtaaggcaagatttgtcacagcagcttgagctactgtcctcagaaaagtcttctttacaaaatgaaattgaagatcttcaccaagagctggactttgcaagagagcagattcagaaagccaaacaaactatatctgaaaaagattccaagttacatgaaactgagacattacaaagcactgttgaagatctaaaggcccaactcgcttctgcttctgagatcaaggaagagttagaattaaaacatgaagcagaagttaccaattacaaaataaaacttgaaatgttagaaagggaaaaggatgcagttttagacaggatggctgaatctcaagaagctgaactagagagactaaggactcagcttttgttcagtcatgaagaagagctatcaaaacttaaatatgacttacagcgagaacatagattaaacactgaaatgcttaaggagaacatggttatgcaagctaaacagcagttagataatttacgagatgaaatgagcaaaaaagtagaagctatgcaatttgagaatgacaagttagtgacaaaacaggatgagctaacattagaaatatcaagattaaaagacttgcatcagtctgttgtcaattccaaaactgaagaaatgatgcttcaaatccacagcctccaaaaagaaatagaggttcttagacaggaggaaaaagaaaagggtacacttgaacaggaagttcaggagttgcaacttaaaacagaattgctggaaaggcaaatgaaagaacaagaggatagtttccaaaaaacatattcattgcttgaaacacaaaataatgttcttgtagag------------gtgcaaagcaaattaaggaaatacactgttaagaatgtgggaaaaagcttaacatacactaat---gttagtggcatgtcagaggactttgatttattaaggacaatagaaaatctggtggctgaaaatgaaaagcttataaaagaagatgctgaacataaagaagagattgagaggttgaaaaacacattttcatttgctgagagaaaccttgagcataattacaaagaactccaagaaaaatatacttctctattaaaaatgaaactggatttaga-
>maculatus masileh
--------------------------------gatgttgcaagatgctaattaccagagagaaaaggtaaggcangatttgtcacagcagcttgagctactgtcntcagaaaagtcttctttacaaaangaaattgaagatcttcnccaagagctggactttgcaagagagcagattcngaaagccaaacaaactatatctgaaaaagattccaagttacatgaaactgagacattacaaagcactgttgaagatctaaaggtccaactcgcttctgcttctgagatcaaggaagagttagaattaaaacatgaagcagaagttaccaattacaaaataaaacttgaaatgttagaaagggaaaaggatgcagttttagacaggatggctgaatctcaagaagctgaactagagagactaaggactcagcttttgttcagtcatgaagaagagctatcaaaacttaaatatgacttacagcgagaacatanattaaacactgaaatgcttaaggagaacatggttatgcaagctaaacagcagttagataatttacgtgatgaaatgagcaaaaaagtagaagctatgcaatttgagaatgacaagttagtgacaaaacaggatgagctaacattagaaatatcaagattaaaagacttgcatcagtctgttgtcacttccaaaactgaagaaatgatgcttcaaatccacagcctccaaaaagaaatagaggttcttagacaggaggaaaaagaaaagggtacacttgaacaggaagttcaggagttgcaacttaaaacagaattgctggaaaggcaaatgaaagaacaagaggatagtttccaaaaaacatattcattgcttgaaacacaaaataatgttcttgtagag------------ctgcaaagcaaattaaggaaatacactgttaagaatgtgggaaaaagcttaacatacactgat---gttagtggcatgtcagaggactttgatttattaaggacaatagaaaatctggtggctgaaaatgaaaagcttataaaagaagatgctgaacataaagaagagattgagaggttgaaaaacacattttcatttgctgagagaaaccttgagcataattacaaagaactccaagaaaaatatacttctctattaaaaataaaactggatttaga-
>arabicus_ZMMU_R_12713
-----------------------------------------------taattaccagagagaaaaggtaaggcaagatttgtcacagcagcttgagctattgtcctcagaaaagtcttctttacaaaatgaaattgaagatcttcaccaagagctggactttgcaagagagcagattcagaaagccaaacaaactatatctgaaaaagattccaagttacatgaaactgagacattagaaagcactgttgaagatctaaaggcccaactcgcttctgcttctgagatcaaggaagagttagaattaaaacatgaagcagaagttaccaattacaaaataaaacttgaaatgttagaaagggaaaaggatgcagttttnnnnnnnnnnnnnnnnnnnnnnnnnnnnnnnnnnnnnnnnnnnnnnnnnnnnnnnnnnnnnnnnnnnnnnnnnnnnnnnnnnnnnnnnnnnnnnnnnnnnnnnnnnnnnnnnnnnnnnnnnnnnnnnnnnnnnnnnnnnnnnnnnnnnnnnnnnnnnnnnnnnnnnnnnnnnnnnnnnnnnnnnnnnnnnngcaaaaaagtagaagctatgcaatttgagaatgacaagttagtgacaaaacaggatgagctaacattagaaatatcaagattaaaagacttgcatcagtctgttgtcaattccaaaactgaagaaatgatgcttcaaatccacagcctccaaaaagaaatagaggttcttngacaggaggaaaaagaaaagggtacacttgaacaggaagttcaggagttgcaacttaaaacagaattgctggaaaggcaaatgaaagaacaagaggatagtttccaaaaaacatattcattgcttgaaacacaaaataatgttcttgtagag------------gtgcaaagcaaattaaggaaatacactgttaagaatgtgggaaaaagcttaacatacactaat---gttagtggcatgtcagaggactttgatttattaaggacaatagaaaatctggtggctgaaaatgaaaagcttataaaagaagatgctgaacataaagaagagattgagaggttgaaaaacacattttcatttgttgagag-------------------------------------------------------------------------
>scutellatus_ZMMU_R_13020
------------------------------tttgatgttgcagatgctaattaccagagagaaaaggtaaggcaagatttgtcacagcagcttgagctactatcctcagaaaagtgttctttacaaaatgaaattgaagatcttcaccaagagctggactttgcaagagagcagattcagaaagccaaacaaactatatctgaaaaagattccaagttacatgaaactgagacattacaaagcactgttgaagatctaaaggcccaactcgcttctgcttctgagatcaaggaagagttagaattaaaacatgaagcagaagttaccaattacaaaataaaacttgaaatgttagaaagggaaaaggatgcagttttagacaggatggcagaatctcaagaagctgaactagagagactaaggactcagcttttgttcagtcatgaagaagagctatcaaaacttaaatatgacttacagcgagagcatagattaaacactgaaatgcttaaggagaacatggatatgcaagctaaacagcagttagataatttacgagatgaaatgagcaaaaaagtagaagctatgcaatttgagaatgacaagttagtgacaaaacaggatgagctaacattagaaatatcaagattaaaagacttgcatcagtctgttgtcaattccaaaaatgaagaaatgatgcttcaaatccacaacctccaaaaagaaatagaggttcttagacaggaggaaaaagaaaagggtacacttgaacaggaagttcaggagttgcaacttaaaacagaattgctggaaaggcaaatgaaagaacaagaggatagtttccaaaaaacatgctcattgcttgaaacacaaaataatgttcttgtagag------------ctgcaaagcaaattaaggaaatacactgttaagaatgtggggaaaagcttaacatacactgat---gttagtggcatgtcagaggactttgatttattaaggacaatagaaaatctggtagctgaaaatgaaaagcttattaaagaagatgctgaacataaagaagagattgaaaggttgaaaaacacattttcatttgttgagag-------------------------------------------------------------------------
>ornatus_vindumi_ZMMU_R_13027
-----------------------------------------------------------------------gcaagatttgtcacagcagcttgagctactgtcctcagaaaaatcttctttacaaaatgaaattgaagatcttcaccaagagctggactttgcaagagagcagattcagaaagccaaacaaactatatntgaaaaagattccangttacatgaaactgagacattacaaagcactgttgaagatctaaaggcccaactcgcttctgcttctgagatcaaggaagagttagaattaaaacatgaagcagaagttactaattacaaaataaaacttgaaatgttagaaagggaaaaggatgcagttttanacaggatggctgaatctcaagaagctgaactagagagactaaggactcagcttttgttcagtcacgaagaagagctatcaaaacttaaatatgacttacagcgagagcatagattaaacactgaaatgcttaaggagaacatggttatgcaagctaaacagcagttagataatttacgagatgaaatgagcnnaaaagtagaagctatgcaatttgagaatgacaagttagtgacaaaacaggatgagctaacattagaaatatcaagattaaaagacttgcatcagtctgttgtcaattccaaaactgaagaaatgacgcttcaaatccacaacctccaaaaagaaatagaggttcttagacaggaggaaaaagaaaagggtacacttgaacaggaagttcaggagttgcaacttaaaacagaattgctagaaaggcaaatgaaagaacaagaggatagtttccaaaaaacatgttcattgcttgaaacacaaaataatgttcttgtagag------------ctgcaaagcaaattaaggacatacactgttaagaatgtggggaaaagcttaacatacactgat---gttagtggcatgtcagaggactttgatttactaaggacaat----------------------------------------------------------------------------------------------------------------------------------------------------------------------------
>interscapularis_ZMMU R_13358
------------------------------------------gacgctaattaccagagagaaaaggtaaggcaagatttgtcacagcagcttgagctgctgtcctcagaaaaatcttctttacaaaatgaaattgaagatcttcaccaagagctggactttgcaagagagcagattcagaaagccaaacaaactatatctgaaaaagattccaagttacatgaaactgagacattacaaagcactgttgaagatctaaaggcccaactcgcttctgcttctgagatcaaggaagagttagaattaaaacatgaagcagaagttaccaattacaaaataaagcttgaaatgttagaaagggaaaaggatgccgttctagacaggatggctgaatctcaagaagctgaactagagagactaaggactcagcttttgttcagtcatgaagaagagctatcaaaacttaaatatgacttacagcgagagcatagattaaacactgaaatgcttaaggagaatatggttatgcaagctaaacagcagctagataatttacgagatgaaatgagcaaaaaagtagaagctatgcaatttgagaatgacaagttagtggcaaaacagggtgagctaacattagaaatatcaagattaaaagacttgcatcagtctgttgtcagttccaaaactgaagaaatgatgcttcaaatccacaccctccaaaaagaaatagaggttcttaggcaggaggaaaaagaaaagggtacacttgaacaggaagttcaggagttgcaacttaaaacagaattgctggaaaggcaaatgaaagaacaagaggatagtttccaaaaaacatgttcattgcttgaaacacaaaataatgttcttgtagag------------ctgcaaagcaaattaaggacatacactgttaagaatgtggaaaaaagcttaacatacactgat---gttagtggcatgtcagaggactttgatttattaaggac-------------------------------------------------------------------------------------------------------------------------------------------------------------------------------
>sogdianus_empty ------------------------------------------------------------------------------------------------------------------------------------------------------------------------------------------------------------------------------------------------------------------------------------------------------------------------------------------------------------------------------------------------------------------------------------------------------------------------------------------------------------------------------------------------------------------------------------------------------------------------------------------------------------------------------------------------------------------------------------------------------------------------------------------------------------------------------------------------------------------------------------------------------------------------------------------------------------------------------------------------------------------------------------------------------------------------------------------------------------------------------------------------------------------------------------------------------------------------------
>sogdianus_ZMMU_R_13396_1
ttaatgaatattgcaattaatgaattaaatttgatgttgcaagacgctaattaccagagagaaaaggtaaggcaagatttgtcacagcagcttgagctgctgtcctcagaaaaatcttctttacaaaatgaaattgaagatcttcaccaagagctggactttgcaagagagcagattcagaaagccaaacaaactatatctgaaaaagattccaagttacatgaaactgagacattacaaagcactgttgaagatctaaaggcccaactcgcttctgcttctgagatcaaggaagagttagaattaaaacatgaagcagaagttaccaattacaaaataaaacttgaaatgttagaaagggaaaaggatgccgttttagacaggatggctgaatctcaagaagctgaactagagcgactaaggactcagcttttgttcagtcatgaagaagagctatcaaaacttaaatatgacttacagcaagagcatagattaaacactgaaatgcttaaggagaatatggttatgcaagctaaacagcagctagataatttacgagatgaaatgagcaaaaaagtagaagctatgcaatttgagaatgacaagttagtgacaaaacagggtgagctaacattagaaatatcaagattaaaagacttgcatcagtctgttgtcaattccaaaactgaagaaatgatgcttcaaatccacaccctccaaaaagaaatagaggttcttagrcaggaggaaaaagaaaagggtacacttgaacaggaagttcaggagttgcaacttaaaacagaattgctggaaaggcaaatgaaagaacaagaggatagtttccaaaaaacatgttcattgcttgaaacacaaaataatgttcttgtagag------------ctgcaaagcaaattaaggacatacactgttaagaatgtggraaaaagcttaacatacactgat---gttagtggcatgtcagaggactttgatttactaaggacaatagaaaatctrgtagctgaaaatgaraagcttataaaagaagatgctgaacataaagaagagattgagaggttgaaaaacacattttcatttgctgagagaaaccttgagcataattacaaagaactccaagaaaaatatacttctctattaaaattaaaactggatttaga-
>mystaceus_2_ZMMU_R_13009
ttaatgaatattgcaattaatgaattaaatttgatgttgcaagatgctaattaccagagagaaaaggtaaggcaagatttgtcacagcagcttgggctactgtcttcagaaaagtcttctttacaaaacgaaattgaagatcttcaccaagagctagactttgcaagagagcagattcagaaagccaaacaaactatatctgaaaaagattccaagttacatgaaactgagacattacaaagcactgttgaagatctaaaggcccaactcacttctgcttctgagatcaaggaagagttagaattaaaacatgaagcagaagttaccaattacaaaataaaacttgaaatgttagaaagggaaaaggatgcagttttagacaggatggctgaatctcaagaagctgaactagagagactaaggactcagcttttgttcagtcatgaagaagagctatcaaaacttaaatatgacttacagcaagagcatagattaaacactgaaatgcttaaggagaacatggttatgcaagctaaacagcagttagataatttacgagatgaaatgagcaaaaaagtagaagctgtgcaatttgagaatgacaagttagtgacaaaacaggatgagctaacattagaaatatcaagattaaaagacttgcatcagtctgttgtcaattccaaaactgaagaaatgatgcttcaaatccacaacctccaaaaagaaatagaggttcttaggcaggaggaaaaagaaaagggtacacttgaacaggaagttcaggagttgcaacttaaaacagaattgctggaaaggcaaatgaaagaacaagaggatagtttccaaaaaacatgttcattgcttgaaacacaaaataatgttcttgtagag------------ctgcaaagcaaattaaggaaatacactgttaagaatgtgggaaaaagcttaacatacactgat---gttagtggcatgtcagaggactttgatttattaaggacaatagaaaatctggtagctgaaaatgaaaagcttatgaaagaagatgctgaacataaagaagagattgagaggttgaaaaacacattttcatttgctgagagaaaccttgagcataattacaaagaactccaagaaaaatatacttctctattaaaaataaaactggatttaga-
>mystaceus_1_Pmy2
ttaatgaatattkcaattaatgaattaaatttgatgttgcaagatgctaattaccagagagaaaaggtaaggcaagatttgtcacagcagcttgagctactgtcttcagaaaagtcttctttacaaaacgaaattgaagatcttcaccaagagctagactttgcaagagagcagattcagaaagccaaacaaactatatctgaaaaagattcmaagttacatgaaactgagacattacaaagcactgttgaagatctaaaggcccaactcacttctgcttctgagatcaaggaagagttagaattaaaacatgaagcagaagttacyaattacaaaataaaacttgaaatgttagaaagggaaaaggatgcagttttagacaggatggctgaatctcaagaagctgaactagagagactaaggaytcagcttttgttcagtcatgaagaagagctatcaaaacttaaatatgacttacagcaagagcatagattaaacactgaaatgcttaaggagaacatggttatgcaagctaaacagcagttagataatttacgasatgaaatgagcaaaaaagtagaagctatgcaatttgagaatgacaagttagtgacaaaacaggatgagctaacattagaaatatcaagattaaaagacttgcatcagtctgttgtcaattccaaaactgaagaaatgatgcttcaaatccacaacctccaaaaagaaatagaggttcttaggcaggaggaaaaagaaaagggtacacttgaacaggaagttcaggagttgcaacttaaaacagaattgctggaaaggcaaatgaaagaacaagaggatagtttccaaaaaacatgttcattgcttgaaacacaaaataatgttcttgtannn------------nngcaaagcaaattaaggaaatacactgttaagaatgtgggaaaaagcttaacatacactgat---gttagtggcatgtcagaggactttgatttattaaggacaatagaaaatctggtagctgaaaatgaaaagcttatraaagaagatgctgaacataaagaagagattgagaggttgaaaaacacattttcatttgctgagagaaaccttgagcataattacaaagaactccaagaaaaatatacttctctattaaaaataaaactggatttaga-
