# Supplementary material for: Cenozoic aridization in Central Eurasia shaped diversification of toad-headed agamas (Phrynocephalus; Agamidae, Reptilia)
Source: PeerJ. 2018 Mar 19;6:e4543. doi: 10.7717/peerj.4543 (PMC5863718; doi:10.7717/peerj.4543)
Supplement: Supplemental Information 27 [file peerj-06-4543-s027.fas]

>Lacerta_JF805800
-----cagttgcatgaaagctgccccaatgaaagaagtgagcatcagaggaccaggcagcttggcttatcccggtctccggacacagggaaacctggagaacctcggcgggccaaatgacgcctccagaggattgacgtccttggcagacacttttgaacatgtcatagaggaactcctggatgagcagcaggtcatccagcccagcaaggaaaataaggatgccgacttgtattcatctcgggtgatgctaagcagtcaagtgcctttggagccaccactgctctttctgcttgaggagtataaaaactacttggatgctgcaaacatgtccatgagggtccggcgtcactccgacccagctcgccgcggggagctgagtgtgtgtgacagtacgagcgagtgggtgacggcggctgagaaaaaaactgcggtggacatgtcaggggcaaccgttacagtcctggaaaaagtcccggtacccaaaggccaactgaagcaatatttttatgagaccaaatgcaactccaagggttatacgaaagagggctgccggggcatagacaagaggtactggaattcccagtgccgaactacccagtcttatgtgcgagctctcactatggataacaagaagagagttggatggcggtttataagaatagacacttcctgt
>Takydromus_sexlineatus_JF805809
-----cagttgcaggaaagctgccccaatgaaagaagtgagcatcagaggaccaggcagcttggcttatcccggtctccggacacagggaaacctggagaacctcggcgggcccaatgacgcctccagaggattgacgtccttggcggacacttttgaacatgtcatagaggagctcctggatgagcagcaggtcatccagcccagcaaggaaaataaggatgccgacttgtactcatctcgggtgatgctaagcagtcaagtgcctttggagccaccactgctctttctgcttgaggagtataaaaactacttggatgctgcaaacatgtccatgagggtccggcgtcactccgacccagctcgccgcggggagctgagtgtatgtgacagtacaagcgagtgggtgacggcggctgagaaaaaaactgcggtggacatgtcaggggcaaccgttacagtcctggaaaaagtcccggtacccaaaggccaattgaagcaatatttttatgagaccaaatgcaactccaagggttatacgaaagagggctgccggggcatagacaagaggtactggaattcccagtgccgaactacccagtcttatgtgcgagctctcacgatggataacaagaagagagtcggatggcggtttataagaatagacacttcctgt
>Anolis_JF805835
-----cagttgcatgaaagctgccccaatgaaagaagttagcctcagaggacaaggcagcttggcttatcctggtcttcggacacagggaaacttggagaacctaggtgggcctaatgacgccacacggggattgacatctttggcagacacttttgaacatgtcatagaggagctcctggatgagcagcagcctgtccagcccagcaaggaaaacaaggatgcagatttgtactcgtctcgggttatgctcagcagtcaagtgcctttggagcctccactgctctttctgcttgaggagtataaaaattacttggatgctgcaaacatgtccatgagggtccggcgtcactccgaccctgctcgccgtggagagctgagtgtgtgtgacagtacaagtgaatgggtgacagcagctgagaaaaagactgcggtggacatgtcaggggcaacggttactgttctggaaaaagtacctgtacccaaaggccaactgaagcaatatttttatgagaccaaatgcaactcaaagggttacacgaaagagggctgcaggggcatagacaagaggtactggaattcccagtgccgaactacccagtcttacgtgcgagctctcaccatggataacaaaaagagagttggatggcggtttataagaatagacacttcctgt
>Basiliscus_basiliscus_JF805836
-----cagttgcatgaaagctgccccaatgaaagaagttagcctcagaggacaaggcagcttggcttatcctggtcttcggacacagggaaatttggagaacctaggtgggccaaatgacgccacaagagggttgacatctttggcagacacttttgaacatgtcatagaggagctcctggatgagcagcaggccgtccagcccagcaaggaaaacaaggatgcggacttgtactcatctcgggttatgctcagcagtcaagtgcctttggagcccccactgctctttctgcttgaggagtataaaaactacttggatgctgcaaacatgtccatgagggtccggcgccactctgatcctgctcgccgcggggagctgagtgtatgtgacagtactagcgagtgggtaacagcagctgagaaaaagactgcggtggacatgtcaggggcaacagttactgtcctggaaaaagtaccagtacccaaaggccaactgaagcaatatttttatgagaccaaatgcaactcaaagggttatacgaaagagggctgcaggggcatagacaagaggtactggaattcccagtgccgaactacccagtcttacgtgcgagctctcaccatggataacaaaaagagagttggatggcggtttataagaatagacacttcgtgt
>Leiocephalus_JF805844
-----cagttgcatgaaagctgccccaatgaaagaagttagcctcagaggacaaggcagcttggcttatcctggtcttcggacacagggaaatttggagaacctaggtgggcccaatgatgccacaagaggattgacatctttggccgacacttttgaacatgtcatagaggagcttctggatgagcagcaggccatgcagcccagcaaagaaaacaaggatgcagacttgtactcatctcgggttatgctaagcagtcaagtgcctttggagcctccactgctctttctgcttgaggagtataaaaactacttggatgctgcaaacatgtccatgagagtccggcgccactccgatcctgctcgccgtggggagctgagcgtgtgtgacagtactagtgagtgggtaacagcagctgagaaaaagactgcggtggacatgtcaggggcaacagttactgtcctggaaaaagtaccagtacccaaaggccaactgaagcaatatttttatgagaccaaatgcaactcaaagggttatacaaaagagggctgccggggcatagacaagaggtactggaactcccagtgccgaactacccagtcttatgtgcgagctttcaccatggatagcaaaaagagagttggatggcggtttataaggatagacacttcctgt
>Polychrus_marmoratus_JF805852
-----cagttgcatgaaggctgccccaatgaaagaagttagcctcagaggacaaggcagcttggcttatcccggtcttcggacacagggaaatttggagaacctaggtgggcccaatgacgccacaagaggattgacatctttggcagacacttttgaacatgtcatagaggagctcctggatgaacaggaggccatccagcctagcaaggaaaacaaagatgcagacttgtactcatctcgggttatgctaagcagtcaagtgcctttggagcctccactgctctttctccttgaggagtataaaaactacttggatgctgcaaacatgtccatgagggtccggcgccactccgatcctgctcgccgtggggagctgagtgtgtgtgacagtactagcgagtgggtaacagcggctgagaaaaagactgcggtggacatgtcaggggcaacggttaccgtcctggaaaaagtaccagtacccaaaggccaattgaagcaatatttttatgagaccaaatgcaactcaaagggttatacgaaagagggctgcaggggcatagacaagaggtattggaattcccagtgccgaactacccagtcttatgtgcgagctctcactatggataacaaaaagagagttggatggcggtttataagaatagacacttcctgt
>Stenocercus_JF805856
-----cagttgcatgaaagctgccccaatgaaagaagttaaccttagaggacaaggcagcttggcttatcccggtcttcggacacagggaaatttggagaacctaggtgggcccaatgatgcaacaagaggattgacatctttggcagacacttttgaacatgtcatagaggagctcctggatgagcagcaggctatccagcccagcaaggaaaacaaggatgcagacttgtactcgtctcgggttatgctcagcagtcaagtgcctttggagcctccgctgctctttctgcttgaggagtataaaaactacttggatgctgcaaacatgtccatgagggtccgacgccactccgatcctgcacgccgtggggagctgagtgtgtgtgacagtactagtgagtgggtaacagcggctgagaaaaagactgcagtggacatgtcaggggcaacagttaccgtcctggaaaaagtaccagtacccaaaggtcaactgaagcaatatttttatgagaccaaatgcaactcaaagggttatacaaaagagggctgcaggggcatagacaagaggtactggaattcccagtgccgaactacccagtcttatgtgcgagctctcaccatggataacaaaaagagagttggatggcggtttataagaatagacacttcctgt
>Corytophanes_cristatus_JF805839
-----cagttgcatgaaagctgccccaatgaaagaagttagcctcagaggacaaggcagcttggcttatcctggtcttcggacacaggggaatttggagaacctaggtgggccaaatgacgccacaagagggttgacatctttggcagacacttttgaacatgtcatagaggagctcctggatgagcggcaggccgtccagcccagcaaggaaaacaaggatgcggacttgtactcgtctcgggttatgctcagcagtcaagtgcctttggagcccccactgctctttctgctggaggagtataaaaactacttggatgctgcaaacatgtccatgagggtccggcgccactctgatcctgctcgccgtggggagctgagtgtgtgtgacagtactagcgagtgggtgacagcagctgagaaaaagactgcggtggacatgtcaggggcaacagttactgtcctggaaaaagtacctgtacccaaaggccaactgaagcaatatttttatgagaccaaatgcaactcaaagggttatacgaaagagggctgcaggggcatagacaagaggtactggaattcccagtgccgaactacccagtcttacgtgcgagctctcaccatggataacaaaaagagagttggatggcgatttataagaatagacacttcctgt
>Tropidurus_plica_JF805857
-----cagttgcttgaaagctgccccaatgaaagaagttagtctcagaggacaaggcagcttggcttatcctggtcttcggacacagggaaatttggagaacctaggtgggcccaatgatgccaccagaggattgacatctttggcagacacttttgaacatgtcatagaagagctcctggacgagcagcaggctgtccaaccaagcaaggaaaacaaggatgcagacttgtattcatctcgggttatgctaagcagtcaagtgcctttggagcctccattgctctttctgcttgaggagtataaaaactacttggatgctgcaaacatgtccatgagggtccggcgccactctgatcctgctcgccgtggggaactaagtgtgtgtgacagtaccagcgaatgggtaacagcggctgagaaaaagactgcagtggacatgtcaggagcaacagtgactgtcctggaaaaagtaccagtacccaaaggccaactgaagcaatatttttatgagaccaaatgcaactcaaagggttatacgaaggagggctgcaggggcatagacaagaggtactggaattctcagtgccgaactacccagtcttatgtgcgagctctcactatggataacaaaaagagaattggatggcgatttataagaatagacacttcctgt
>Uranoscodon_superciliosus_JF805859
-------------------------------------------tcagaggacaaggcagcttggcttatcctggtcttcggacacagggaaattcggagaacctaggtgggcccaatgatgccaccagaggattgacatctttggcagacacttttgaacatgtcatagaagagctcctggatgagcagcaggccgtccagtcaagcaaggaaaacaaggatgcagacttgtattcatctcgggttatgctaagcagtcaagtgcctttggagcctccattgctctttctgcttgaggagtataaaaactacttagacgctgcaaacatgtccatgagggtccggcgccactctgatcctgctcgccgtggggagctgagtgtgtgtgacagtaccagcgaatgggtaacagcagctgaaaaaaaaactgcagtggacatgtcaggagcaacggttactgtcttagaaaaagtaccagtacccaaaggccaactgaagcaatatttttatgagaccaaatgcaactcaaagggttatacaaaggagggatgcaggggcatagacaagaggtactggaattctcagtgccgaactacccagtcttatgtgcgagctctcaccatggataacaaaaagagagttggatggcgatttataagaatagacacttcctgt
>Phrynosoma_JF805850
-----cagttgcatgaaagctgccccaatgaaagaagttagcctcagaggacaaggcagcttggcttatcccggtcttcggacacagggaaatttggagaatctaggtgggcccaatgatgccacaagaggattgacatctttagcagacacttttgaacatgtcatagaggagctcctggatgagcagcaggccatccagcccagcaaggaaaacaaggatgcagacttgtactcatctcgggttatgctaagcagtcaagtgcctttggagcctccacttctctttctgcttgaggagtataaaaactacttagatgctgcaaacatgtccatgagggtccgacgccactctgatcctgctcgtcgtggagagctgagtgtgtgtgacagtactagtgagtgggtaacagcggccgagaaaaagactgcggtggacatgtcaggggcaacggttaccgtcctcgaaaaagtaccaatgcctaaaggccaattgaagcaatatttttatgagaccaaatgcaacgcaaagggatatacgaaagagggctgcaggggcatagacaagaggtactggaattcccagtgccgaactacccagtcttacgtgcgagctttcaccatggataacaaaaaaagagctggatggcggtttataagaatagaca--------
>Sceloporus_JF805855
-----cagttgcatgaaagctgccccaatgaaagaagttagcctcagaggacaaggcagcttggcttatcccggtcttcggacacagggaaatttggagaacttaggcgggcccaatgatgccacaagaggattgacatctttggcagacacttttgaacatgtcatagaggagctcctggatgagcagcaggccatccagcccagcaaggaaaacaaggatgcagacttgtactcgtctcgggttatgctaagcagtcaagtgcctttggagcctccactgctctttctgcttgaggaatataaaaactacttggatgctgcaaacatgtccatgagggtccggcgccactctgatcctgctcgccgtggagagctgagtgtgtgtgacagtactagtgagtgggtaacagcggccgagaaaaagactgcggtggacatgtcaggggcaacagttaccgtcctggaaaaagtaccagtacccaaaggccaactgaagcaatatttttatgagaccaaatgcaactcaaagggatatacgaaagagggctgcagaggcatagacaagaggtactggaattcccagtgccgaactacccagtcttatgtgcgagctctcaccatggataacaaaaagagagttggatggcggtttataagaatagacacttcatgt
>Uma_scoparia_JF805858
-----cagttgcatgaaagctgccccaatgaaagaagttagcctcagaggacaaggcagcttggcttatcccggtcttcgaacacagggaaatttggagaacctaggtgggcccaatgatgcaacaagaggattgacatctttagcagacacttttgaacatgtcatagaggagctcctggatgagcaacaggccatccagcccagcaaggaaaacaaggatgcagacttgtactcgtctcgggttatgctaagcagtcaagtgcctttggagcctccactgctctttctgcttgaggagtataaaaactacttggatgctgcaaacatgtccatgagggtccgacgccactctgatcctgctcgtcgtggagagttgagtgtgtgtgatagtactagtgagtgggtaacagcggctgagaaaaagactgcggtggacatgtcaggggcaacagttaccgtcctggaaaaagtaccagtacctaaaggccaactgaagcaatatttttatgaaaccaaatgcaactcaaagggatatacgaaagagggatgcaggggcatagacaagaggtactggaattcccagtgccgaactacccagtcttacgtgcgcgctctcaccatggataacaaaaagagagttggatggcggtttataagaatagacacttcctgt
>Uta_JF805861
-----cagttgcatgaaagctgccccaatgaaagaagttagcctcagaggacaaggcagcttggcttatcccggtcttcggacacagggaaatttggagaacctaggtgggcccaatgatgccacaagaggattgacatctttggcagacacttttgaacatgtcatagaggagctcctggatgaacagcaggccatccagcccagcaaggaaaacaaagatgcagacttgtactcatctcgggttatgctaagcagtcaagtgcctttggagcctccactgctctttctgcttgaggagtataaaaactacttggatgctgcaaacatgtccatgagggtccggcgccactctgatcctgctcgccgtggagagctgagtgtgtgtgacagtactagtgagtgggtaacagcggccgagaaaaagactgcggtggacatgtcaggggcaacggttaccgtcctggaaaaagtaccagtacccaaaggccaactgaagcaatatttttatgagaccaaatgcaactcaaagggatatacgaaagagggctgcagaggcatagacaagaggtactggaattcccagtgccgaactacccagtcttatgtgcgagctctcaccatggataacaaaaagagagttggatggcggtttataagaatagaca--------
>Brachylophus_fasciatus_JF805837
-----cagttgcatgaaagctgccccaatgaaagaagttagcctcagaggacaaggcagcttggcttatcctggtcttcggacacagggaaatttggagaacctaggtgggcccaatgatgcaacaagaggattgacatctttggcagacacttttgaacatgtcatagaggagctcctggatgagcagcaggctgtccagcccagcaaggaaaacaaggatgcagacttgtactcatctcgggttatgctaagcagtcaagtgcctttggagcctccgctgctgtttctccttgaggagtataaaaactacctggatgctgcaaacatgtccatgagggtccggcgccactccgatcctgctcgccgtggggagctgagtgtgtgtgacagtactagtgagtgggtaacagcggctgagaaaaagactgcagtggacatgtcaggggcaacggttaccgtcctggaaaaagtaccagtccccaaaggccaactgaagcaatatttttatgagaccaaatgcaactcaaagggttacacaaaagagggctgcaggggcatagacaagaggtactggaattcccagtgccgaactacccagtcttatgttcgagctctcaccatggataacaaaaagagagttggatggcggtttataagaatagacacttcctgt
>Dipsosaurus_dorsalis_JF805841
-----gagttgcatgaaagctgccccaatgaaagaagttagcctcagaggacaaggcagcttggcttatcccggtcttcggacacagggaaatttggagaacctaggtgggcccaatgatgcaacaagaggattgacatctttggcagacacttttgaacatgtcatagaggagctcctggatgagcagcaggccatccagccaagcaaggaaaacaaggatgcagacttgtactcatctcgggttatgctaagcagtcaagtgcctttggagcctccactgctgtttctccttgaggagtataaaaactacctggatgctgcaaacatgtccatgagggtccgtcgccactccgatcctgctcgccgtggggagctgagtgtgtgtgacagtactagtgagtgggtaacagcagctgagaaaaagactgcagtggacatgtcaggggcaacagttaccgtcctggaaaaagtaccagtacccaaaggccaactgaagcaatatttttatgagaccaaatgcaactcaaagggttacacaaaagagggatgcaggggcatagacaagaggtactggaattcccagtgccgaactacccagtcttatgttcgagctctcaccatggataacaaaaagagagttggatggcggtttataagaatagacacttcctgt
>Sauromalus_ater_JF805854
-----cagttgcatgaaagctgccccaatgaaagaagttagcctcagaggacaaggcagcttggcttatcccggtcttcggacacagggaaatttggagaacctaggtgggcccaatgatgcaacaagaggattgacatctttggcagacacttttgaacatgtcatagaggagctcctggatgagcagcaggccgtccagcccagcaaggaaaacaaggatgcagacttgtactcttctcgggttatgctaagcagtcaagtgcctttggagcctccactgctgtttcttcttgaggagtataaaaactacctggatgctgcaaacatgtccatgagggtccggcgccactctgatcctgctcgccgtggggagctgagtgtgtgtgacagtactagtgagtgggtaacagcagctgagaaaaagactgcggtggacatgtcaggggcaacggttaccgtcctggaaaaagtaccagtacccaaaggccaactgaagcaatatttttatgagaccaaatgcaactcaaagggttacacaaaagagggctgcaggggcatagacaagaggtactggaattcccagtgccgaactacccagtcttatgttcgagctctcaccatggataacaaaaagagagttggatggcggtttataagaatagacacttcctgt
>Uromasticinae_JF805834
-----cagttgcatgaaagctgccccaatgaaagaagtgagcctcagaggacaaggcagcttggcttattctggtcttcggacacaaggccatctggaggacgtcggggggcccaacgatgccaccagaggattgacgtctttggcagacacttttgagcatgtgatcgaggagctcctggacgagcagcaggctcttcagcccagcaaggaaaacaaagatgcagacttgtactcatctcgggttatgctaagcagccaagtgcctttggagcccccgctgctcttcctgctggaggagtataaaaactacctggatgcagcaaacatgtccatgagggtccggcgccactctgatcccgctcgccgcggggagctcagcgtgtgtgacagtacgagcgagtgggtgacagcagcagagaaaaagacggcggtggacatgtcaggggccacggttacagtcctggaaaaagtcccggtacccaaaggccaactgaagcaatatttttatgagaccaaatgcaactccaagggttatacgaaagagggttgccgcggcatagacaagaggtactggaattctcagtgccgaactacccagtcatacgtgcgagctctcacgatggataacaaaaagagagtcggatggcggtttataagaatagacacttcttgt
>Brookesia_JF805817
-----gagttgcatgaaagctgccccaatgaaagaattgagcttcagaggaccaggcagcttggcttatcctggtctgcagacacatggtaatcttgaggacctcggcggagccaacgacgccacaagaggattgacgtctctggcagatacttttgaacatgtcatagaggagctcctggacgaggagcagcctgtccagcccagcaaggaaaacaaagatgcagacttatactcatctcgggtcatgctaagcagtcaagtgcctttggagcctccattgctctttctgcttgaggagtataaaaactacctggatgcagcaaacatgtccatgagggtccggcgccactctgatcctgctcgccgcggggagctcagtgtgtgtgacagtacaagtgagtgggtaacagcagcggagaaaaagacagccgtggacatgtcaggggcaacggttacagtcctggaaaaagtcccggtacccaaaggccaactgaagcaatatttttatgagaccaaatgcaactcaaagggatacacgaaagagggctgcaggggcatagacaagaggtactggaattctcagtgccgaactacccagtcttacgtgcgagctctcacgatggatagcaaaaagagagtcggatggcggtttataagaatagacacttcctgt
>Chamaeleo_JF805819
----------------------------------------gcttcagaggaccaggcagcttggcttatcctggtctgcagacacatggcaatcttgaggaccttggcagagccaacgacgccacaagagggttgacatctctggcagacacttttgaacatgtcatagaggagctcctggatgagcaccagcctgtccagcccagcaaggaaaacaaagatgcagacttatactcatctcgggtcatgctaagcagtcaagtgcctttggagcctccattgctctttctgcttgaggagtataaaaactacctggatgcagcaaacatgtccatgagggtccggcgccactctgatcctgctcggcgtggggagctcagtgtgtgtgacagtacgagtgagtgggtaacagcagcggagaaaaagacagcngtggacatgtcaggggcaacggttacagtcctggaaaaagtcccggtacccaaaggccaactgaagcaatatttttatgagaccaaatgcaactcaaagggatacacaaaagagggctgcaggggcatagacaagaggtactggaattctcagtgccgaactacccagtcttacgtgcgagctctcacgatggataacaaaaagagagttggatggcggtttataagaatagacacttcctgt
>Leiolepis_JF805827
-----cagttgcatgaaagctgccccaatgaaagaagtgagcctcagaggacaaggcagcttggcttatcctggtcttcagacacaaggccatctggaggaccgggggggccccaatgatgccaccagaggtctgacatcgttggcggacacttttgaacatgtcatcgaggagctcttggatgagcagcaagctatccagcccagcaaggaaaacaaagaggcagacttgtactcatctcgggttatgctcagcagtcaagtgcctttggagccgccactgctctttctgcttgaggagtataaaaactacctggatgcggcaaacatgtccatgagggtccggcgtcactctgatcctgctcgccgcggggagctcagtgtctgtgacagtacgagcgagtgggtaacagcggccgagaaaaagacagcagtggacatgtcaggggcaacggttacagtcctggaaaaagtcccggtacccaaaggccaactgaagcaatatttttacgagaccaaatgcaactcaaagggttatacaaaagagggctgcaggggcatagacaagaggtactggaattctcagtgccgaactacccagtcttatgtgcgtgctctcacgatggataacaaaaaaagagttggatggcgctttatcagaatagacacttcctgt
>Physignathus_cocincinus_JF805830
-----cagttgcatgaaagctgccccaatgaaagaagtgagcctcagaggacaaggcagcttggcttatcctggtcttcggacacaaggccatctggaggacttaggggggcccaatgatgccacgagaggactgacatcgttggcagacacttttgagcatgtcatagaggagctcctggatgagcagcaggctatccagcccagcaaggaaaacaaagatgcagacttgtactcatctcgggtcatgctaagcagtcaagtgcctttggagcctccactgctctttctgcttgaggagtataaaaactacctggatgcggcaaatatgtccatgagggtccggcgccattctgatcctgcgcgccgtggggagctcagtgtgtgtgacagcacgagtgagtgggtaacagcagctgagaaaaagacagcagtggacatgtctggggcaactgttacagtcttggaaaaagtcccggtaccaaaaggccaactgaagcaatatttttatgagaccaaatgcaactcaaagggttatacgaaagagggctgcaggggcatagacaagaggtactggaattctcagtgccgaactacccagtcttacgtgcgagctctcacaatggataacaaaaagagagttggatggcggtttataagaatagaca--------
>Physignathus_lesueurii_empty
---------------------------------------------------------------------------------------------------------------------------------------------------------------------------------------------------------------------------------------------------------------------------------------------------------------------------------------------------------------------------------------------------------------------------------------------------------------------------------------------------------------------------------------------------------------------------------------------------------------------------------------------------------------------------------------------------
>Pogona_vitticeps_JF805832
-----cagttgcatgaaagctgccccaatgaaagaagtgagcctcagaggacaaggcagcttggcttatcctggtcttcggacacaaggccatctggaggacttggggggccccaatgatgccacgagaggactgacatcgttggcagacacctttgagcatgtcatagaggagctcctggatgagcagcaggctatccagcccagcaaggaaaacaaagatgcagacttgtactcgtctcgggtcatgctaagcagtcaagtgcctttggagcctcccctgctctttctgctggaggagtataaaaactacctggatgcggcaaatatgtccatgagggtccggcgccattctgatcctgcgcgccgtggggagctcagcgtgtgtgacagcacgagcgagtgggtcacagcagccgagaaaaagacagcagtggacatgtcaggggcaaccgttacagtcttggaaaaagtcccggtaccaaaaggccaactgaagcaatatttttatgagaccaaatgcaactcaaagggttatacgaaagagggctgcaggggcatagacaagaggtactggaattctcagtgccgaactacccagtcttacgtgcgagctctcaccatggataacaaaaagagagttggatggcggtttataagaatagacacttcctgt
>Chelosania_brunnea_JF805820
-----cagttgcatgaaagctgccccaatgaaagaagtgagcctcagaggacaaggcagcttggcttaccctggtcttcggacgcaaggccacctggaggacttagggggccccaatgatgccacgagaggactgacatcgttggcggacacttttgagcatgtcatagaggagctcctggatgagaagcaggctatccagcccagccaggaaaacaaagatgcagacttgtactcgtctcgggtcatgctaagcagtcaagtgcctttggagcctccgctgctctttctgcttgaggagtataaaaactacctggatgcggcaaatatgtccatgagggtccggcgccattctgatcctgcgcgccgtggggagctcagcgtgtgtgacagcacgagcgagtgggtaacagcagccgagaaaaagacagcagtggacatgtcaggggcaaccgttacagtcttggaaaaagtcccggtacccaaaggccaactgaagcaatatttttatgagaccaaatgcaactcaaagggttatacgaaagagggctgcaggggcatagacaagaggtactggaattctcagtgccgaactacccagtcttacgtgcgagctctcacaatggataacaaaaagagagttggatggcggtttataagaatagacacttcctgt
>Moloch_horridus_JF805828
-----cagttgcatgaaagctgccccaatgaaagaagtgagcctcagaggacaaggcagcttggcttatcctggtcttcggacgcaaggccatctggaggacttagggggccccaatgatgccacaagaggactgacgtcattggcagacacttttgagcatgtcatagaggagctcctggatgagcagcaggctatccagcccagcaaggaaaacaaagatgcagacttgtactcatctcgggtcatgctaagcagtcaagtgcctttggagcctccgctgctctttctgcttgaggagtataaaaactacctggatgcggcaaatatgtccatgagggtccggcgccattctgatcctgcgcgccgtggggagctcagtgtgtgtgacagcacgagtgagtgggtaacagcagccgagaaaaagacagcagtggacatgtcaggggcaacygttacagtcttggaaaaagtcccggtaccaaaaggccaactgaaacaatatttttatgagaccaaatgcaactcaaagggttatacgaaagagggctgcaggggcatagacaagaggtactggaattctcagtgccgaactacccagtcttacgtgcgagctctcacaatggataacaaaaagagagttggatggcggtttataagaatagacacttcctgt
>Chlamydosaurus_kingii_JF805821
--------------------------------------------------------------------------------gacacaaggccatctggaggacttggggggccccaatgatgccacgagaggactgacatcattggcagacacttttgagcatgtcatagaggagctcctggatgagcagcaggctatcccacccagcaaggaaaacaaagatgcagacttgtactcgtctcgggtcatgctaagcagtcaagtgcctttggagcctccgctgctctttctgctggaggagtataaaaactacctggatgcggcaaatatgtccatgagggtccggcgccattctgatcctgcacgccgtggggagctcagcgtgtgtgacagcacgagcgagtgggtaacagcagccgagaaaaagacagcagtggacatgtcaggggcaactgttaccgtcttggaaaaagtcccggtaccaaaaggccaactgaagcaatatttttatgagaccaaatgcaactcaaagggttatacgaaagagggctgcaggggcatagacaagaggtactggaattctcagtgccgaactacccagtcttacgtgcgagctctcaccatggataacaaaaaaagagttggatggcggtttataagaatagacacttcctgt
>Hydrosaurus_JF805825
-----cagttgcatgaaagctgccccaatgaaagaagtgagcctcagaggacaaggcagcttggcttatgctggtcttcggacacaaggccatctggaggacctagggggccccaatgatgccacgagaggactgacatcgttggcagacacttttgagcatgtcatagaggagctcctggatgagcagcaggctgtccagcccagcaaggaaaacaaagatgcagacttgtactcatctcgggtcatgctaagcagtcaagtgcctttggagcctccgctgctctttctgcttgaggagtataaaaactacctggatgcggcgaacatgtccatgagggtccggcgccactctgatcctgcgcgccgtggggagcttagtgtgtgtgacagtacgagtgagtgggtaacagcagccgagaaaaagacagcagtggacatgtcaggggcgacggtcacagtcctggaaaaagtcccggtaccaaaaggccaactgaagcaatatttttatgagaccaaatgcaactcaaagggttatacgaaagagggctgcaggggcatagacaagaggtactggaattctcagtgccgaactacccagtcttacgtgcgagctctcacgatggataacaaaaagagagttggatggcggtttataagaatagacacttcctgt
>Calotes_JF805818
-----cagttgcatgaaagctgccccaatgaaagaagtgagcctcagaggacaaggcagcttggctttcccgggtcttcggacacaaggccacctggaggacctagggggccccaatgatgccacgagaggactgacgtcgctggcagacacttttgagcatgtcatagaagagctcctggacgagcagcaagcgatccagcccagcaaggaaaacaaagatgcagacttgtactcgtctcgggtgatgctaagcagtcaagtgcctttggagcctccactgctctttctgcttgaggaatataaaaactacctggatgcggcaaacatgtccatgagggtccggcgccactctgatcctgcacgccgcggggagctcagtgtgtgtgacagtacgagtgagtgggtaacagcagcggagaaaaagacagcagtggacatgtcaggggcaaccgttacagtcctggaaaaagtccccgttcccaaaggccaactgaagcaatatttttacgagaccaaatgcaactcaaagggttatacgaaagagggctgcaggggcatagacaagaggtactggaattctcagtgccgaactacccagtcttacgttcgcgctctcacaatggataacaaaaagagagttggatggcggtttataagaatagacacttcctgt
>Draco_blanfordii_JF805824
-----cagttgcatgaaagctgccccaatgaaagaagtgagcctcagaggacaaggcagcttggcttaccctggtcttcggacacaaggccacctggaggacctagggggccccaatgacgccacgagaggactgacgtcgttggcggacacttttgagcatgtcatcgaagagctcctggatgagcagcaagcgatccagcccagcaaggaaaacaaagatgcagacctgtactcgtcccgggtgatgctcagcagtcaagtgcctttggagcccccgctgctctttctgcttgaggagtacaaaaactacctggatgcggcaaacatgtccatgagggtccggcgccactctgaccctgcacgccgcggggagctcagcgtgtgcgacagtacgagtgagtgggtcacggcagccgagaaaaagacggcagtggacatgtcaggggcaacggttacggtcctggaaaaagtccctgtacccaaaggccaactgaagcaatatttttatgagaccaaatgcaactcaaagggttatacgaaagagggctgcaggggcatagacaagaggtactggaattctcagtgccgaactacccagtcttacgtgcgagctctcacaatggataacaagaagagagttggatggcggtttataagaatagacacttcctgt
>Acanthosaura_lepidogaster_JF805815
-----cagttgcatgaaagctgccccaatgaaagaagtgagcctcagaggacaaggcagcctggcttatcctggtcttngnacacaaggccacctggaggacctaggggggcccaatgatgccacaagaggactgacatcgttggcagacacttttgagcatgtcatagaagagctcctggatgagcagcaagctatccagcccagcaaggaaaacaaagatgcagacttgtactcatctcgggtgatgctaagcagtcaagtgcctttggagcctccactgctctttctgcttgaggaatataaaaactacctggatgtggcaaacatgtccatgagggtccggcgccactctgatcctgcacgccgtggggagctcagtgtgtgtgacagtacgagtgagtgggtaacagcagccgagaaaaagacagcagtggacatgtcaggggcaacggttacagtcctggaaaaagtccctgtccccaaaggccaactgaagcaatatttttacgagaccaaatgcaactcaaagggttatacgaaagagggctgcaggggcatagacaagaggtactggaattctcagtgccgaactacccagtcttacgtgcgagctctcacaatggataacaaaaa----------------------------------------
>Agama_agama_GB_JF805816
-----cagttgcatgaaagctgccccaatgaaagaagtgagcctccgaggacaaggcagcttggcttatcctggtcttcggacgcaaggccacttggaggacctagggggccccaatgaggccacgaggggactcacatcattggcagacacttttgagcatgtcatagaggagctcctggacgagaagcaggccgtccagcccagcaaggaaaaccaagatgcagacttgtattcgtctcgggtcatgctcagcagtcaagtgcctttggaacctccgctgctctttctgcttgaggagtacaaaaactacctggatgcggccaacatgtccatgagggtccggcgccattctgatcctgcgcgccgtggggagctcagcgtgtgtgacagtacgagcgagtgggtaacagcagctgagaaaaagacggccgtggacatgtcaggggcaacggttaccgttctggaaaaagtcccggtacccaaaggccaactgaagcaatatttttatgagaccaaatgcaactcaaagggttatacaaaagagggctgcagaggcatcgacaagaggtactggaattctcagtgccgaactacccagtcttacgtgcgagctctcacgatggataacaaaaagagagtcggatggcggtttatcagaatagaca--------
>Trapelus_GB_agilis
-----cagttgcatgaaagctgccccaatgaaagaagtgagcctccgaggacaaggcrgcttggcttatcctggtcttcggacacaaggccacctggaggacttaggggggcccaatgaggccacgaggggactgacatcgttggcagacacatttgagcaggtcatcgaggagctcctggacgagaagcaggckgtccagcccagcaaggaaaaccaagacgcagacttgtattcgtctcgggtcatgctcagcagtcaagtgcctttggagcctccgctgctcttcttgcttgaggagtacaaaaactacctggatgcggccaacatgtccatgagggtccggcgccactctgatcctgcgcgccgcggggagctcagcgtatgtgacagtacgagcgagtgggtaacagcagccgagaagaagacggccgtggacatgtcaggggcaacggtkaccgttctggaaaaggtcccggtaccgaaaggccaactgaagcaatatttttatgagaccaaatgcaactcaaagggttatacgaaagagggctgcaggggcatcgacaagaggtactggaattctcagtgccgaactacccagtcctacgtgcgagctctcacgatggataacaaaaagagagtcggatggcggtttatcagaatagacacttcctgt
>Agama_agama_Aag 
----------------aagctgccccaatgaaagaagtgagcctccgaggacaaggcagcttggcttatcctggtcttcggacacaaggccacttggaggacctagggggccccaatgaggccacgaggggactgacgtcattggcagacacttttgagcatgtcatagaggagctcctggacgagaagcaggccatccagccccgcaaggaaaaccaagatgcagacttgtattcgtctcgggtcatgctcagcagtcaagtgcctttggagcctccgctgctctttctgcttgaggagtacaaaaactacctggatgcggccaacatgtccatgagggtccggcgccattctgatcctgcacgccgtggggagctcagcgtgtgtgacagtacgagcgagtgggtaacagcagctgaraaaaagacggccgtggacatgtcaggggcaacggttacygttctggaaaaagtcccggtaccaaaaggccaactgaagcaatatttttatgagaccaaatgcaactcaaagggttatacaaaagagggctgcagaggcatcgacaagaggtactggaattctcagtgccgaactacccagtcttacgtgcgagctctcacgatggataacaaaaagagagtcggatggcggtttatcagaatagacacttcctgt
>Trapelus_agilis Tag
------------------------------aaagaagtgagcctccgaggacaaggcagcttggcttatcctggtcttcggacacaaggccacctggaggacttaggggggcccaatgaggccacgaggggactgacatcgttggcagacacatttgagcatgtcatcgaggagctcctggacgagaagcaggctgtccagcccagcaaggaaaaccaagacgcagacttgtattcgtctcgggtcatgctcagcagtcaagtgcctttggagcctccgctgctcttcttgcttgaggagtacaaaaactacctggatgcggccaacatgtccatgagggtccggcgccactctgatcctgcgcgccgcggggagctcagcgtatgtgacagtacgagcgagtgggtaacagcagccgagaagaagacggccgtggacatgtcaggggcaacggttaccgttctggaaaaggtcccggtaccgaaaggccaactgaagcaatatttttatgagaccaaatgcaactcaaagggttatacgaaagagggctgcaggggcatcgacaagaggtactggaattctcagtgccgaactacccagtcctacgtgcgagctctcacgatggataacaaaaagagagtcggatggcggtttatcagaatagacacttcctgt
>Paralaudakia_caucasia DQ340732
--------ttgcatgaaagctgccccaatgaaagaagtgagcctccgaggacaaggcagcttggcttatcctggtcttcggacacaaggccacctggaggacctagggggccgcaacgaggccacaagaggactgacatcgttggcagacacttttgagcatgtcatagaggagctcctggatgagaagcaggctgcccagcccagcaaggaaaaccaagatgcggacttgtattcgtctcgggtcatgctcagcagtcaagtgcctttggagcctccgctgctttttctgcttgaggagtacaaaaactacctggatgcagccaacatgtccatgagggtccggcgccactccgatcctgcgcgccgcggggagctcagcgtgtgtgacagtacgagcgagtgggtaacagcagccgagaaaaagacggccgtggacatgtcaggggcaacggttaccgttctggaaaaagtcccggtaccaaaaggccaactgaagcaatatttttatgagaccaaatgcaactcaaagggttatacgaaagagggctgcaggggcattgacaagaggtactggaattctcagtgccgaactacccagtcttatgtgcgagctctcacgatggataacaaaaagagagtcggatggcggtttatcagaatagacacttcctgt
>Paralaudakia_himalayana_Lhi 
---------------------------------gaagtgagcctccgaggacaaggcagcttggcttatcctggtcttcggacacaaggccacctggaggacctagggggccccaacgaggccacgagaggactgacatcgttggcagacacttttgagcatgtcatagaggagctcctggatgagaagcaggctgcccagcccagcaaggaaaaccaagatgcggacttgtattcgtctcgggtcatgctcagcagtcaagtgcctttagagcctccgctgctctttctgcttgaggagtacaaaaactacctggatgcagccaacatgtccatgagggtccggcgccactccgatcctgcgcgccgcggggagctcagtgtgtgtgacagtacgagcgagtgggtaacagcagccgagaaaaagacggccgtggacatgtcaggggcaacggttaccgttctggaaaaagtcccggtaccaaaaggccaactgaagcaatatttttatgagaccaaatgcaactcaaagggttatacgaaagagggctgcaggggcattgacaagaggtactggaattctcagtgccgaactacccagtcttacgtgcgagctctcacaatggataacaaaaagagagtcggatggcggtttatcagaatagacacttcctgt
>Paralaudakia_lehmanni_empty 
---------------------------------------------------------------------------------------------------------------------------------------------------------------------------------------------------------------------------------------------------------------------------------------------------------------------------------------------------------------------------------------------------------------------------------------------------------------------------------------------------------------------------------------------------------------------------------------------------------------------------------------------------------------------------------------------------
>Stellagama_stellio_ZMMU_R_13375 
-------------------------------aagaagtgagcctccgaggacaaggcagcttggcttatcctggtcttcggacacaaggccacttggaggatctagggggccccaatgaggctgcgagaggactgacatcgttggcagacacttttgagcatgtcatagaggagctcctggacgagaagcaggctgtccagcccaacaaggaaaaccaagatgcagacttgtattcgtctcgggtcatgctcagcagtcaagtgcctttggagcctccgctgctctttctgcttgaggagtacaaaaactacctggatgcagccaacatgtccatgagggtccggcgccactccgatcctgcacgccgtggggagctcagtgtgtgtgacagtacgagcgagtgggtaacagcagctgagaaaaagacggctgtggacatgtcaggggcaacggttaccgttctggaaaaagtcccggtaccaaaaggccaactgaagcaatatttttatgagaccaaatgcaactcaaagggttatacgaaagagggctgcaggggcattgacaagaggtactggaattctcagtgccgaactacccagtcttacgtgcgagctctcacaatggataacaaaaagagagtcggatggcggtttatcagaatagacacttcctgt
>theobaldi_ZMMU_R_12138_1 
--------------------------------------------------------------------------------------------------ggacctagggggccccaatgaggccacgagaggactgnnnnnnttggcagacacgnnngagnaggtcatagaggagctcctggatgagaagcaggccgtccagcccagcaaggaaaaccaagatgcagacttgtattcgtctcgggtcatgctcagcagtcaagtgcctttggagcctccgctgctgtttctgctcgaggagtacaaaaactacctggatgccgcyaacatgtccatgagggtccggcgccactcngatccngcgcgccgtggggagcncagngngtgtgacagnacgagcgagtgggtcacagcagccgagaaaaagacggccgtggacatgtcaggagcaacggttaccgttnnggaaaaagtcccggtaccaaaaggccaactgaagcaatatttttatgagaccaaatgcaactcaaagggttatacgaaaganggctgcaggggcatcgacaagaggtactggaattctcagtgccgaactacccagtcttacgtgcgagcnctcacnatggataacaaaaagagagtcggatggcggtttatcagaatagacacttcctgt
>forsythii_ZMMU_R_ZMMU_R_12301 
----------------------------------aattgagcctccgaggacaaggcagcttggcttatcctggtcttcggacgcaaggccacctggaggacctagggggccccaatgaggccacgagaggactgacatcgttggcagacacgtttgagcaggtcatagaggagctcctggatgagaagcaggccgtccagcccagcaaggaaaaccaagatgcagacttgtattcgtctcgggtcatgctcagcagtcaagtgcctttggagcctccgctgctgtttctgctcgaggagtacaaaaactacctggatgccgctaacatgtccatgagggtccggcgccactccgatccagcacgccgtggggagttcagtgtgtgtgacagcacgagcgagtgggtcacagcagccgagaaaaagacggccgtggacatgtcaggagcaacggttaccgttttggaaaaagtcccggtaccaaaaggccaactgaagcaatatttttatgagaccaaatgcaactcaaagggttatacgaaagaaggctgcaggggcatcgacaagaggtactggaattctcagtgccgaactacccagtcttacgtgcgagcgctcacgatggataacaaaaagagagtcggatggcggtttatcagaatagacacttcctgt
>erythrurus_ZMMU_R_12303 
-----------------------------------agtgagcctccgaggacaaggcagcttggcttatcctggtcttcggacgcaaggccacctggaggacctagggggccccaatgaggccacgagaggactgacatcgttggcagacacgtttgagcaggtcatagaggagctcctggatgagaagcaggccatccagcccagcaaggaaaaccaagatgcagacttgtattcgtctcgggtcatgctcagcagtcaagtgcctttggagcctccgctgctgtttctgctcgaggagtacaaaaactacctggatgccgctaacatgtccatgagggtccggcgccactccgatccagcgcgccgtggggagctcagtgtgtgtgacagtacgagcgagtgggtcacagcagccgagaaaaagacggccgtggacatgtcaggagcaacggttaccgttctggaaaaagtcccggtaccaaaaggccaactgaagcaatatttttatgagaccaaatgcaactcaaagggttatacgaaagaaggctgcaggggcatcgacaagaggtactggaattctcagtgccgaactacccagtcttacgtgcgagcgctcacgatggataacaaaaagagagtcggatggcggtttatcagaatagacacttcctgt
>vlangalii_KIZ_020062 
tacttcagttgcatgaaagctgctccaatgaaagaagcgagcctccgaggacaaggcagcttggcttatcctggtcttcggacgcaaggccacctggaggacctagggggccccaatgaggccacgagaggactgacatcgttggcagacacgtttgagcaggtcatagaggagctcctggatgagaagcaggccgtccagcccagcaaggaaaaccaagatgcagacttgtattcgtctcgggtcatgctcagcagtcaagtgcctttggagcctccgctgctgtttctgctcgaggagtacaaaaactacctggatgccgctaacatgtccatgagggtccggcgccactccgatccagcgcgccgtggggagctcagtgtgtgtgacagcacgagcgagtgggtcacagcagccgagaaaaagacggccgtggacatgtcaggagcaacggttaccgttctggaaaaagtcccggtaccaaaaggccaactgaagcaatatttttatgagaccaaatgcaactcaaagggttatacgaaagaaggctgcaggggcatcgacaagaggtactggaattctcagtgccgaactacccagtcttacgtgcgagcgctcacgatggataacaaaaagagagtcggatg----------------------------
>putjatai_KIZ_020238 
tacttcagttgcatgaaagctgctccaatgaaagaagtgagcctccgaggacaaggcagcttggcttatcctggtcttcggacgcaaggccacctggaggacctagggggccccaatgaggccacgagaggactgacatcgttggcagacacgtttgagcaggtcatagaggagctcctggatgagaagcaggccgtccagcccagcaaggaaaaccaagatgcagacttgtattcgtctcgggtcatgctcagcagtcaagtgcctttggagcctccgctgctgtttctgctcgaggagtacaaaaactacctggatgccgctaacatgtccatgagggtccggcgccactccgatccagcacgccgtggggagctcagtgtgtgtgacagtacgagcgagtgggtcacagcagccgagaaaaagacggccgtggacatgtcaggagcaacggtcaccgttctggaaaaagtcccggtaccaaaaggccaactgaagcaatatttttatgagaccaaatgcaactcaaagggttatacgaaagaaggctgcaggggcatcgacaagaggtactggaattctcagtgccgaactacccagtcttacgtgcgagcgctcacaatggataacaaaaagagagtcggatggcggtttatcagaatagacacttcctgt
>sp.1_ZMMU_R_12309
---------------------------------------------------------agcttggcnnancctgatcttcggacgctaggccacctggaggacctagggggacccaatgaggccacgagaggactgacatygttggcagacacgtttgagcaggtcatagaggagctcctggaygagaagcaggccgtccagcccagcaaggaaaaccaagatgcagacttgtattcgtctcgggtcatgctcagcagtcaagtgcctttggagcctccgctgctgtttctgctcgaggagtacaaaaactacctggatgccgccaacatgtccatgagggtccggcgccactctgatccggcacgccgcggggagcncagngtgtgtgacagtacgagcgagtgggtcacagcagccgagaaaaagacggccgtggacatgtcaggagcaacngttaccgttctggaaaaagtcccggtaccaaaaggccaactgaagcaatatttttatgagaccaaatgcaactcaaagggttatacgaaagagggctgcaggggcatcgacaagaggtactggaattctcagtgccgaactacccagtcttacgtgcgagctctcacaatggataacaaaaagagagtcggatggcggtttatcagaatagacacttcctgt
>axillaris_ZMMU_R_13087 
--------------------------------------------------------------------------------------aggccacctggaggacctagggggmcccaatgaggccacgagaggactgacatcgttggcagacacktnnnnnnaggtcatagaggagctcctggaygagaagcaggccgtccagcccagcaaggaaaaccaagatgcagacttgtattcgtctcgggtcatgctcagcagtcaagtgcctttggagcctccgctgctgtttctgctcgaggagtacaaaaactacctggatgccgccaacatgtccatgagggtccggcgccactctgatccggcrcgccgcggggagctcagtgtgtgtgacagtacgagcgagtgggtcacagcagccgagaaaaagacggccgtggacatgtcaggagcaacrgttaccgttctggaaaaagtcccggtaccaaaaggccaactgaagcaatatttttatgagaccaaatgcaactcaaagggttacacgaaagagggctgcaggggcatcgacaagaggtactggaattctcagtgccgaactacccagtcttacgtgcgagctctcacaatggataacaaaaagagagtcggatggcggtttatcagaatagacacttcctgt
>melanurus_1_ZMMU_R_12767 
------------------------------aaagaagtgagcctccgaggacaaggcagcttggcttatcctgatcttcggacgctaggccacctggaggacctagggggacccaatgaggccacgagaggactgacatcgttggcagacacgtttgagcaggtcatagaggagctcctggatgagaagcaggccgtccagcccagcaaggaaaaccaagatgcagacttgtattcgtctcgggtcatgctcagcagtcaagtgcctttggagcctccgctgctgtttctgctcgaggagtacaaaaactacctggatgccgccaacatgtccatgagggtccggcgccactctgatccggcacgccgcggggagctcagtgtgtgtgacagtacgagcgagtgggtcacagcagccgagaaaaagacggccgtggacatgtcaggagcaacagttaccgttctggaaaaagtcccggtaccaaaaggccaactgaagcaatatttttatgagaccaaatgcaactcaaagggttatacgaaagagggctgcaggggcatcgacaagaggtactggaattctcagtgccgaactacccagtcttacgtgcgagctctcacaatggataacaaaaagagagtcggatggcggtttatcagaatagacacttcctgt
>melanurus_2_Pfr 
tacttcagttgcatgaaagctgccccaatgaaagaagtgagcctccgaggacaaggcagcttggcttatcctgatcttcggacgctaggccacctggaggacctagggggacccaatgaggccacgagaggactgacatcgttggcagacacgtttgagcaggtcatagaggagctcctggatgagaagcaggccgtccagcccagcaaggaaaaccaagatgcagacttgtattcgtctcgggtcatgctcagcagtcaagtgcctttggagcctccgctgctgtttctgctcgaggagtacaaaaactacctggatgccgccaacatgtccatgagggtccggcgccactctgatccggcacgccgcggggagctcagtgtgtgtgacagtacgagcgagtgggtcacagcagccgagaaaaagacggccgtggacatgtcaggagcaacagttaccgttctggaaaaagtcccggtaccaaaaggccaactgaagcaatatttttatgagaccaaatgcaactcaaagggttatacgaaagagggctgcaggggcatcgacaagaggtactggaattctcagtgccgaactacccagtcttacgtgcgagctctcacaatggataacaaaaagagagtcggatggcggtttatcagaatagacacttcctgt
>moltschanovi_ZMMU_R_12942
-------------------------------aagaagtgagcctccgaggacaaggcagcttggcttatcctgatcttcggacgctaggccacctggaggacctagggggacccaatgaggccacgagaggactgacatcgttggcagacacgtttgagcaggtcatagaggagctcctggatgagaagcaggccgtccagcccagcaaggaaaaccaagatgcagacttgtattcgtctcgggtcatgctcagcagtcaagtgcctttggagcctccgctgctgtttctgctcgaggagtacaaaaactacctggatgccgccaacatgtccatgagggtccggcgccactctgatccggcacgccgcggggagctcagtgtgtgtgacagtacragcgagtgggtcacagcagccgagaaaaagacggccgtggacatgtcaggagcaacagttaccgttctggaaaaagtcccggtaccaaaaggccaactgaagcaatatttttatgagaccaaatgcaactcaaagggttatacgaaagagggctgcaggggcatcgacaagaggtactggaattctcagtgccgaactacccagtcttacgtgcgagctctcacaatggataacaaaaagagagtcggatggcggtttatcagaatagacacttcctgt
>guttatus_Pgu1 
tacttcagttgcatgaaagctgccccaatgaaagaagtgagcctccgaggacaaggcagcttggcttatcctgatcttcggacgctaggccacctggaggacctagggggacccaatgaggccacgagaggactgacatcgttggcagacacgtttgagcaggtcatagaggagctcctggatgagaagcaggccgtccagcccagcaaggaaaaccaagatgcagacttgtattcgtctcgggtcatgctcagcagtcaagtgcctttggagcctccgctgctgtttctgctcgaggagtacaaaaactacctggatgccgccaacatgtccatgagggtccggcgccactctgatccggcacgccgcggggagctcagtgtgtgtgacagtacgagcgagtgggtcacagcagccgagaaaaagacggccgtggacatgtcaggagcaacagttaccgttctggaaaaagtcccggtaccaaaaggccaactgaagcaatatttttatgagaccaaatgcaactcaaagggttatacgaaagagggctgcaggggcatcgacaagaggtactggaattctcagtgccgaactacccagtcttacgtgcgagctctcacaatggataacaaaaagagagtcggatggcggtttatcagaatagacacttcctgt
>incertus_ZMMU_R_12769 
-----------------------------------agtgagcctccgaggacaaggcagcttggcttatcctgatcttcggacgctaggccacctggaggacctagggggacccaatgaggccacgagaggactgacatcgttggcagacacgtttgagcaggtcatagaggagctcctggatgagaagcaggccgtccagcccagcaaggaaaaccaagatgcagacttgtattcgtctcgggtcatgctcagcagtcaagtgcctttggagcctccgctgctgtttctgctygaggagtacaaaaactacctggatgccgccaacatgtccatgagggtccggcgccactctgatccggcacgccgcggggagctcagtgtgtgtgacagtacgagcgagtgggtcacagcagccgagaaaaagacggccgtggacatgtcaggagcaacagttaccgttctggaaaaagtcccggtaccaaaaggccaactgaagcaatatttttatgagaccaaatgcaactcaaagggttatacgaaagagggctgcaggggcat-------------------------------------------------------------------------------------------------------------------
>kuschakewitschii_ZMMU_R_12516 
------------------------------------gtgagcctccgaggacaaggcagcttggcttatcctgatcttcggacgctaggccacctggaggacctagggggacccaatgaggccacgagaggactgacatcgttggcagacacgtttgagcaggtcatagaggagctcctggatgagaagcaggccgtccagcccagcaaggaaaaccaagatgcagacttgtattcgtctcgggtcatgctcagcagtcaagtgcctttggagcctccgctgctgtttctgctcgaggagtacaaaaactacctggatgccgccaacatgtccatgagggtccggcgccactctgatccggcacgccgcggggagctcagtgtgtgtgacagtacgagcgaktgggtcacagcagccgagaaaaagacggccgtggacatgtcaggagcaacagttaccgttctggaaaaagtcccggtaccaaaaggccaactgaagcaatatttttatgagaccaaatgcaactcaaagggttatacgaaagagggctgcaggggcatcgacaagaggtactggaattctcagtgccgaactacccagtcttacgtgcgagctctcacaatggataacaaaaagagagtcggatggcggtttatcagaatagacacttcctgt
>alpherakii_ZMMU_R_12811 
-------------------------------aagaagtgagcctccgaggacaaggcagcttggcttatcctgatcttcggacgctaggccacctggaggacctagggggacccaatgaggccacgagaggactgacatcgttggcagacacgtttgagcaggtcatagaggagctcctggatgagaagcaggccgtccagcccagcaaggaaaaccaagatgcagacttgtattcgtctcgggtcatgctcagcagtcaagtgcctttggagcctccgctgctgtttctgctcgaggagtacaaaaactacctggatgccgccaacatgtccatgagggtccggcgccactctgatccggcacgccgcggggagctcagtgtgtgtgacagtacgagcgagtgggtcacagcagccgagaaaaagacggccgtggacatgtcaggagcaacagttaccgttctggaaaaagtcccggtaccaaaaggccaactgaagcaatatttttatgagaccaaatgcaactcaaagggttatacgaaagagggctgcaggggcatcgacaagaggtactggaattctcagtgccgaactacccagtcttacgtgcgagctctcacaatggataacaaaaagagagtcggatggcggtttatcagaatagacacttcctgt
>hispidus_2_KIZ_014303 
tacttcagttgcatgaaagctgccccaatgaamgaagtgagcctcygaggacaaggcagcttggcttatcctgatcttcggacgctaggccacctggaggacctagggggacccaatgaggccacgagaggactgacatcgttggcagacacgtttgagcaggtcatagaggagctcctggatgagaagcaggccgtccagcccagcaaggaaaaccaagatgcagacttgtattcgtctcgggtcatgctcagcagtcaagtgcctttggagcctccgctgctgtttctgctcgaggagtacaaaaactacctggatgccgccaacatgtccatgagggtccggcgccactytgatccggcacgccgcggggagctcagtgtgtgtgacagtacgagcgagtgggtcacagcagccgagaaaaagacggccgtggacatgtcaggagcaacagttaccgttctggaaaaagtcccrgtaccaaaaggccaactgaagcaatatttttatgagaccaaatgcaactcaaagggttatacgaaagagggctgcaggggcatcgacaagaggtactggaattctcagtgccgaactacccagtcttacgtgcgagctctcacaatggataacaaaaagagagtcggatggcggtt----------------------
>przewalskii KIZ_014306
tacttcagttgcatgaaagctgccccaatgaaagaagtgagcctcygaggacaaggcagcttggcttatcctgatcttcggacgctaggccacctggaggacctagggggacccaatgaggccacgagaggactgacatcgttggcagacacgtttgagcaggtcatagaggagctcctggatgagaagcaggccrtccagcctagcaaggaaaaccaagatgcagacttgtattcgtctcgggtcatgctcagcagtcaagtgcctttggagcctccgctgctgtttctgcttgaggagtacaaaaactacctggatgccgccaacatgtccatgagggtccggcgccactytgatccggcacgccgcggggagctcagtgtgtgtgacagtacgagcgagtgggtcacagcagccgagaaaaagacggccgtggacatgtcaggagcaacagttaccgttctggaaaaagtcccggtaccaaaaggccaactgaagcaatatttttatgagaccaaatgcaactcaaagggttatacgaaagagggctgcaggggcatcgacaagaggtactggaattctcagtgccgaactacccagtcttacgtgcgagctctcacaatggataacaaaaagagagtcggatggcg-------------------------
>hispidus_1_empty
---------------------------------------------------------------------------------------------------------------------------------------------------------------------------------------------------------------------------------------------------------------------------------------------------------------------------------------------------------------------------------------------------------------------------------------------------------------------------------------------------------------------------------------------------------------------------------------------------------------------------------------------------------------------------------------------------
>hispidus_1_ZMMU_R_12828 
------------------------------aaagaagtgagcctccgaggacaaggcagcttggcttatcctgatcttcggacgctaggccacctggaggacctagggggacccaatgaggccacgagaggactgacatcgttggcagacacgtttgagcaggtcatagaggagctcctggatgagaagcaggccgtccagccyagcaaggaaaaccaagatgcagacttgtattcgtctcgggtcatgctcagcagtcaagtgcctttggagccyccgctgctgtttctgctcgaggagtacaaaaactacctggatgccgccaacatgtccatgagggtccggcgccactctgatccggcacgccgcggggagctcagtgtgtgtgacagtacgagcgagtgggtcacagcagccgagaaaaagacggccgtggacatgtcaggagcaacagttaccgttctggaaaaagtcccggtaccaaaaggccaactgaagcaatatttttatgagaccaaatgcaactcaaagggttatacgaaagagggctgcaggggcatcgacaagaggtactggaattctcagtgccgaactacccagtcttacgtgcgagctctcacaatggataacaaaaagagagtcggatggcggtttatcagaatagacacttcctgt
>kulagini_Pku1 
---------------------------------------------------------agcttggcttatcctgatcttcggacgctaggccacctggaggacctagggggacccaatgaggccacgagaggactgacatcrttggcagacacgtttgagcaggtcatagaggagctcctggatgagaagcaggccgtccagcccagcaaggaaaaccaagatgcagacttgtattcgtctcgggtcatgctcagcagtcaagtgcctttggagcctccrctgctgtttctgctcgaggagtacaaaaactacctggatgccgccaacatgtccatgagggtccggcgccactctgatccggcacgccgcggggagctcagtgtgtgtgacagtacgagcgagtgggtcacagcagcygagaaaaagacggccgtggacatgtcaggagcaacagttaccgttctggaaaaagtcccggtaccaaaaggccaactgaagcaatatttttatgagaccaaatgcaactcaaagggttatacgaaagagggctgcaggggcatygacaagaggtactggaattctcagtgccgaactacccagtcttacgtgcgagctctcacaatggataacaaaaagagagtcggatggcggtttatcagaatagacacttcctgt
>frontalis_Pprz 
tacttcagttgcatgaaagctgccccaatgaaagaagtgagcctccgaggacaaggcagcttggcttatcctgatcttcggacgctaggccacctggaggacctagggggacccaatgaggccacgagaggactgacatcrttggcagacacgtttgagcaggtcatagaggagctcctggatgagaagcaggccgtccagccyagcaaggaaaaccaagatgcagacttgtattcgtctcgggtcatgctcagcagtcaagtgcctttggagcctccgctgctgtttctgctcgaggagtacaaaaactacctggatgccgccaacatgtccatgagggtccggcgccactctgatccggcacgccgcggggagctcagtgtgtgtgacagtacgagcgagtgggtcacagcagccgagaaaaagacggccgtggacatgtcaggagcaacagttaccgttctggaaaaagtcccrgtaccaaaaggccaactgaagcaatatttttatgagaccaaatgcaactcaaagggttatacgaaagagggctgcaggggcatcgacaagaggtactggaattctcagtgccgaactacccagtcttacgtgcgagctctcacaatggataacaaaaagagagtcggatggcggtttatcagaatagacacttcctgt
>versicolor_ZMMU_R_12834
----------------------------tgaaagaagtgagcctccgaggacaaggcagcttggcttatcctgatcttcggacgctaggccacctggaggacctagggggacccaatgaggccacgagaggactgacatcgttggcagacacgtttgagcaggtcatagaggagctcctggatgagaagcaggccgtccagcccagcaaggaaaaccaagatgcagacttgtattcgtctcgggtcatgctcagcagtcaagtgcctttggagcctccgctgctgtttctgctcgaggagtacaaaaactacctggatgccgccaacatgtccatgagggtccggcgccactctgatccggcacgccgcggggagctcagtgtgtgtgacagtacgagcgagtgggtcacagcagccgagaaaaagacggccgtggacatgtcaggagcaacagttaccgttctggaaaaagtcccggtaccaaaaggccaactgaagcaatatttttatgagaccaaatgcaactcaaagggttatacgaaagagggctgcaggggcatcgacaagaggtactggaattctcagtgccgaactacccagtcttacgtgcgagctctcacaatggataacaaaaagagagtcggatggcggtttatcagaatagacacttcctgt
>persicus_horvathi_ZMMU_R_12466
tacttcagttgcatgaaagctgccccaatgaaagaagtgagcctccgaggacaaggcagcttggcttatcctgatcttcggacgctaggccacctggaggacctagggggccccaatgaggccacgagaggactgacatcattggcagacacgtttgagcaggtcatagaggagctcctggacgagaagcaggccgtccagcccagcaaggaaaaccaagatgcagacttgtattcgtctcgggtcatgctcagcagtcaagtgcctttggagccgccgctgctgtttytgctcgaggagtacaaaaactacctggatgccgccaacatgtccatgagagtccggcgccactctgatccggcgcgccgtggggagctcagtgtgtgtgacagtacgagcgagtgggtcacagcagccgagaaaaagacggccgtggacatgtcaggagcaacggttactgttytggaaaaagtcccggtaccaaaaggccaactgaagcaatatttttatgagaccaaatgcaactcaaagggttatacgaaagagggctgcaggggcatcgacaagaggtactggaattctcagtgccgaactacccagtcttacgtgcgagctctcacgatggataacaaaaagagagtcggatggcggtttatcagaat-------------
>saidalievi_ZMMU_R_12802_2          
-----------------------------gaaagaagtgagcctccgaggacaaggcagcttggcttatcctgatcttcggacgctaggccacctggaggacctagggggccccaatgaggccacgagaggactgacatcgttggcagacacgtttgagcaggtcatagaggagctcctggacgagaagcaggccgtccagcccagcaaggaaaaccaagatgcagacttgtattcgtctcgggtcatgctcagcagtcaagtgcctttggagcctccgctgctgtttctgctcgaggagtacaaaaactacctggatgccgccaacatgtccatgagggtccggcgccactctgatccggcgcgccgcggggagctcagtgtgtgtgacagtacgagcgagtgggtcacagcagccgagaaaaagacggccgtggacatgtcaggagcaacggttaccgttctggaaaaagtcccggtaccaaaaggccaactgaagcaatatttttatgagaccaaatgcaactcaaagggttatacgaaagagggctgcaggggcatagacaagaggtactggaattctcagtgccgaactacccagtcttacgtgcgagctctcacgatggataacaaaaagagagtcggatggcggtttatcagaatagacacttcctgt
>helioscopus_helioscopus_ZMMU_R_13250_1               --
----------------------------------------------------------------------------------------------------------------------gccaygagaggactgayatcrttggcagacacgtttgagcaggtcatakaggagctcttggacgagaagcaggccgtccagcccascaaggaaaaccaagatgcagacttgtattcrtctcgggtcatgctcakcaktcaagtgcctttggagcctccgctgctgtttctgctcgaggagtacaaaaactacctggatgccrccaacatgtccatgagggtccggcgccactctgatccggcgcgccgcggggagctcagtgtgtgtgacagtacgagtgagtgggtcacagcrgccgagaaaaagacggccgtggacatgtcaggagcaacggttaccgttctggaaaaagtcccggtaccaaaaggccaactgaagcaatatttttatgagaccaaatgcaactcawagggttatacgaaagagggctgcaggggcatasacaagaggtactggaattctcagtgccgaactacccagtcttacgtgcgagctctcacgatggataacaaaaagagagtcggatggcggtttatcagaatagacacttcctgt
>helioscopus_varius_ZMMU_R_12524  
tacttcagttgcatgaaagctgccccaatgaaagaagtgagcctccgaggacaaggcagcttggcttatcctgatcttcggacactaggccacctggaggacctagggggccccaatgaggccacgagaggactgacatcgttggcagacacgtttgagcaggtcatagaggagctcctggacgagaagcaggccgtccagcccagcaaggaaaaccaagatgcagacttgtattcgtctcgggtcatgctcagcagtcaagtgcctttggagcctccgctgctgtttctgctcgaggagtacaaaaactacctggatgccgccaacatgtccatgagggtccggcgccactctgatccggcgcgccgcggggagctcagtgtgtgtgacagtacgagtgagtgggtcacagcagccgagaaaaagacggccgtggacatgtcaggagcaacggttaccgttctggaaaaagtcccggtaccaaaaggccaactgaagcaatatttttatgagaccaaatgcaactcaaagggttatacgaaagagggctgcaggggcatagacaagwggtactggawttctcagygccgaactacccag---------------------------------------------------------------------------
>ocellatus_ZMMU_R_13359           
-------------------------------aagaagtgagcctccgagggcaaggcagcttggcttatcctgatcttcggacactaggccacctggaggacctagggggccccaatgaggccacgagaggactgacatcgttggcagacacgtttgagcaggtcatagaggaactcctggacgagaagcaggccgtccagcccagcaaggaaaaccaagatgcagacttgtattcgtctcgggtcatgctcagcagtcaagtgcctttggagcctccgctgctgtttctgctcgaggagtacaaaaactacctggatgccgccaacatgtccatgagggtccggcgccactctgatccggcgcgccgcggggagctcagtgtgtgtgacagtacgagcgagtgggtcacagcagccgagaaaaagacggccgtggacatgtcaggagcaacggttaccgttctggaaaaagtcccggtaccaaaaggccaactgaagcaatatttttatgagaccaaatgcaactcaaagggttatacgaaagagggctgcaggggcatcgacaagaggtactggaattctcagtgccgaactacccagtcttacgtgcgagctctcacgatggataacaaaaagagagtcggatggcggtttatcagaatagacacttcctgt
>raddei_boettgeri_ZMMU_R_14984 
tacttcagttgcatgaaagctgccccaatgaaagaagtgagcctccgaggacaaggcagcttggcttatcctgatcttcggacgctaggccacctggaggacctagggggccccaatgaggccacgagaggactgacatcgttggcagacacgtttgagcaggtcatagaggagctcctggacgagaagcaggccgtccagcccagcaaggaaaaccaagatgcagacttgtattcgtctcgggtcatgctcagcagtcaagtgcctttggagcctccgctgctgtttctgctcgaggagtacaaaaactacctggatgccgccaacatgtccatgagggtccggcgccactctgatccggcgcgccgcggggagctcagtgtgtgtgacagtacgagcgagtgggtcacagcagccgagaaaaagacggccgtggacatgtcaggagcaacggttaccgttctggaaaaagtcccggtaccaaaaggccaactgaagcaatatttttatgagaccaaatgcaactcaaagggttatacgaaagagggctgcaggggcatcgacaagaggtactggaattctcagtgccgaactacccagtcttacgtgcgagctctcacgatggataacaaaaagagagtcggatggcggtttatcagaatagacacttcctgt
>strauchi_ZMMU_R_13247    
------------------------------------------------------------------------------------------------------------------------gccacgagaggactgacatcnttggcagacacgtttgagcaggtcatanaggagctcctggacgagaagcaggccgtccagcccancaaggaaaaccaggatgcagacttgtattcntctcgggtcatgctcancantcaagtgcctttggagcctccgctgctgtttctgctcgaggagtacaaaaactacctggatgccnccaacatgtccatgagggtccggcgccactctgatccggcgcgccncggggagctcantgtgtgtgacagtacgagcgagtgggtcacagcnnccnagaaaaanacggccgtggacatgtcangagcaacggttaccgttctggaaaaagtcccggtaccaaaaggccagctgaagcaatatttttatgagaccaaatgcaactcanagggttatacgaaananggctgcangggcattgacaagaggtactggaattctcantgccgaactacccantcttacgtacgagctctcacgatggataacaaaaagagagtcngatggcggtttatcanaatanacacttcctgt
>longicaudatus_Pmac1      
---------------------------atgaaagaagtgagcctccgagaacaaggcagcttggcttatcctggtcttcggacacaaggccacctggaggacctagggggccccaacgaggccacgagaggactgacatcgttggcagacacgtttgagcaggtcatagaggagctcctggacgagaagcaggccgtccagcccagcaaggaaaaccaagatgcagacttgtattcgtctcgggtcatgctcagcagtcaagtgcctttggagcctccgctgctgtttctgctcgaggagtacaaaaactacctggatgcagccaacatgtccatgagggtccggcgccactccgatccagcacgccgtggggagctcagtgtgtgtgacagtacgagcgagtgggtcacagcagccgagaaaaaaacggccgtggacatgtcaggagcgacagttaccgttctggaaaaagtcccggtaccaaaaggccaactgaagcaatatttttatgagaccaaatgcaactcaaagggttacacaaaagagggctgcaggggcatcgacaagaggtactggaattctcagtgccgaactacccagtcttacgtgcgagctctcacgatggataacaaaaagagagttggatggcggttcatcagaatagacacttcctgt
>longicaudatus_Pmac2       
----------------------------tgaaagaagtgagcctccgagaacaaggcagcttggcttatcctggtcttcggacacaaggccacctggaggacctagggggccccaacgaggccacgagaggactgacatcgttggcagacacgtttgagcaggtcatagaggagctcctggacgagaagcaggccgtccagcccagcaaggaaaaccaagatgcagacttgtattcgtctcgggtcatgctcagcagtcaagtgcctttggagcctccgctgctgtttctgctcgaggagtacaaaaactacctggatgcagccaacatgtccatgagggtccggcgccactccgatccagcacgccgtggggagctcagtgtgtgtgacagtacgagcgagtgggtcacagcagccgagaaaaaaacggccgtggacatgtcaggagcgacagttaccgttctggaaaaagtcccggtaccaaaaggccaactgaagcaatatttttatgagaccaaatgcaactcaaagggttacacaaaagagggctgcaggggcatcgacaagaggtactggaattctcagtgccgaactacccagtcttacgtgcgagctctcacgatggataacaaaaagagagttggatggcggttcatcagaatagacacttcctgt
>maculatus_masileh            
--------------------------------------------------------------------------------------------------------------------------------------------------------gtttgagcaggtcntagaggagctcctggatgagaagcaggccgtccagcccagcaaggaaaaccaagatgcagacttgtattygtytcgggtcatgctcagcagtcaagtgcctttggagcctccgctgctgtttytgytcgaggagtacaaaaactacctggatgcagccaacatgtccatgagggtccggcgccaytccgatccagcgcgccgtggggagctcagtgtgtgtgacagtacgagcgagtgggtcacagcagccgagaaaaagacggccgtggacatgtcaggagcgacagttaccgttctggaaaaagtcccrgtaccaaaaggccaactgaagcaatatttttatgagaccaaatgcaactcaaagggttacacgaaagagggctgcaggggcatcgacaagaggtactggaattctcagtgccgaactacccagtnttacgtgcgagctctcacgatggataacaaaaagagagttgga------------------------------
>arabicus_ZMMU_R_12713
----------------------------tgaatgaagtgagcctccgaggacaaggcagcttggcttatcctggtcttcggacacaaggccacctggaggacctagggggccccaacgaggccacgagaggactgacatcgttggcagacacgtttgagcaggtcatagaggagctcctggacgagaagcaggccgtccagcccagcaaggaaaaccaagatgcagacttgtattcgtctcgggtcatgctcagcagtcaagtgcctttggagcctccgctgctgtttctgctcgaggagtacaaaaactacctggatgcagccaacatgtccatgagggtccggcgccactccgatccagcgcgccgtggggagctcagtgtgtgtgacagtacgagcgagtgggtcacagcagccgagaaaaaaacggccgtggacatgtcaggagcgacagttaccgttctggaaaaagtcccggtaccaaaaggccaactgaagcaatatttttatgagaccaaatgcaactcaaagggttacacaaaagagggctgcaggggcatcgacaagaggtactggaattctcagtgccgaactacccagtcttaygtgcgagctctcacgatggataacaaaaagagagttggatggcggttcatcagaatagacacttcctgt
>scutellatus_empty 
---------------------------------------------------------------------------------------------------------------------------------------------------------------------------------------------------------------------------------------------------------------------------------------------------------------------------------------------------------------------------------------------------------------------------------------------------------------------------------------------------------------------------------------------------------------------------------------------------------------------------------------------------------------------------------------------------
>ornatus_vindumi_ZMMU_R_13026
------------------------ccaatgaaagaagtgagcctccgaggacaaggcagcttggcttatcctggtcttcggatgcaaggccacctggaggacctaggggggcccaatgaggccacgagaggactgacatcgttggctgacacgtttgagcaggtcatagaggagctcctggatgagaagcaggccgtccagcccagcaaggaaaaccaagatgcagacttgtattcatctcgggtcatgctcagcagtcaagtgcctttggagcctccgctgctgtttctgctcgaggagtacaaaaactacctggatgcagccaacatgtccatgagggtccggcgccactccgatccagcgcgccgtggggagctgagcgtgtgtgacagtacgagcgagtgggtcacagcagccgagaaaaagacggccgtggacatgtcaggagcgacagttaccgttctggaaaaagtcccggtaccaaaaggccaactgaagcaatatttttatgagaccaaatgcaactcaaagggttacacgaaagagggctgcaggggcatcgacaagaggtactggaattcccagtgccgaactacccagtcttacgtgcgagctctcacgatggataacaaaaagagagtcggatggcggttcatcagaatagacacttcctgt
>interscapularis_ZMMU R_13358             
---------------------------atgaaagaagtgagcctccgaggacaaggcagcttggcttatcctggtcttcggacgcaaggccgcctggaggacctagggggccccaatgaggccacgagaggactggcatcrttggcagacacgtttgagcaggtcatagaggagctcctggacgagaagcaggcygtccagcccagcaaggaaaaccaagatgcagacttgtattcgtctcgggtcatgctcagcagccaagtgcctctggagcctccgctgctgtttctgctcgaggagtacaaaaactacctggatgcagccaacatgtccatgagggtccggcgccactccgatccagcgcgccgtggggagctcagtgtgtgtgacagtacgagcgagtgggtcacggcagccgagaaaaagacggccgtggacatgtcaggagcgacggttaccgttctggaaaaagtcccggtacccaaaggccaactgaagcaatatttttatgagaccaaatgcaactcaaagggttacacgaaagagggctgcaggggcatcgacaagaggtactggaattcccagtgccgaactacccagtcttacgtgcgagctctcacgatggataacaaaaagagagtcggatggcggttcatcagaatagacacttcctgt
>sogdianus_ZMMU_R_13396_1 
-----------------------------------------------------------cttggcttatcctggtcttcggacgcaaggccgcctggaggacctagggggccccaatgaggccacgagaggactggcatcgttggcagacacgtttgagcaggtcatagaggagctgctggacgagaagcaggccgtccagcccagcaaggaaaaccaagatgcagacttgtattcgtctcgggtcatgctcagcagccaggtgcctctggagcctccgctgctgtttcttctcgaggagtacaaaaactacctggatgcagccaacatgtccatgagggtccggcgccactccgatccagcgcgccgtggggagctcagtgtgtgtgacagtacgagcgagtgggtcacggcagccgagaaaaagacggccgtggacatgtcaggagcgacggttaccgttctggaaaaagtcccggtacccaaaggccaactgaagcaatatttttatgagaccaaatgcaactcaaagggttacacgaaagagggctgcaggggcatcgacaagaggtactggaattcccagtgccgaactacccagtcttacgtgcgagctctcacgatggataacaaaaagagagttggatggcggttcatcagaatagacacttcctgt
>sogdianus_ZMMU_R_13396_2 
---------------------------------------------------------------------------------------ggccgcctggaggacctagggggccccaatgaggccacgagaggactggcatcgttggcagacacgtttgagcaggtcatagaggagctgctggacgagaagcaggccgtccagcccagcaaggaaaaccaagatgcagacttgtattcgtctcgggtcatgctcagcagccaggtgcctctggagcctccgctgctgtttcttctcgaggagtacaaaaactacctggatgcagccaacatgtccatgagggtccggcgccactccgatccagcgcgccgtggggagctcagtgtgtgtgacagtacgagcgagtgggtcacggcagccgagaaaaagacggccgtggacatgtcaggagcgacggttaccgttctggaaaaagtcccggtacccaaaggccaactgaagcaatatttttatgagaccaaatgcaactcaaagggttacacgaaagagggctgcaggggcatcgacaagaggtactggaattcccagtgccgaactacccagtcttacgtgcgagctctcacgatggataacaaaaagagagttggatggcggttcatcagaatagacacttcctgt
>mystaceus_2_ZMMU_R_13009             
-----------------------------------agtgagcctccgaggacaaggcagcttggcttatcctggtcttcggacgcaaggccacctcgaggacctagggggccccaatgaggccacgagaggactgacatcgttggcagacacgtttgagcaggtcatagaggagctcctggacgagaagcaggccgtccagcccagcaaggaaaaccaagatgcagacttgtattcgtctcgggtcatgctcagcagtcaagtgcctttggagcctccgctgctgtttctgctcgaggagtacaaaaactacctggatgccgccaacatgtccatgagggtccggcgccactccgatccggcgcgccgcggggagctcagtgtgtgtgacagtacgagcgagtgggtcacagcagctgagaaaaagacagccgtggacatgtcaggagcaacggttaccgttctggaaaaagtcccggtaccaaaaggccaactgaagcaatatttttatgagaccaaatgcaactcaaagggttacacgaaagagggctgcaggggcatcgacaagaggtactggaattctcagtgccgaactacccagtcttatgtgcgagctctcacgatggataacaaaaagagagttggatggcggtttatcagaatagacacttcctgt
>mystaceus_1_DQ340735
tacttcagttgcatgaaagctgccccaatgaaagaagtgagcctccgaggacaaggcagcttggcttatcctggtcttcggacgcaaggccacctggaggacctagggggccccaatgaggccacgagaggactgacatcgttggcagacacgtttgagcaggtcatagaggagctcctggacgagaagcaggccgtccagcccagcaaggaaaaccaagatgcagacttgtattcgtctcgggtcatgctcagcagtcaagtgcctttggagcctccgctgctgtttctgctcgaggagtacaaaaactacctggatgccgccaacatgtccatgagggtccggcgccactccgatccggcacgccgcggggagctcagtgtgtgtgacagtacgagtgagtgggtcacagcagctgagaaaaagacagccgtggacatgtcaggagcaacggttaccgttctggaaaaagtcccggtaccaaaaggccaactgaagcaatatttttatgagaccaaatgcaactcaaagggttacacgaaagagggctgcaggggcatcgacaagaggtactggaattctcagtgccgaactacccagtcttacgtgcgagctctcacgatggataacaaaaagagagttggatggcggtttatcagaatagacacttcctgt
