# Supplementary material for: Cenozoic aridization in Central Eurasia shaped diversification of toad-headed agamas (Phrynocephalus; Agamidae, Reptilia)
Source: PeerJ. 2018 Mar 19;6:e4543. doi: 10.7717/peerj.4543 (PMC5863718; doi:10.7717/peerj.4543)
Supplement: Supplemental Information 28 [file peerj-06-4543-s028.fas]

>Lacerta_viridis_JF805800
aca------aaaacagat---aaaaagcaa------gattctgaaaacaat---aaaacgctccaagaccaaacagggaatgacaaaaagctcagtgaagagaat---------------aaaactgtaggccatgca---tcacccgccgttaaagtttttaaagttaatggggaagaggca---acatcagcacgtgatctaaattcagaaaaaaatacggaaattttggaaagcgctggtgctgcc---aaagtaaataatgaaaatgaggtggatgttacccagattgatgacatggagatttgtactccagagcataattcgcccatgaaggttgatgtggaactttctccagtaagtctgaaggtgaacttgcaggacattaaagttagtaagagcacaggtgtgccaagt------tctgaagcggagagtgcaaaaccaggacttgatgctagagaattgactggtagcaaagaaggcaac---------------caaagacctaggcccgtcacaaccattgctgct------gtggaaagtgtgctgaagactgagctggtggaaaatcctcagagcagcgttgctgataataaatggaaaccgttacagggagtagggaacctgcag------gct---gcagct------------------ccttcc---gaagcc---aaaaacgtggcctnggagtcaaagccacaagggttaagaatagaaatagaa------------------------------------------------------------------------------------------------------------------------------------
>Takydromus_sexlineatus_JF805809
------------------------------------------------------------------------------------------------------------------------------------------------------------------------------------------------------------------------------------------------------------------------------------gatgttacccagatagatgacatggagatatgtactccrgagcataattcgcccgtgaaagttgatgtggaactttctccagtaagtctgaaggtgaacttgcaggacattaaagttagtaagagcacagaastgccaagt---agctctgaagcagagagtgcaaagccaggacttgatgctagagaattggctggtagcaaagaargcaacgcgcacagagagaaacaaaggcccaagcctggcacagcccttgctgtt------gtggaaagtgtgctgaagactgagctggtggaaaaccytcagagcagcaccgctgacaataaatggaaaccgttacagggagtagggaacctgcagcctgcagctccggcagct---------rctggtaatccttcg---gaagcc---aaaaatgtggcctcctcrtctgagtcgaagccgcaaggtttaagaatagaaattaaaagcaagaacaaaatcaggccgggctccctgtttgatgaagttaggaagactgcccggctgaatcggagaccaaggaaccacgagagctctagcgaagaggattctcctgcccgggaagacagccag
>Anolis_carolinensis_JF805835
--------------------------------------------------------------------------------------------------------------------------------------------------------------------------------------------------------------------------------------------------------------------------------------------------------------------------agaacataattcccctttaaaggttgatgtggacctttccccagttactctcaagataaacctccaggaggtaaaagcgagtaagaatgtagatgtccacaat---cattctgaagcaagaagtgcaaagcaaagagtcaatggtaaagactccactgacaccaaagaagacaacagagaaaaagacaagcacaaatctaaaccaagcacatcgattgcgagt------acggtcagtgcaccgaagcccgaaatgtctgacggcgcccaaagtagctcagcggataataagtggaagccattgcagggtgcagggaatctccagctgcctgctgccgttgcc---------tctaccagttcttcg---gaagtc---aaaaatctaccctcwtcatctgaatcaaaaccgcaagggttaaggatagaaatcaagagcaaaaacaaaattagaccaggctctctgtttgatgaagtaaggaagacggcccggcttaatcggagaccaagaaaccaygaragytccagygaggaggattcagccgagcgagagaacagccag
>Basiliscus_basiliscus_JF805836
acagaccttaaa---gatgataaaaaccaagatccggattccgaaaatgac---aaaatggtcgaagaccaaccaagggatgatgaaaagcgccatggagagaat---------------aaagctgtagggcatact---tcgcctgct---atccagcctaacaaangtactggggagcagtctgtttcagctcaggttctaaatccagataaaaacatggatgcatcagaaactcctggcgctgca---agggtgaagagtgacagtgaggtagatgccacccagatggatgacatggagatctgtactccggaacataattcacctctgaaggttgatgtggaactttccccagttagtctgaagataaatctccaggaggtgaaagttagtaagaaaacagatgcacacaac---agttctggagcagaaggtgcaaagcaaacagtcagcggtaaagaatctactgataccaaagaagagaacagagaaaaagataaacaaaaacctaaacccaccacaacagttgctgct------gtggacaatgtgctgaaaactgaagtggctgaaagtgcccaaagcagcacagtggataataaatggaagccgttacagggtgtaggcaatcttcagctgtccacagcggttgct---------tcgaccagttcctca---gaagcctttagaaatctgccctcaacatccgagtcaaaaccgcaagttttaaggatagaaatcaataa----------------------------------------------------------------------------------------------------------------------------
>Leiocephalus_JF805844
actgatcttaaa---gat---aaaagccaggatcaggattcggaaagtgac---aaaatggtcaaagaccaaccaggggatgatggaaagctccatgaagagaat---tcactgttggataaagctgtagggcatcca---tcgcctgcc---agccagccgagtaaaagtaatggggaaccatctacttcagctcaggttctaaatgcagataaaaaagcggaggcattggaaactccaggtgctgtg---ntggcaaagagtgaaaatgagntagatgtcaaccagatggatgacatggagatatgtactccagagcataattcacctttaaaggttgacgtggacctt---ccagttagtctgaaggtaaagctgcaggaggttaatgttagtaagaatgatgtacaaaacaac---cattctgaagccgaaagtgcaaagcaaagagccagcggtaaagaatctattgataccaaagaggacagcagagaaaaagacaaacaaaancccaaacccagcacatcagctgctgct------gtggag---ctgctgaaaactgaagtggccgacagtgctcaaagcagcacggtggacaataagtggaagccattgcagggggtngggaatgtccagctggccactgccattgct---------tctaccagttcttca---gatgcc---agaaatagtaaatgt---cnngaatcaaaaccgcagggtctgaggatagaaatcaaaagcaaaaa----------------------------------------------------------------------------------------------------------------------
>Polychrus_marmoratus_JF805852
actgatcttaaa---gat---aaaaacccagatctggattctgaaaataac---aaaatgatcaaagaacaaccaagggatgatgaaaagcaccatgaggaaaat---atattgttggagaaagctctagggcatata---tcacctgct---acccagccgagtaaaggtaatgaggaaccatctacatcaactcaggctctaaatccagataaaagcacagatggattggaaactcccgatgctmcm---acggggaagagtagaaatgaggtagatatcacccagatagatgacatggagatctgtactccagaacataattcacctttaaaagttgatgtggaacattcccccattagtctgaaaataaacctccaggaggttaaagttaggaagaatacagatgtacacaac---cattctgaagcagacagtgcaaagcaaacggtcagtagtcaagaatctactgataccaaagaagacaacagagaaaaagacaaacaaaaacctaaacccaccacctcagttgctgct------gtggacagtgtgccaaaacccgaaatgtctgactgtgtccaaggcagcacagtagataataaatggaagccattacagggtgcagggaatctccagctggccactgctattgct---------tctggcagttcttca---gaagcc---aaaaatctaccttcaacgtctgaatcaaaaccgcaaggtttaaggatagaaatcaaaagtaaaaacaaaattagaccaggctctctgtttgatgaagtaagaaagactgcccggcttaatcggaggccaagaaaccatgagagctccagcgaggaggattcggccacacgagagaacagccag
>Stenocercus_JF805856
actgattttaaa---grt---aaaaaccagctcaggagtttgcaaaatgat---aaaagggacaaagaacacccaagggatgatgaaaagctccataaaagaaaanataggctgttggataaatctgtaaggcataca---tcacctgct---agccagcctagtaaaagcaatggggagcaatccacttcagctcacgttctaaatccagataaaaacatggatgcaccggaaactcctgatggtcca---ttgctgaaaggtgaaaatgaagtagatgtcggccagatagatgacatggagatctgtactccagaacataattcccctttaaaggttgatggggaactttccccagttagtctgaagataagcctccagaaggctaactttagtaaaaatacagatgtacacaac---cattctgaagcagaaagttcagagcaaagggtcaatggcaaagaatcttctgataccaaagtaaacaacagaggaaaagacaaacaaaaatctaaacccacctcatcagtggctgtg------tgggacagtgctctgaaaaccgatatggctgacagtgcccaaagcagcacagtggataataaatggaagccattgcagggtgtagggaatctccagytggacgctaaagccgat---------tctgacagctattcc---gagccc---caaaatgtacactgt---tca------------------------------------------------------------------------------------------------------------------------------------------------------------------
>Corytophanes_cristatus_JF805839
atggaccttaaa---gat---aaaaaccaagatccggattccgaaaatgac---aaaatggttgaagaccaaccaagggatgatgaaaagctccatggagagaat---------------aaaactgtagagcatact---tcgcctgct---atccagcctagcaaaggtactggggagcagtctgtttcagctcaggttctaaatccagataaaaacgtggatgcatcagaaactcctgacgctgca---agggtgaagagtgacaatgaggcagatgccacccagatggatgacatggagatctgcactccggaacataattcacctttgaaggttgatgtgaaactttccccagttagtctgaagataaacctccaggaggtgaaagttagtaagaatgcagatgcacacaac------tctggagcagaaggtgcaaagcaaacagtcaatggtaaagaatctactgataccaaagaagagaac---------------caaaaacctaaatccaccacaacagttgttgct------gtggacagtgtgctgaaaactgaagtggctgaaagtgcccaaagcagcacagtggataataaatggaagccgttacagggtgtaagcaatcttcagctg------------------------tccacgtca---------gaagccattagaaatttgccc------tctgagtcaaaaccacaggttttacggatagaaatcaaaagtaaaaacaaaattagaccaggctctctgtttgatgaagtaaggaagacagcccgactcaatcggagaccaagaaaccatgagagctccagcgaggaggattcagccacacgggagaacagccag
>Tropidurus_plica_JF805857
actggtgttaaa---tat---aaaaaccagaatcgggcttctgagaataat---aaaacggtcaaagaccacccaagagatcatgaaaacctccatgaagagaat---agactgttggataaatctgtcgagcataga---tcatctgct------------agtagaagtaatggacaacaatccatttcaactcacattctgaatccaaataaaaacatggatgaaccagaaacccctgaatctgca---acactgaacggtgaaaatgaratagacgtcacccagatagatgacatggagatctgtactccagaacacaattcccctttgaaggttgatagggaactttccccagttagtctgaagataaactcccaggaggctaaggttagtaagacttca------cgcagc------tctgaagcagaaggttcagagcaaagggtcaatggtaaggaatccactcataccaaagaagaccac---------------cagaaaactaaaccctccacattagttgctgcg------atggacagtgctctgaaaaccagtatggctgacagtgcccaaagcagcacaatagacaataaatggaagccattacaaggtgtagggaacctccagctg------------------------cccacttcg---------------------------------------------------------------------------------------------------------------------------------------------------------------------------------------------------------
>Uranoscodon_superciliosus_JF805859
actggtgttaaa---tat---aaaaaccgagatcgggattctgaaaangat---aagctggtcaaagatcacccaagagataatgaaaacctccatgaagaaaat---atactgttggataaatctgtagagcatata---tcacctgct------------agacaaagtaatggaaaacaatccacttcaactcacattcagaagcaaaataaaaacatggattcaccagaaacccctgaagctgca---acagtgaacagtgaaaatgagatagatgtcacccagatagatgacatggagatctgtactccagaacataattcacctttaaaggttgatggggaactaaccncagttagtctgaagataaatctccaggagcctaaggttagtaagaatgcagatacacatagc------tctaaagcagaaggttcagagcaaagagtcaattgtaaggaatccactgataccaaa---gaccacaga------------cagaaagctaaacctaccacatcagttgct---------atggacagcactctgaaaactgatatgacagacagtgcccaaagcagcacagtagataataaatggaagccattacagggtatagggaatctccagctggccact------------------tct---------tca---gaagcc---aaaaatctaccc------tcagaatctaaaccacaggttctaaggatagaaatcaaaag----------------------------------------------------------------------------------------------------------------------------
>Phrynosoma_JF805850
actgatcttaaa---gat---aagaaccaagatcaggattctgaaaatgat---aaaatggccaaagaccaaccaagagaggatgaaaagctccatgaacaaaat---acactgttggataaagctgtagggcataca---tcacctgct---agccagcctagtacaagtaatggggagcagtctacttcaactcagattccaaatctngataaaaacttagatgcatcggaaactcctgatatagca---atggtg---agtgaaaacgagatagatgtcacccaaatggatgacatggagatctgtactccagaacataattcacctttaaaagttgatgtggaatcatccccagttagtctgaagatacaccttcaggaggttaaagttagtaagaatacagatgtacccaac------tctgaaacagaaggtagaacacaaagagtaaatggtaaagaatctactgatgccaaagaagacaac---------------caaaaacctaaacccagcacagcaattgctgca------gtagaaactagacagaaaaccgaaatggttgacagtgcccaaagcagcacagtggataataaatggaagccattgcagggtgtagggaatctccagatggccgct------------------tct---------tca---gagccc---aaaaatcagcct------tctgaatcaaaaccacaaggtttaaggat----------------------------------------------------------------------------------------------------------------------------------------
>Sceloporus_JF805855
actgatcttaaa---gat---aaaaaccaagatcaggattctgaaaatgat---aagatggtcaaagaccaactaagagaggatggaaagctccatgaacagaat---acactgttggataaagctgtagggcataca---tcgcctgct---acccagcctagtacaagtaatggggagcgatctacttcaattcaggttccaaattcagaaaaaaacatagatgcatcaggaacccctgatacagca---atggtt---agtgaaagcgaggtagatgtcacccagatagatgacatggagatctgtactccagaacataattcacctttaaaggttgatgtagaatcttccccagttagtctgaagatacatcttcaggacgttaaagttaataagaatacagatgtacccaac------tctgaagcagagggtagaatgcaaagactcagtggtaaagaatctactgattccaaagaagacaac---------------caaaaacctaaacccaccacagcagttcctgct------gtagaaagtagacagaaaaacgaaatggttgacagtgcccaaagcagcacaatggataataaatggaaaccattacagggtgtagggaatcttcagatg------------------------tct---------tca---gaaccc---aaaaatcagccc------tctgaatcaaaaccacaaggtttaaggatagaaatcaaaagtaaaaacaaaattagaccaggctctctgtttgatgaagtaagaaagactgcccgacttaatcggagaccaagaaaccatgagagctccagcgaggaggattcagcaacgcgcgaaaacagccaa
>Uma_scoparia_JF805858
actgatcttaaa---gat---aaaaaccaagatcaggattctgaaaatgat---aaaatggtcaaagaccaaccaagagaggatgaaaagctccatgaacaaaat---acactgttggataaagctgtagggcctaca---tcgcctgct---agccagcctagtacaagtaatggggagcaatctacttcaactcaggttccaaatctagataaaaacatggatgcatcggaaactcctgacacagca---atggtg---agtgaaaacgaaatagatgtcacccagatggatgacatggagatctgtactccagaacataattcacctttaaaggttgatgtggaatcttccccagttagtttgaagatacaccttcaggaggttaaagttagtaagaatacagatatacccaac------tctgaaacagaaggtagaacacaaagagtcaatggtaaagaatctactgataccaaagaagacaac---------------caaaaacctaaacccagcacagcagttgctgct------gtagaaactaggcagaaaactgaaatggttgacagtgcccaaagcagcaca------------------------------------------------------------------------------------------------------------------------------------------------------------------------------------------------------------------------------------------------------------------------------------------
>Uta_stansburiana_JF805861
actgatcttaag---gat---aaaaaccaagatcagaattctgaaaatgat---aaaatggtcaaagatcaaccaggagaggatgaaaagctccatgaacagaat---acactgttggataaagctgtagggcataca---tcgcctgct---agccagcctagtacaagtaatgaggagcaatctacttcaactcaggttccaaacccagataaaaacgtggatgcatcggaaactcctgatacagca---atggtg---agtgaaaatgaggtagatgtcacccagacagatgacatggagatctgtactccagaacataattcacctttaaaggttgatgtggaatcttccccagttagtctgaagatacaccttcaggagattaaagttagtaagagtacagaggtacccaac------tctgaagcagaaggtagaatgcaaagagtcaatggtaaagaatctactgatgccaaagaagacaac---------------caaaaacctaaactcataacagcagttgctgct------gtagaaagtaaacagaaaaccgaaatggttgacagtgcccaaagtagcacagtggataataaatggaagccattacagggtgtagggaatcttcagatggccact------------------tct---------tca---gaaccc---aaaaatcagcct------tctgaaacaaaaccacaaggtttaaggatagaaatcaaaag----------------------------------------------------------------------------------------------------------------------------
>Brachylophus_fasciatus_JF805837
actgatcttaaa---gat---aaaaaccaagatcaggattctgaaaatgac---aaaatggtcaaagaccaacaaaaggatgatgaaaaactccatgaagagaat---gtcccgtcggatatagctgtgggacatacc---tcccctgct---agccagcct---aaagataatggggagccatctacttcagctcaggttctaagtccagatgaaaacatggatacatcggaaactcctgatgctgca---gtggcgaagaatgaaaatgaggttgatgtcacccaaatggatgacatggagatctgtacgccagaacataattcacctttaaaggtggatgtggaactttctccagtgagtctgaaaataaatccccaggaggttaaagttagtaagaatactgatgtacacaac------tctgaagcagaaggtacaaagcaaggagccaacggtaaagaatccactgatgccaaagaagaaaac---------------caaaaacctaaaccctccacatctgctaccact------gcggacagtgggccgaaaaccgaaatagctgacagtgcccaaagcaacacagtggataataaatggaagccgttacaaggtgtaggaaatctccagctggccactact---------------------------------------------------------------------------------------------------------------------------------------------------------------------------------------------------------------------------------
>Dipsosaurus_dorsalis_JF805841
actgatcttaaa---gat---aaaaaccaggatcagaatcctgaaaatgac---aaaatggtcagagatgaaccaagggatgaggaaaatccccatgaagagaat---atgcccttggatatagctgtggggaataca---tccgctgct---agccagcctagtaaagataacagcgagccatctacttcagctcaggttctaagtccacataaaaacatggatacatcagaaacctctaatgctgca---gaggcaaagaatgaaaatgagatcgatgtcacccaaatggatgacatggagatctgtacaccagaacataattcacctttaaaagttgatgtcgaactgtctccagttaatctgaagataaatctccaggaggctaaagttagtaagaatactaatgcacacaacaaccattctgaagcagaagatgcaaagcaaagactcactggtaaagaatcgacaaataccaaagaagataga---gaaaaagacaaacaaaaagctaaaccctccacatctgccaccact------gcagacagtaggcagaaaacagaaatggctgatggtgctcaaagcagcacaacggataataaatggaagccattacaaggtgtggggaatctacagctggccact---------gcagtggcttctaccagtacttcg---gaagcc---agaaatctatctttgttgtctgaatcaaaaccacaaggtttaaggatagaaatcaaaagtaaaaacaaaatcaggccaggctctcttttcgatgaagtcagaaagacagcccggcttaatcgaagaccaagaaaccacgagagctccagtgaggaggattcacccacccgagagaacagccag
>Sauromalus_ater_JF805854
actgatctcaaa---gat---aaaaaccaagatcaggatcctgaaaatgac---aaaatggttaaagaccaaccaaggaatgatgaaaagccccacaaagagaac---atgctatcggatgtagttgtggggcatact---tcccctgct---agccagcctagtaaaartaatggggagccgtctacttcagctcaggttctaagtccagataaaaacatggataaatcagaaactcctgatgctgca---gtggaaaagaacgaaaatgaggtcgatgtcacccaaatagatgacatggagatctgtacgccagaacacaattcacctttaaaggttcatgtggaactttctccagttaatctggagatgaatctccaggatgttaaagttagtaagaatactgatgtacacaac------tctgaagcagaaggtacaaagcaaagagccaatgggaaggaatcaactgataccaaagaagaaaac---------------caaaaacctaaaccctccacatctgccgccact------gtggacagtgggctgaaaaccgaaatggccgatggtgcccaaaacagcacagtggataataaatggaagccattacagggtgtggggaatctccagctggccact---------------------------acttcg---gaagcc---agaaatcttccc------tctgagtcaaaaccacaaggtttaaggatagaaatcaaaag----------------------------------------------------------------------------------------------------------------------------
>Uromasticinae_JF805834
actgatggtaaa---gat---aaaaatcaaggtcagaatgtggaaaatgat---caaatgatcaaaaatgaaacaagggatgatgaaaagctgcaccaacagagt---acagtctcagagaaagctgcagggcctgca---tcacctgcc---agccaacttaatagagatgatagtgaaccgtcttcttcagcccccactccaaatctggataaaaacggggatgcctctgaaagcactgatgctgcc---aaagtgaaggatggcagtgaaggagatgttacccagatggatgacatggagatttgtactccagatcataattcacctgtaaaggttgatgtggaactttctccagtaagtctgaaggtgaatttccaggatattaaaattaataagaacccagatgtacccaat---aactctgaagcagaaagcgcaaaacaaagcattgatgttaaagaatgtcctgatactaaagaatgcaacagagaaaaagagaaagagagacctccgcttnncactccagtggctgct------atggaaggtgtgttgaaaagtgaaacaactgagcatgcgcagagcagcatagtggataataaatggaaaccgttacagggtata---------------------------------------------------------------------------------------------------------------------------------------------------------------------------------------------------------------------------------------------------------
>Brookesia_JF805817
gatgatgctaaa---ggt---aaaaatcaa------aaggtggaaaatgga---aaaataggcaaaggtgaatcaaggggcgaggagaagctccgcaaacggaat---aagatgtcagataaagctgtcggcagtgca---tcacccggg---gaccaacgtggtggagatgatggcggtcagccgtcttctgcccacactccacatctggatcaaaacacggaggcttctaaaagtgctggtgctgcc---aaggtgaggaatgttggtgaaggagatattacccagatggatgacatggagatttgtactccggatcataattcacctgtaaaggtagatgtggaattttctccagtcagtctgaaggtgaacctccatgatattaaagttagcacggacacagaggcacacaat------gctgaagcagaaaccacaant------------gttaaagaatctgctgatactaaa---cgcaac---------------gagcgacctcagcctaaaacaagcataacttct------gtggaaggtatgttaaac------acggctgatcatggccagaccagcctagctgataacaaatggaaaccattacagggtgtcgggaatctccaggtagcc---------------------agc------tctgcg---gagacc---agaaatatgccc------tctgaatcgaaaccacaaggcttaagg------------------------------------------------------------------------------------------------------------------------------------------
>Chamaeleo_JF805819
gttgatgctaaa---ggt---aaaaatcag------aaagtggaaaatggc---aaaatgaccaaaggtgaaacaaagggtgaagagaagctccacaaacggaat---aagatttcagataaagttgttggtcgtgcg---tcacccagg---aaccaacttggtagagatgatggtgaacaatcatcttcagctcacactccacatctggatcaaaacgtggatgtttctaaaagttctggtgctgcc---aaggtgaggaatgatggcgaaggagagnnnnnnnnnnnnnnnnnnnnnnnnnnnnnnnnnnnagatcataattcacctgtaaaggtagatgtggaactttccccagtcagtctgaagatgaacttccaggatattaaaattaacaaggacacagagtcacacaat---aatgctaaagcagaaaacacaaat------------gttaaagaatcaattgatgctaaagaacgcaacagagaaaaacagaaagagagatctcagcctaaaacaagcattgctttt------gtggaaggtgtgttgaaa------acggctgaccaggcccacagcagcctggtggataataaatggaaaccgttacagggtgtagggaatctccaggtagccagcacagcagcagcagctcctagcaat---tctgcg---gagacc---agaamtcttccctcatcatctgaatcaaaaccacaaggcttaaggatagagataaaaagtaaaaacaaaattagaccaggttctctgtttgatgaagtaagaaagacagccaggcttaatcgaagaccaaggaatcaggagagctcttctgaagaggattctcccactcagggggatagtcag
>Leiolepis_JF805827
gtcgatggtaaa---gat---aaaaatcaagatcaaaatgtggaaaatgat---aaaattgtcagagacaaaacaagggatgatgaaaagctccgcaaagagaat---acagtcacagttaaagttgcaggtcacgtg---tcacctgct---aatcaacataatggacatgatggtgaacagtcttcctcagtccacactccaaatctggataaaaacatggatgcttctgaaagcactgatgatgcc---aaggggaagaatgacagtgaaggagaagtttcccagatggatgacatggaaatttgtactccagatcataattcacctgtaaaggtcaatgtggaacttcctccagtaagtctgaaggtgaacttccaggatgtgaagattaataagaacacagatgtatgcaac---aactctgacatggaaagcacgaaacaaaccatggat---------------gataccaaagaatatagcagagaaaaagaaaaagagagacctcaacctcccactatagttgctgct------gtagaaagtatgttgagaagtgaaatgcctgacagtgcacagagcagcacagtggataataagtggaaaccgttacagggtgtagggaatctccctgtggctaccacagcagct---------tctggcagttctgcg---gaagcc---agaaatctggcctcatcatctgaatcaaagcctcaaagtttcaggatagaaatcaaaag----------------------------------------------------------------------------------------------------------------------------
>Physignathus_cocincinus_JF805830
gttgacgttaaa---gat---aaaaatcgagatcagaatgtggaaaaggat---aaaacggtgaaagatgaaacaagggacgatgaaaagctccaccagcagaat---acagtctcggataaagctgcaggtcctactacatcccctgct---aagcaacttagtagagatgatggcggacagtcttcttcagct------------ctg---gaaaacatgaatacttctgaaagtgctgatgctacc---aaggtgaagaatgacagcgaaggggatgttaccctgatggatgacatggagatttgtactccagatcataattcccctgtaaaggttgatgtggaactttgtccggtaagtgtgaaggtgaacttaaaggatgttaaaattaatacgaacacaaaggtacacagc---aattctgaaatggaacgcgcaaaacaaagcgttgatgttaaagaaggtactgaaacgaaagaatgcaacagaggaaaagagaaagagagatctcaagcccccaccatcgctgctgct------gccgaaggcgtgttgaaaagtgaaacagctgacaatacacaaagcagcgtggtggatcataaatggaaaccgttgcagggtgtagggaacctccaggtggcccccactgca------ggtcctagcggt---tcggca---gaaacc---aaaaatctagcctcctcatctgaaccgaagccacaaggtttaagaatagaaatcaaaag----------------------------------------------------------------------------------------------------------------------------
>Physignathus_lesueurii_JF805831
gttgacgttaaa---gat---aaaaatcaagaccagaatgtggaaaatgat---aaaagggtgaaaggtgaaacaagggacgatgaaaagctccacaagcagaat---ccagtctcggataaagctgcaggccctaca---tcccctgct---aaacaacttagtagagatgatggcggaccgtcttcttcagct------------ctggataaaaacatggatacttctgaaagtgctgatgccacc---aaggtgaagaatgacagcgaagggannnnnnnnnnnnnnnnnnnnnnnnnnnnnnnnnnnnnnnnnnnnnnnnnncctgtaaaggttgatgtggaactttgtccggtaaatgtgaaggtgaacttaaaggatattaaaattaataagaacacaaagggacacagg------tcagaagtggaatgcgcaaaacaaagcgttgctgttaaagaaggtactgaaacaaaagaatgcagc---------------gagagatctcaagctcccaccaccgctgctgct------gtcgaaggtgcgtcgaaaagtgaaacggctgacagtgcaccgagcagcgtggtggatcataaatggaaaccgttgcaaggtgtagggaacctcccggtg------------------ggcccctct---------gca---gaaacc---aaaagtgtagcc------tctgaatcgaagccgcaaggtttaaggatagaaatcaaaagcaaaaacaaaatcagaccaggttctctgtttgatgaagtaagaaagacagcccggcttaatcggaggccaaggaatcgcgagagctcttccgaggaggattctcccacccgagagaatagtcag
>Pogona_vitticeps_JF805832
gttgacgttaaa---gat---aaaaatnaagatcagaatgtggaaaatgat---aaaatggcgaaagatgaaaaaagggangatgaaaagctccacaagcagaat---acaatctcggataaagctgcaggtcctacn---tcccctgct---aaacaacttagtagagatgatggcggacagtcttcttcagcg------------ctggataaaaac---gatccttctgaaagtgctgaggccacc---aaggtgaagaatgacagcgaaggggatgtcaccctgatggatgacatggagatttgcactccagatcataattcccctgtaaaggttgatgtggagctttgtccagtaagtgtgaaggtgaacttaaaggannnnnnnnnnnnnnnnnnnnnnnnnnnnnnnnnnn---nnnnnnnnnnnnnnnnnnnnnnnnnnnnnnnnnnnnnnnnnnnnnnnnnnnnnnnnnnnnnnnnnnnn------------------nnnnnnnnnnntgctgctgctgctgctgct------gtcgaaggtgtgttgaaaactgaaacggctgacagtgcaccgagyagcgtggtggatcataaatggaaacccttgcaaggtgtagggaacctccaggtg------------------ggcccctct---------gca---gaaacc---aaaagcgtrgcc------tctgaatcgaaaccacaaggtttaaggatagaaatcaaaagcaaaaacaaaatcagaccgggttctct-------------------------------------------------------------------------------------------------
>Chelosania_brunnea_JF805820
gttgacgttaaa---ggt---aaaaatcaagatcagaatgtggaaaatgat---aaaaaggtgaaagaggaaacaagggacgatgraaagctccacaagcagaat---accgtctcggataaagctgcaggtcgtaca---tcccctgtt---aaacaacttagtagagatgatggyrgaccatcttcttcagct------------ctggataaaaacatggatccttctgaaagtgctgatgctacc---aaggtgaagaatgacagcgaaggggatgttaccctgatggatgacatggagatttgtactccggatcataattcccctgtaaaggttgatgtggaactttgtccggtaagtgtgaaggtgaacttaaaggatattaaaattaataagaacgcaaaaggacacagt------tctgaaatggaacgcacaaaacaaagtgttgatgttaaagaaggtactgacataaaagaatgcaac---------------gagagatctcaagcacccaccatcgctgctgct------gttgaaggtgtgttgaaaagtgaaacggctgacagtgcaccgagcagcgtggtggatcataaatggaaaccattgcaaggtgtagggaacctccaagtggcc------------------ccctct---------gca---gaaacc---aaaagtgtagcc------tctgaatcgaagccacaaggtttaaggatagaaatcaaaagcaaaaacaaaatcagaccaggttctctgtttgatgaagtaagaaagacagcccggcttaatcggagaccaaggaatcgcgagagctcttcagaggaggattctccgacccgagagaatagtcag
>Moloch_horridus_JF805828
gttgacattaaa---gat---aaaaatcaagatcagaatgtggaaaatgat---aaaagggcgaaagaggaaacaagggacratggaaagctccacaagcagaat---accgtctcggataaagctgcaggtcgtaca---tcccctgct---aaacaacttagtagagatgatggtggaccgtcttcttcagct------------ctggataaaaacatgratccttctgaaagtgctgatgctacc---aargtgaagaatgacagcgaaggggatgttaccctgatggatgacatggagatttgtactccagatcataattcccctgtaaaggttgatgtggaactttgtccggtaagtgtgaaggtgaacttaaaggatattaatattaataagaacacaaagggacacagt------tctgaaatggaatgcacaaaacaaagtgttgatattaaagaagatactgacacaaaagaacacaac---------------gagagatctcaagtgcccaccatcgctgttgct------gtcgaaggtgtgttgaaaagtgaaacggctgacaacgcaccgagcagcgtggtggatcataaatggaaaccgttgcaaggtgtagggaacctccaggtggct------------------ccctct---------gca---gaaacc---aaaagtgtagcc------tctgaatcgaagccacaaggtttaaggatagaaatcaaaagcaaaaacaaaatcagaccaggttctctgtttgatgaagtaagaaagacagcccggcttaatcggagaccaaggaatcgcgagagctcytcagaggaggattctcccacccgagagaatagtcag
>Chlamydosaurus_kingii_JF805821
gttgacgttaaa---gat---aaaaatcaagaccagaatgtggaaaatgat---aaaatggtgaaagatgaaaaaagggacgatggaaagctccaaaagcagaat---acagtctcggatgaagctgcagatcctaca---tcccctgct---aaccaacttagtagagatgatggcggacaatcttcgtcagct------------ctggataaaaacgtggattcttctgaaagtgctgatgccacc---aaggwgaagaatgacagcgaaggggatgttaccctgatggatgacatggagatttgtactccagatcataattcccctgtaaaggttgatgtggagctttgtccggtgagtgtgaaggtgaacttaaaggatattaaaattaataagaacacaaatggacacagg------tctgaaatggaatgtggaaaacagagtgttgctgttaaagaagatactgaaacaaaagaaggcaac---------------gagagatctcaagctcccaccgttgctgctgct------gtcgaaggtgtgttgaaaactgaaactgttgacagtgcaccaagcagcgtggtggatcataaatggaaacccttgcaaggtgtagggaacctccaggtg------------------ggcccctct---------gca---gaaacc---aaaagtgtagcc------tcggaatcgaagccacaaggtttaaggatagaaatcaaaagcaaaaacaaaatcagaccgggttctctgtttgatgaagtaagaaagacagcccggcttaatcggagacccaggaaccgcgagagctcttctgaggaggattctcccacccgagagaatagtcag
>Hydrosaurus_JF805825
gttgaggttaaa---gat---aaaaatcaggatcagaatgtggaaaaggat---aaaatggtcaaagacgaaacgagggagggtgaaaagctccacaagcagaat---acagcctcagataaagctgcaggtcctgcg---ccatctgct---aaccatcttcgtagagatgatggcagacagtcttcttctgcccacactccaaatccagatgaaaacgtagatacttcggaaagtgctgatggtccc---aaggtaaagaatgacagcgaaggcgacgttacccagatggatgacatggagatttgtactccggatcataactcccctgtcaaggccgatgtggaactttctccagtgagtgtgaaggtgaacttccaggatattaaaattaataagaacacgaaagtacacaat------tctgaaatggaaagcacaaaacagagcgttgacgttaaagagtgtacggatgcgaaagaatgcaac---------------gagagatctcaggctcccccaatagct------------gtagaaggcgtgttgaaaagtgaaacggctgacattgcacagagcagcgtcgcggatcttaagtggaaaccgttacagggtgcagggaacctccaggtggcc---acc---------------tcc---------gcg---gaagcc---aaaaatctggcc------tctgaatcaaagccacaaggtttaagg------------------------------------------------------------------------------------------------------------------------------------------
>Calotes_JF805818
cttgatgttcaa---gat---aaaaagcaagatcagaaggtggaaaatgat---aaagcggccaaagacaagacgagggctgatgaaaagccccacaagcagaat---gcagccccggatgaagctgtaggccccgtg---tcacctgcc---aaccaagcgagtagaggtgacggaagaccgtcttcttccacccaggccgcaactctggacaagaacgtgggccctcctgggagcgtcggtgctacc---aaggtgaagaaggacaacgaaaggggtgtgacccagacggacgacatggagatttgcactccggaannnnnnnnnnnnnntaaggttgaagtggaactctcaccgctgagtgtgaaggtgaacttccaggatattaaaatgcacaagagtccaaaggcacacaat------tctgaaacggaacgggcgaagcgaagcagcggtgtcaaagaagggacggacacgaaagaaagccac---------------gagaggtctcagcctcccgccacatctgctgcc------gccgagggcgtggtgaaaagcgaagcggctggcaacgcacagagcagcggcgtggatcacaagtggaagccgctgcagggggcggggcacctccagggagccgcc---------------------------ttcgcg---gaagcc---aaaagcctgccc------tccgaatcgaagccgcaaggtttaaggatagaaatcaaaagcaagaacaaaatcaggccgggctctctgtttgacgaagtcaggaagacggcccgcctgaatcggaggccaaggaaccgcgagagctcttccgaggaggactcccccacccgagaggagagccag
>Draco_blanfordii_JF805824
---------------------------------------------------------------------------------------------------------------------------------------------------------------------------------------------------------------------------------------------------------------------------------------------------------------------------gaccacaattcccctgcaaaggttgacgcggaacttttcccactgtgtgcgaaggtgaacttccaggatattaaaacgaacaaggatccaaaggcaccccat------tccgaaacggagcgggcgaaacggagcagcgacgttaaagcatgcgccgagacgcaagaaaccaac---------------gagaggtctcagcctcctgcagccgccgccgcc------gcggaaggtgcgtcgaaacaccgaacggctggcaacgcccagggcggcggcgtggatcacaagtggaagccgctgcagggcgtggggcacctccag---gcagcg---gcg------------tcc------tcg------gaagcc---aaaagcctggcc------tcggaaccaaagccgcaaggtttgaggatcgagatcaagagcaagaacaagatcaggccgggctctctgtttgacgaagtcaggaagacggcccggctgaatcggaggccgaggaaccgcgagagctcttccgaggaggattccgcctcccgagaggagagcgag
>Acanthosaura_lepidogaster_JF805815
cttgatgctcag---gat---aaaaaccaagctcagaatgtggaaaatgat---aaaacggtcaaagacaaagcaagggatggtgaaaagctccgcaagcagaat---gcagtcccagatgaagctgcaggtyctgtg---tcacctgct---aaccaagctagtagagatggtgccagaccgtcttcttcgacccacgctccaaagctggacaaaaacgtggatcctcctggaagtctaggagttacc---aagatgaagaangacaacgaaggcgnnnnnnnnnnnnnnnnnnnnnnnnnnnnnnnnnnnnnagaccataattcccctgtaaaggttgatgtggaactttcaccactgagcgtgaaggtgaacctccaggatattaaaatgaacaagaatccaaaggcacacaat------tctgaaatggaccgtgcaaaacgaagcagcgatgtcaaagaaggtgccgacacgaaagaaagcagc---------------gagaggtctcagcctcgcacaacgtctgctgct------gcagaaggtgtgttgaaaaacgaaacggctggcaacgcacaragcagcagcgtggatcacaagtggaagccgctgcagggcgtagggcacctccaggtagccgcy---------------------------ttc---gtggaagcc---aaaaacctggcc------tctgaatcaaagccacaaggtttaaggatagaaatcaaaagtaagaacaaaatcagaccgggctctctgtttgacgaagtcaggaagacagcccgcttgaatcggaggccaaggaatcgcgagagctcttccgaggaggattctcccacccgagaggagagccag
>Agama_agama_JF805816
gttgatactgaa---gat---aaaaatcaggakcagaaggtggaaggtgrtgstaaagcggtccaagacaaaacaagggatgacgaaaagctgcgcaaacagaag---gcagtctcagacaaagcagcaggtgctgcg---cagcctgct---aaccggcttagtgatgaggatgtccaaccgtcttcttcaggtcacgatcagaatctggataaaaaagtgggcacctctgaaagtgctggtgctgct---gagctgaagaatgacagtgaaggagaagttaaccagatggatgacatggatatttgcactccagatcataattcccctgccaaggccgatgtggaactctctccagtcagtgtgaaggtgaacttccaggatattaaaattaatcagagcacaaaggtgcataat---aattccgaaatgaaacatgccaaaccagacagtgaggctaaagaaggtaccgatacaaaagaaggcaacagaggaaaa------gagagctctcaacctcccacaggagctgctgca------gcaggagatacrctaaaaagcgaaacagctggccgtgcacaaagcagcaccgcggatcataaatggaaaccgctgcagggcgtcgggaaccctcctgtggccgccactgcc------ggtcctagcagc------gccgtggaggcc---agaaatccggcctcgtcat--------------------------------------------------------------------------------------------------------------------------------------------------------------------
>Trapelus_agilis_JF805833
gttgtcgttgaa---gat---aaacatcaagatcagaaggtggaaggtggc---aaagtggtycgagacaaaacaagggaggacgaaaagccgcctaagcagaag---ccaggctcagaaaaagcagcaggtcctgta---tcccctgct---taccaacttagtgaagatgatgtcaaaccgtcttcttcagccyacgatccaaatctggataaaaacctgggcacctctgaaagtgctggtgctgcc---gaggcaaagaacgacagtgaaggagaagttgaccaggtggatgacatggagatttgtactccagaccatagttcccctgtcaaggcggatgtggaactgtccccagtcaatgtgaaggtgaacttccaggatattaaaatcaatacgaacacaaaggtacccaat------tctgaaatggagcacgcaaaagcaggccat---------gaaggtactgataaaaaagaaagcaac---------------gagagctcccaacctcccacaatagctgctgca------gtaggagataggataaaaaccgaaacagcaggccatgcgcaaagcagcaccgtggatcataagtggaaaccgctacagggtgtagggaacgttcctgcggccgcc------------------------------gctgtggaagcc---agaaatgcggcc------gctgaatcaaaaccacaaggtttaaggatagaaatcaaaagcaagaataaaatcagacctggttctctttttgatgaagttagaaagactgcccggcttaatcggagaccaaggaatcgcgagagctcgtccgaggacgattctgccaccccagaacgtantcag
>Agama_agama_empty
------------------------------------------------------------------------------------------------------------------------------------------------------------------------------------------------------------------------------------------------------------------------------------------------------------------------------------------------------------------------------------------------------------------------------------------------------------------------------------------------------------------------------------------------------------------------------------------------------------------------------------------------------------------------------------------------------------------------------------------------------------------------------------------------------------------------------------------------------------------------------------------------------------
>Trapelus_agilis_empty
------------------------------------------------------------------------------------------------------------------------------------------------------------------------------------------------------------------------------------------------------------------------------------------------------------------------------------------------------------------------------------------------------------------------------------------------------------------------------------------------------------------------------------------------------------------------------------------------------------------------------------------------------------------------------------------------------------------------------------------------------------------------------------------------------------------------------------------------------------------------------------------------------------
>Paralaudakia_caucasias_ZMMU_R_13762
----------------------------------------tggaaggtggt---aaaacggttcaggacaaagcaagggacgatgaaaagctgcataaacagaag---gcagtctcagaaaaagcagcaggtcctgcg---tcacctgct---aaccaacttagtaaagatgatgtcagaccatcttcttcagcccatgatccaaatctggataaaaatgtgggcacctctgaaagtgttggtgctgcc---aaggtgaagaatgacagtgaaagagaagttaaccagatggatgacatggagatttgtactccagatcataattcccctgtcaaggctgttgtggaactgtctccagtaagtgtgaaggtgaacttccaggatattaaaattaataagaacacaaaggtacacaat---aattctgaaatggaacacgcaaaaccaggcaatgaggttaaagaaggtactgatacgaaagaaagcaacagaggaaaa------gagagatctcaacctcccacaatagctgctgcg------gtagaaggtatgctaaaaagtgaaacagctggccatgcacaaagcagcatcgtggatcataagtggaaaccactacagggtgtagggaaccttcctgtggccgccactgcc------ggtcctagcagc------gctgtggaagca---agaaacctggcctcatcatctgaatcaaagccacaagttttaaggatagaaatcaaaagcaagaacaaaatcagaccgggttctctgtttgatgaagtaagaaagaccgcccggcttaatcggagaccaaggaatcgcgagagctc-------------------------------------
>Paralaudakia_himalayana_Lhi
--------------------------tcaagatcagaacgtggaaggtggt---aaaayggttcaagacaaaacaagggacgatgaaaagctgcataaacagaag---gcagtctcagaaaaagcagcaggtcctgtg---tcacctgct---aaccaacttagtaaagatgatgtcagaccgtcttcttcagcccacgatccaaatctggataaaaatgtgggcacctctgaaagtgttggtgctgct---gaggtgaagaatgacagtgaaggagaagttaaccagatggatgacatggagatttgtactccagatcataattcccctgtcaaggctgttgtggaactgtctccagtaagtgtgaaggtgaacttccaggatattaaaattaataagaacacaaaggtacacaat---aattctgaaatggaacacgcaaaaccaggcaatgaggttaaagaaggtactgatacgaaagaaagcaacagaggaaaa------gagagatctcaacctcccacaatagctgctgcg------gtagaaggtatgctaaaaagtgaaacagctggccatgcacaaagcagcaccgtggatcataagtggaaaccgctacagggtgtagggaaccttcctgtggccgccactgcc------ggtcctagcagc------gctgtggaagca---agaaacctggcctcatcatctgaatcaaagccacaagttttaaggatagaaatcaaaagcaagaacaaaatcagaccgggttctctgtttgatgaagtaagaaagaccgcccggcttaatcggagaccaaggaatcgcgagagctcatccgaggaggattctcccactccaggaaatagtca-
>Paralaudakia_lehmanni_Lle
-tcgatgttaaa---gat---aaaaatcaagatcagaaygtggaaggtggt---aaaacagttcaagacaaaacaagggackatgaaaagctgcataaacagaag---gcagtctcagaaaaagcagcaggtcctgtg---tcacctgct---aaccaacttagtaaagatgatgtcagactgtcttcttcagcccacaatccaaatctggataaaaatgtgggcacctctgaaagtgttggtgctgct---gaggtgaagaatgacagtgaaggagaagttaaccagatggatgacatggagatttgtactccagatcataattcccctgtcaaggctgttgtggaactgtctccagtaagtgtgaaggtgaacttccaggatattaaaattaataagaacacaaaggtacacaat---aattctgaaatggaacacgcaaaaccaggcaatgaagttaaagaaggtactgatacgaaagaaagcaacagaggaaaa------gagagatctcaacctcccacaatagctgctgcg------gtagaaggtatgctaaaaagtgaaacagctggccatggacaaagcagcactgtggatcataagtggaaaccgctacagggtgtagggaaccttcctgtggccgccactgcc------ggtcctagcagc------gctgtggaagca---agaaacctggcctcatcatctgaatcaaagccacaagttttaaggatagaaatcaaaagcaagaacaaaatcagaccgggttctctgtttgatgaagtaagaaagaccgcccggcttaatcggagaccaaggaatcgcgagagctcatccgaggaggattctcccactccaggaaatagtca-
>Stellagama_stellio_ZMMU_R_13375
-tngaggttaaa---gat---aaaaatcaagatcagaaggtggaaggtggt---aaaacggtccaagataaaacaaggggtgatgaaaagctgcataaacagaag---gcagtctcagaaaaagcagcaagtcctgcg---tcacctgct---aaccaacctagtaaagatgatgtcaggccgtctccttcagcccacgatccacatctggataaaaacgtggacccctctgaaagtgttggtgctgcc---gaggtgaagaaggactgtgnnnnnnnnnnnnnnnnnnnnnnnnnnnnnnnnnnnnnnnnnnnnnnnnnnnnnnnnnnnnnnnnnnnnnnnntggaagtgtctccagtaagtgtgaaggtgaacttccaggatattaaaattrataagaacacaaaggtacacaat---act---gaaattgaacacgcaaaaccaggcaatgaggttaaagaaggtactgatacgaaagaaagcaacagaggaaaa------gagagatctcaacctcccacaatagctgctgcg------gtagaargtatgctaaaaagtgaaacagctggccatgcacaaagcagcaccatggatcataagtggaaaccgctacagggtgtagggaaccttcctgtggccgccactgcc------ggtcctagcagc------gctgtggaagcc---agaaatccggcctcatcatctgaaccaaagccacaaggtttaaggatagaaatcaaaagcaagaacaaaatcagaccaggttctctgtttgatgaagtaagaaagaccgcccggcttaatcggagaccaaggaatcgcgagagctcatctgaggaggattctcccaccccagaaaatagtca-
>theobaldi_12138_2
---------------------------------------------------------------------------------------------------------------------------------------------------------------------------------------------------------------------------------------------------------------------------------------------------------------------------------------------------------------------------------------------------aaaattaataagaacacaaaggtccataat---acttctgaaatggaacacgccaaaccaggcaatgagattaaagaaggtactgaggcgaaagaaagcagcagagaaaaa------gagagaactcagcctcccaccatagctgctgca------gtagaaggtgtgctcaaaagtgaaacagctggccatgcccaaggcagtgccgtggatcataagtggaagccgctgcagggtgtcgggaaccttcacgtggccgccactgcc------ggccctagcagc------gcggtggactcc---agaaatccagcctcatcatctgaatcaaagccaccaggcttaaggatagaaatcaaaagcaaaaacaagatccgaccaggttctctgtttgacgaagtcagaaagaccgcccggctcaatcggaggccaaggaaccgtgagagctcgtccgaggaggattctcccaccccagaaaagagccc-
>forsythii_12301
-ccgaggtgaaa---gat---aaaaatcaagatcagaaggtggaaggtggt---aaagcgatccaagagaaagcaagggacgacggaaagctgcataaacagaag---gcggtctcagaaaaagcagcagctcctgcg---tcacctgct---gaccaacgtagtaaagatgatgtcagaccgtcttcttcagcccacgatccaaaactggataaaaatgtgggcacttctgaaagcgttggtgctgcc---gaggcagagaacgacagcgaaggagaagttaaccagatggatgacatggacatttgtaccccagatcataattcccctgtcaaggctgacgtggaagtgtctccagtgagtgtgaaggtgaacgcccaggagatcaaaattaataagaacacaaaggtccataat---acttctgaaatggaacacgccaaaccaggcaatgagattaaagaaggtactgaggcgaaagaaaacagcagagaaaaa------gagagaactcagcctcccaccatagctgctgca------gtagaaggtgtgctcaaaagtgaaacagctggccatgcccaaggcagtgccgtggatcataagtggaagccgctgcagggtgtcgggaaccttcacgtggccgccactgcc------ggccctagcagc------gcggtggactcc---agaaatccagcctcatcatctgaatcaaagccaccaggcttaaggatagaaatcaaaagcaaaaacaagatccgaccaggttctctgtttgacgaagtcagaaagaccgcccggctcaatcggaggccaaggaaccgtgagagctcgtcygaggaggattctcccaccccagaaaagagccc-
>erythrurus_12303
-ccgaggtgaaa---gat---aaaaatcaagatcagaaggtggaaggtggt---aaagcggtccaagagaaagcaagggacgacggaaagcttcataaacagaag---gcggtctcggaaaaagcagcagctcctgcg---tcacctgct---gaccaacgtagtaaagatgacgtcagaccgtcttcttcagcccacgatccaaaactggataaaaacgtgggcacttctgaaagcgttggttckgcc---gaggcagagaacggcagcgaaggagaagttaaccagayggatgacatggacattygtaccccagatcataattccccygtcaaggctgacgtggaagtgtmtccagtgagtgtgaaggtgaacgtccaggagatcaaaattaataagaacacaaaggtccataat---acttctgaaatggaacacgccaaaccaggcaatgagattaaagaaggtactgaggcgaaagaaagcagcagagaaaaa------gagagaactcagcctcccaccgtagctgctgca------gtagaaggtgtgctcaaaagtgaaacagctggccatgtccaaggcagcgccgtggatcataagtggaagccgctgcagggtgtcgggaaccttcacgtggccgccactgcc------ggccctagcagc------gcggtggactcc---agaaatccagcctcatcctctgaatcaaagccaccaggcttaaggatagaaatcaaaagcaaaaacaagatccgaccaggttctctgtttgacgaagtcagaaagaccgcccggctcaatcggaggccaaggaatcgtgagagctcgtccgaggaggattctcccaccccagaaaatagccc-
>vlangalii_KIZ_062
-ccgaggtgaaa---gat---aaaaatcaagwtcagaaggtggaaggtggt---aaagcggtccaagagaaagcaagggacgacggaaagctgcataaacagaag---gcggtctcggaaaaagcagcagctcctgcg---tctcctgct---gaccaacgtagtaaagatgacgtcagaccgtcttcttcagcccacgatccaaaactggataaaaacgtgggcacttctgaaagtgttggtgctgcc---gaggcagagaacgacagtgaaggagaagttaaccagatggatgacatggacatttgtaccccagatcataattcccctgtcaaggctgacgtggaagtgactccagtaagtgtgaaggtgaacgtccaggagatcaaaattaataagaacacaaaggtccataat---acttctgaaatggaacacgccaaaccaggcaatgagattaaagaaggtactgatgcgaaagaaagcagcagagaaaaa------gagagaactcagcctcccaccatagctgctgca------gtagaaggtgtgctcaaaagtgaaacagctggccatgcccaaggcagcgccgtggatcataagtggaagccggtgcagggtgtcgggaaccttcacgtggccgccactgcc------ggccctagcagc------gcggtggactcc---agaaatccagcctcatcatctgaatcaaagccaccaggcttaaggatagaaatcaaaagcaagaacaagatccgaccaggttctctgtttgacgaagtcagaaagaccgcccggctcaatcggaggccaaggaatcgtgagagctcgtccgaggaggattctcccaccccagaaaatagccc-
>putjatai_KIZ_238
-ccgaggtgaaa---gat---aaaaatcaagatcagaaggtggaaggtggt---aaagcggtccaagagaaagcaagggacgacggaaagctgcataaacagaag---gcggtctcggaaaaagcagcagctcctgcg---tcacctgct---gaccaacgtagtaaagatgacgtcagaccgtcttcttcagcccacgatccaaaactggataaaaacgtgggcacttctgaaagtgttggtgctgcc---gaggcagagaacgacagcgaaggagaagttaaccagatggatgacatggacatttgtaccccagatcataattcccctgtcarggctgacgtggaagtgactccagtaagtgtgaaggtgaacgtccaggagatcaaaattaataagaacacaaaggtccataat---acttctgaaatggaacacgccaaaccaggcaatgagattaaagaaggtactgatgcgaaagaaagcagcagagaaaaa------gagagaactcagcctcccaccatagctgctgca------gtagaaggtgtgctcaaaagtgaaacagctggccatgcccaaggcagcgccgtggatcataagtggaagccgctgcagggtgtcgggaaccttcacgtggccgccactgcc------ggccctagcagc------gcggtggactcc---agaaatccagcctcatcatctgaatcaaagccaccaggcttaaggatagaaatcaaaagcaagaacaagatccgaccaggttctctgtttgacgaagtcagaaagaccgcccggctcaatcggaggccaaggaatcgtgagagctcgtccgaggaggattctcccaccccagaaaatagccc-
>sp.1_empty
------------------------------------------------------------------------------------------------------------------------------------------------------------------------------------------------------------------------------------------------------------------------------------------------------------------------------------------------------------------------------------------------------------------------------------------------------------------------------------------------------------------------------------------------------------------------------------------------------------------------------------------------------------------------------------------------------------------------------------------------------------------------------------------------------------------------------------------------------------------------------------------------------------
>axillaris_12302
-ccgaggttaaa---gat---aaatatcaagatcagaaggtggacggtggt---aaagcggtccaaaag------aaggacgaggaaaagcttcataaacagaag---gcggtctcggaaaaagcagcaggtcccgcg---tcacctgct---aaacagcgtagtaaagatgatgccagactgtcttcttcagcccacgatccaaaactggataaaaacgtgggcacttctgaaagcgttggtgctgcc---gaggcaaagaatgacagcgaaggagaagttaaccagatggatgacatggacatttgtaccccagatcataattcccctgtcaaggctgacctggmcatgtctccagtaagtgtgaaggtgaacgtccaggagatcaaaattaataagaacacaaaggtccataat---acctctgaaatggaacacaccaaaccaggcaatgagattaaggaaggtactgatgcaaaagaaagcagcagagaaaaa------gagagaactcaacctcccaccatagctgcggca------gtagaaggtgtgctcaaaagtgaaacagctggccacgcccaaggcagcgctgtggatcataagtggaagccgttgcagggtgcagggaaccttcccgtggccgccacggcc------ggccctagcagc------gctgtggaaccc---agaaatccagcctcatcatctgaatcaaagccaccaggcttgaggatagaaatcaaaagcaagaacaaaatccgaccaggttctctgtttgacgaagtcagaaagaccgcccggctcaatcggaggccaaggaatcgcgagagctcrtccgaggaggattctcccaccccagaaaatagtcc-
>melanurus_1_12332
---gaggttaaa---gat---aaaaatcaagagcagaaggcggacggcggt---cwagcggtccaaang------aaggatgatgaaaagctgcataaacagaag---gcggtctcggaaaaagcagcaggtcctgcg---tcrcctgct---aaccaacgtagtaaagatgatgccagaccgtcttcttcagcccacgatccaaaactggataaaaacgtgggcacttctgaaagygttggtgcygcc---gaggcgaagaatgacagcgaaggagaagttaaccagatggatgacatggacatttgtaccccngatcataattcccctgtcaaggctgacgtagangtgtctccagtaagtgtgaaggtgaacgtccaggagatcaaaatgaataagaacgcrraggtccataat---acttctgaaatggaacacaccaaaccaggcaatgagattaaggaaggtactgatgcgaaaggaagcagcagagaaaaa------gagagaactcaacctcccaccatagctgctgcg---gcagtagaaggtgtgctcaaaagtgaaacggctggccaygcccaaggcagcaccgtggatcataagtggaagccgttgcagggtgcagggaaccttcacgtggcygccacggcc------ggccctagcagc------gccgtggaaccc---agaaatccagcctcatcatctgaatcaaagccaccaggcttgaggatagaaatcaaaagcaagagcaaaatccgaccaggttctctgtttgacgaagtcagaaagacggcccggctcaatcggaggcccaggaatcgcgagagctcgtccgaggaggattctcccaccccagaaaatagccc-
>melanurus_2__Pfr
-ccgaggttaaa---gat---aaaaatcaagagcagaaggcggacggtggt---caagcggtccaaaag------aaggacgatgaaaagctgcataaacagaag---gcggtctcggaaaaagcagcaggtcctgcg---tcgcctgct---agccaacgtagtaaagatgatgccagaccgtcttcttcagcccacgatccaaaactggataaaaacgtgggcacttctgaaagtgttggtgccgcc---gaggcgaagaatgacagcgaaggagaagttaaccagatggatgacatggacatttgtaccccggatcataattcccctgtcaaggctgacgttgacgtgtctccagtaagtgtgaaggtgaacgtccaggagatcaaaatgaataagaacgcaaaggtccacmat---acttctgaaatggaacacaccaaaccaggcaatgagattaaggaaggtactgatgcaaaagaaagcagcagagaaaaa------gagagaactcaacctcccaccatagctgctgcr---gcagtagaaggtgtgctcaaaagtgaaacrgctggccacgcccaaggcagcgcygtggatcataagtggaagccgttgcagggtgcagggaaccttcacgtggccgccacggcc------ggccctagcagc------gccgtggaaccc---agaaatccagcctcatcatctgaatcaaagccaccaggcytgaggatagaaatcaaaagcaagagcaaaatccgaccaggttctctgtttgacgaagtcagaaagacggcccggctcaatcggaggcccaggaatcgcgagagctcgtccgaggaggattctcccaccccagaaaatagccc-
>moltschanovi_12942
-------------------------------------------------gt---caagcggtccaaaag------aaggacgaggaaaagctgcataaactgaag---gcggtctcggaaaaagcagcaggtcctgcg---tcgcctgct---aaccaacgtagtaaagatgatgccagaccgtcttcttcagcccacgatccaaaactggataaaaacatgggcacttctgaaagtgttggtgccgcc---gaggygaagaatgacagcgaaggagaagttaaccagatggatgacatggacatttgtaccccggatcataattcccctgtcaaggctgacgtggacgtgtctccagtaagtgtgaaggtgaacgtccaggagatcaaaatgaataagaacrcaaaggttcacyat---acttctgaaatggwacacaccaaaccaggcaatgagatyaaggaaggtactgatgcaaaagaaagcagcagagaaaaa------gagagaactcaacctcccaccatagctgctgcg---gcagtagaaggtgtgctcaaaagtgaaacggctggccatgcccaaggcagcaccgtggatcataagtggaagccgttgcagggtrcagggaaccttcacgtggcygccacrccc------ggccctagcagc------gccgtggaaccc---agaaatccagcctcatcatctgaatcaaagccaccaggcttgaggatagaaatcaaaagcaagagcaaaatccgaccaggttctctgtttgacgaagtcagaaagaccgcccggctcaatcggaggcccaggaatcgcgagagctcgtccgaggaggattctcccaccccagaaaatagccc-
>guttatus_Pgu1s
----------------------------------------------------------------------aagcaagggacgaggaaaagctgcataaactgaag---gcggtctcggaaaaagcagcaggtcctgcc---tcgcctgct---aaccaacgtagtaaagatgatgccagaccgtcttcttcagcccacgatccaaaactggataaaaacatgggcacttctgaaagtgttggtgccgcc---gaggcgaataatgacagcgaaggagaagtcaaccagatggatgacatggacatttgtaccccggatcataattcccctgtcaaggctgacgttgacgtgtctccagtaagtgtgaaggtgaacgtccaggagatcaaaatgaataagaacgcaaaggtccacaat---acttctgaaatggaacacaccaaaccaggcaatgagattaaggaaggtactgatgcaaaagaaagcagcagagaaaaa------gagagaactcaacctcccaccatagctgctgtg---gcagtagaaggtgtgctcaaaagtgaaacggctggccatgcccaaggtagcaccgtggatcataagtggaagccgttgcagggtgcagggaaccttcacgtggccgccacggcc------ggccctagcagc------gccgtggaaccc---agaaatccagcctcatcatctgaatcaaagccaccaggcttgaggatagaaatcaaaagcaagagcaaaatccgaccaggttctctgtttgacgaagtcagaaagaccgcccggctcaat---------------------------------------------------------------
>incertus_13088
-ccgaggttaaa---gat---aaaaatcaagagcagaaggcggacggtggt---caagcggtccaaaag------aaggatgatgaaaagctgcataaacagaag---gcggtctcggaaaaagcagcaggtcctgcg---tcgcctgct---agccaacgtagtaaagatgatgccagaccgtcttcttcagcccacgatccaaaactggataaaaacatgggcgcttttgaaagtgttggtgccgccgccgaggcgaagaatgacagcgaaggagaagttaaccagatggatgacatggacatttgtaccccggatcataattcccctgtcaaggctgacgttgatgtgtctccagtaagtgtgaaggtgaacgtccaggagatcaaaatgaataagaacacaaaggtccaccat---acttctgaaatggagcacaccaaaccaggcaatgagattaaggaaggtactgatgcraaagaaagcagcagagaaaaa------gagagaactcaacctcccaccatagctgctgcg---gcagtagaaggtgtgctcaaaagtgaaacggctggccaygcccaaggcagcaccgtggatcataagtggaagccgttgcagggtgcagggaaccttcacgtggccgccacggcc------gggcctagcagc------gccgtggaaccc---agaaatccagcckcctcatctgaatcaaagccaccaggcttgaggatagaaatcaaaagcaagagcaaaatccgaccaggttctctgtttgacgaagtcagaaagacggcccggctcaatcggaggcccaggaatcgcgagagctcgtccgaggaggattctcccaccccagaaaatagccc-
>kuschakewitschii_12516
------------------------------------------------------------------------------------gaaaagctgcataaacagaag---gcggtctcggaaaaagcagcaggtcctgcg---tcgcctgct---agccaacgtagtaaagatgatgccagaccgtcttcttcagcccacgatccaaaactggataaaaacatgggcrcttctgaaagtgttggtgccgcc---gaggcgaagartgacagcgaaggagaagttaaccagatggatgacatggacatttgtaccccggatcataattcccctgtcaaggctgacgtngacgtgtctccagtaagtgtgaaggtgaacgtccaggagatnnnnnnnnnnnnnnnnnnnnnnnnnnnnnnt---acttctgaaatggaacacaccaaaccaggcaatgagatyaaggaaggtactgatgcgaaagaaagcagcagagawaaa------gagagaactcaacctcccaccatagctgctgcg---gcagtagaaggtgtgctcaaaagtgaaacggctggccaygcccaaggcagcaccgtggatcataagtggaagccgttgcagggkgcagggaaccttcacgtggcygccacagcc------ggccctagcagc------gccgtggaaccc---agaaatccagcctcatcatctgaatcaaagccaccaggcttgaggatagaaatcaaaagcaagagcaaaatccgaccaggttctctgtttgacgaagtcagaaagaccgcccggctcaatcggaggcccaggaatcgcgagagctcgtccgaggaggattctcccaccccagaaaatagccy-
>alpherakii_12667
-ccgaggttaaa---gat---aaaaatcaagagcagaaggtggacggtggt---aaagcggtccaaaag------aaggacgaggaaaagctgcataaacagaag---gcggtctcggaaaaagcagcaggtcctgcg---tcgcctgct---aaccaacgtagtaaagatgatgccagaccgtcttcttcagcccacgatccaaaactggataaaaacatgggcacttctgaaagtgttggtgccgcc---gaggcgaagaatgacagcgaaggagaagttaaccagatggatgacatggacatttgtaccccggatcataattcccctgtcaaggctgacgttgacgtgtctccagtaagtgtgaaggtgaacgtccaggagatcaaaatgaataagaacgcaaaggtccacaat---acttctgaaatggaacacaccaaaccaggcaatgagatcaaggaaggtactgatgcaaaagaaagcagcagagaaaaa------gagagaactcaacctcccaccatagctgctgcg---gcagttgaaggtgtgctcaaaagtgaaaygrctggccaygcccaaggcagcaccgtggatcataagtggaagccgttgcagggtgcagggaaccttcacgtrgcttccacggcc------ggccctagcagc------gccgtggaaccc---agaaatccagcctcatcatctgaatcaaagccaccaggcttgaggatagaaatcaaaagcaagagcaaaatccgaccaggttctctgtttgacgaagtcagaaagaccgcccggctcaatcggaggcccaggaatcrcgagagctcgtccgaggaggattctcccaccccagaaaatagccc-
>hispidus_2_KIZ_014303
------------------------------------------------------------------------------------------------------------------------------------------------------------------------------------------------------------------------------------------------------------------------------------------------------------------------------------------------------gtggaagtgtctccagtaagtgtgaaggtgaacgtccaggagatcaaaatkaataagaacgcaraggtccatcat---acttctgaaatggaacacaccaaaccaggcaatgagattaaggaaggtactgatgcgaaaggaagcagcagagaaaaa------gagagaactcaacctcccaccatagctgctgcg---gtagtagaaggtgtgctcaaaagtgaaacggctggccaygcccaaggcagcrccrtggatcataagtggaagccgttgcagggtgcagggaaccttcacgtggccgccacggcc------ggcccyagcagc------gctgtggaaccc---agaaatccagcctcatcatctgagtcaaagccmccaggcttgaggatagaaatcaaaagcaagaacaaaatccgaccaggttctctgtttgacgaagtcagaaagaccgcccggctcaatcggaggccaaggaatcgcgagagctcgtccgaggaggattctcccaccccagaaaatagtcc-
>przewalskii_KIZ_014306
-------------------------------------------------------------------------------------------------------------------cggaaaaagcagcaggtcctgcg---tcacctgct---aaccaacgtagtaaagatgatgccagaccgtcctcttcatcccacgatccaaaactggataaaaacgtgggcacttctgaaagcgttggtgctgcc---gaggggaagaacgacagcgaaggagaagttaaccagatggatgacatggacatttgtaccccagatcataattcccctgtcaaggctgacgtgggcgtgtctccagtaagtgtgaaggtgaacgtccaggagatcaaaatgaataagaacacaaaggtccaccat---acttctgaaatggaacacaccaaaccaggccatgagattaaggaaggtactgatgcgaaaggaagcagcagagaaaaa------gagagaactcaacctcccaccatagctgcggca------gtagaaggtgtgctcaaaagtgaaacggctggccacgcccaaggcagcgccgtggatcataagtggaagccgttgcagggtgcagggaaccttcacgtggccgccacggcc------ggccctagcagy------gccgtggaaccc---agaaatccagcctcntcatctgaatcaaagccaccaggcttgaggatagaaatcaaaagcaagaacaaaatccgaccaggttctctgtttgacgaagtcagaaagaccgcccggctcaaycggaggcccaggaatcgcgagagctcgtccgaggaggattctcccaccccagaaaatagtcc-
>hispidus_1_12827
-ctgaggttaaa---gat---aaaaatcaagatcagaaggtggacggtggt---aaagcggtccaaaag------aaggacgatgaaaagctgcataaacagaag---gcggtctcggaaaaagcagcaggtcccgcg---tcacctgct---agccaacgtagtaaagatgatgccagaccgtcctcttcagcccacgatccaaaactggataaaaacatgggcacttctgaaagcgttggtgctgcc---gaggggaagaatgacagcgaaggagaagtgaaccagatggatgacatggacatttgtaccccagatcataattcccctctcaaggccgacgtggaagtgtctccagtaagtgtgaaggtgaacgtccaggagatcaaaattaataagaacgcaaaggtccaccat---acttctgaaatggaacacaccaaaccaggcaatgaggttaaggaaggtactgatgygaaagaaagcagcagagaaaaa------gagagaactcaacctcccaccatagctgctgca------gtag-----------------------------------------------------------------------------------------------------------------------------------------------------------------------------------------------------------------------------------------------------------------------------------------------------------------------------------------
>hispidus_1_12828
-------------------------------------------------------------------------------------------------------------------------------------------------------------------------------------------------------------------------------------------------------------------------------------------------------------------------------------------------------tggaagtgtctccagtaagtgtgaaggtgaacgtccaggagatcaaaatkaataagaacacaaaggtccaycat---acttctgaaatggaacacaccaaaccaggcaatgagrttaaggaaggtactgatgygaaagraagcagcagagaaaaa------gagagaactcaacctcccaccatagctgctgca------gtagwaggtg-----------------------------------------------------------------------------------------------------------------------------------------------------------------------------------------------------------------------------------------------------------------------------------------------------------------------------------
>kulagini_Pku1
--------------------------------------------------------------------------------------------------------------------------------------------------------------------------------------------------------------------------------------------------------------------------------------------------------------------------------------------------------------------------------------------------------------------------------------ttctgaaatggaacacaccaaaccaggcaatgagattaaggaaggtactgatgcgaaaggaagcagcagagaaaaa------gagagaactcaacctcccaccatagctgctgcg---gcagtagaaggtgtgctcaaaagtgaaacagctggccacgcccaaggcagcgccgtggatcataagtggaagccgttgcagggtgcagggaaccttcacgtggccgccacggcc------ggccccagcagc------gccgtggaaccc---agaaatccagcctcatcatctgaatcaaagccaccaggcttgaggatagaaatcaaaagcaagaacaaaatccgaccaggttctctgtttgacgaagtcagaaagaccgcccggctcaatcggaggccaaggaatcgcgagagctcgtccgaggaggattctcccaccccagaaaatagccc-
>frontalis_Pprz
-ccgaggttaaa---gat---aaaaatcaagagcagaaggtggacggcggt---maagcggtccaaaag------aaggacgaggaaaakctgcataaacagaag---gcggtctcggaaaaagcagcaggtcctgcg---tcacctgct---agccaacgtagtaaagatgatgccagaccgtcctcttcatcccacgatccaaaactggataaaaacrtgggcacttctgaaagcgttggtgctgcc---gagggraagaacgacagcgaaggagaagttaaccagatggatgacatggacatttgtaccccagatcataattcccctgtcaaggctgacgtgggcgtgtctccagtaagtgtgaaggtgaacgtccaggagatsaaaatgaataagaacacaaaggtccaccat---acttctgaaatggaacacaccaaaccaggccatgagattaaggaaggyactgatgcgaaaggaagcagcagagaaaaa------gagagaactcaacctcccaccatagctgcggca------gtagaaggtgtgctcaaaagtgaaacggctggccacgcccaaggcagcgccgtggatcataagtggaagccgttgcagggtgcagggaaccttcacgtggccgccacggcc------ggcmctagcagy------gccgtggaaccc---agaaatccagcctcatcatctgaatcaaagccmccaggcttgaggatagaaatcaaaagcaagaacaaaatccgaccaggttctctgtttgacgaagtcagaaagaccgcccggctcaaccggaggcccaggaatcgcgagagctcgtccgaggaggattctcccaccccagaaaatanccc-
>versicolor
------------------------------------------------------------------------------------------------------------------------------------------------------------------------------------------------------------------------------------------------------------------------------------------------------------------------------------------------------------------------------------------------------------------------------------------------------------------------------------------------------------------------------------------------------------------------------------------------------------------------------------------------------------------------------------------------------------------------------------------------------------------------------------------------------------------------------------------------------------------------------------------------------------
>persicus_horvathi_12466
--------------------------------------------------t---aaaggggtccaaaag------aaggaggaggaaaagctgcataaacagaag---gcggtcttggaaaaagcagcaggtcctgcc---tcacctgct---aaccaacgtagtaaagatgatgccagaccgtcttcttcagcccaygatccaaarctggataaaaacgtgggcacttctgaaagtgttggtgctgcc---gaggcgaagaatgagagcgaaggagaagttaaccagatggatgacatggacatttgtaccccagatcataattcccctgtcaaggctgacgtggacgtgtctccagtaagtgtgaaggtgaacgcccaggagrtcaaaattaataggaacacaaaggtccatagt---acttctgaaatgggacacaccaaaccaggcaatgagattaaggaaggtactgatgcgaaagaaagcagcagagaaaaa------gagagaactcagcctcccaccatagctgcggca------gtagaaggtgtgctcaaaagtgaaacagccggccacgcccaaggcagcgccgtggatcataagtggaagccgttgcagggygcagggaaccttcacgtggccgccactgcc------ggccctagcagc------gcygtggaaccc---agaaatccagcctcctcatctgaatcaaagccgccgggcttaaggatagaaatcaaaagcaagaacaaaatccgaccgggttctctgtttgacgaagtcagaaagaccgcccggctcaatcggaggccaaggaatcgcgagagctcgtccgaggaggattctcccaccccagaaaatagtcc-
>saidalievi_12802_1
---------------------------------------------------------------------------------------------------------------------------------------------------------------------------------------------------------------------------------------------------------------------------------------------------------------------------------------------------gatctggacgtgtctccagatagtgtgaaggtgaacgtccaggagatcaaaattaataagaacacaaaggtccataat---atttctgaaatggaacacaccaaaccaggccatgagattaaggaaggtactgatgcgaaagaaagcagcagagaaaaa------gagagaactcagactctcaccatagctgcggcg---gcagtagaaggtgtgctcaaaagtgaaacagccggacatgcccaaggcagcgccgtggatcataagtggaagccgttgcagggtgcagggaacctccacgtggccgccactgcc------ggccctagcagc------gcggtggaaccc---agaaatccagcctcatcctctgaatcaaagccgccaggcttgaggatagaaatcaaaagcaagaacaaaatccgaccgggttctctgtttgacgaagtcagaaagaccgcccggctcaatcggaggccgaggaatcgcgagagctcgtccgaggaggattctcccaccccagaaaatagtcc-
>helioscopus_helioscopus_ZMMU_R_13250_1
---------------------------------------------------------gcggtccaaaagaaagcaagggacgaggaaaagctgcataaacagaag---gcggtctcggaaaaagcagcaggtcctgcc---tcacctgct---atccaacgtagtaaagatgatgccagaccgtcttcttcagcccacgatccgaaactggataaaaacgtgggcccttctgaaagtgttggtgcagcc---gaggcgaagcatgagagcgaaggagaagttaaccagatggatgacatggacatttgtaccccagatcayaattcccctgtcaaggcggacgtggatgtgtctccagtaagtgtgaaggtgaacgtccaggagatcaaaattaataagaacacaaaggtccataac---acttctgaaatggaacacaccaaaccaggccatgagattaaggaaggtactgatgcgaaagaaagcagcagagaaaaa------gagagaactcagactctcaccatagctgcggcg---gcagtagaaggtgtgctcaaaagtgaaacagccggccgtgcccaargcagcgccgtggatcataagtggaagccgttgcagggtgcagggaacctccacgtggctgccactgcc------ggccctagcagc------gcggtggaaccc---agaaatccagcctcatcctmtgaatcaaagccgccgggcttgaggatagaaatcaaaagcaagaacaaaatccgaccgggttctctgtttgacgaagtcagaaagaccgcccggctcaatcggaggccgaggaatcgcgagagct--------------------------------------
>helioscopus_varius_empty
------------------------------------------------------------------------------------------------------------------------------------------------------------------------------------------------------------------------------------------------------------------------------------------------------------------------------------------------------------------------------------------------------------------------------------------------------------------------------------------------------------------------------------------------------------------------------------------------------------------------------------------------------------------------------------------------------------------------------------------------------------------------------------------------------------------------------------------------------------------------------------------------------------
>ocellatus_ZMMU_R_13359
----------------------------------------tggacggtggt---aaagcrgtccaaaagaaagcaagggacgaggaaaagctgcataaacagaag---gtggtctcggaaaaagcagcaggtcctgcs---tcacctgct---aaccarcgtagtaaagatgatgccagaccgtcttcttcagcccacgatccgaaactggataaaaacgtgggcacttctgaaagtgttggtgctrcc---gaggcgaagaatgagagcgaaggagaagttaaccagatggatgacatggacatttgtaccccagaccataattcccctgtcaaggctgacgtggaygtgyctccagtaagtgtgaaggtgaacgtccaggagatcaaaattaataagaacacaaaggtccataat---acttctgaaacggaacacaccaaaccaggcaatgagattaaggaaggtactgatgygaaagaaagcagcagagaaaaa------gagagaactcaacctcccaccatagctgcggca------gtagaaggtgtgctsaaaagtgaaacagctggccaygcccaaggcagcgccgtggatcataagtggaagccgttgcagggtgcagggaaccttcacgtggccgccactgcc------ggccctagcagy------gctgtggaaccc---agaaatccagcctcatcatctgaatcaaagccgccaggcttgaggatagaaatcaaaagcaagaacaaaatccgacccggttctctgtttgacgaagtcagaaagaccgcccggctcaatcggaggccaaggaatcgcgagagct--------------------------------------
>raddei_boettgeri_IZIP_998
------------------------------------aaggtggacggtggt---aaagcggtccaaaagaaagcaagggaggaggaaaagctgcataaacagaag---gcggtctcggaaaaagcagcaggtcctgcc---tcacctgct---aaccagcgtagtaaagatgatgccagaccgtcttcttcagcccgcgatccgaaactggataaaaacgtgggcacttcagaaagtgttggtgctgcc---gaggcgaagaatgasagcgaagganaagttaaccagatggatgacatggacatttgtaccccagatcataattcccctgtcaaggctgacgtggacatgtctccagtaagtgtgaaggtgaacgtccagganatcaaaattaataagaacacaaaggtccataat---acttctgaaacggaacacatcaaaccaggcaatgagattaaggaaggtactgatgygaaagaaagcagcagagaaaaa------gagagaactcaacctcccaccgtagctgcggca------gtaggtggtgtgctcaaaagtgaaacggctggccatgcccaaggcagcgccgtggatcataagtggaagccgttgcagggtgcagggaaccttcacgtggccgccactgcc------ggccmtagcagc------gctgtggaaccc---agaaatccagcctcatcgtctgaatcaaagccaccgggcttgaggatagaaatcaaaagcaagaacaaaatccgaccaggttctctgtttgacgaagtcaggaagaccgcccggctcaatcga---ccaaggaatcgcgagagctc-------------------------------------
>strauch_ZMMU_R_13247
-ccgaggttaaa---gat---aaaaatcacgatcagaaggtggacggtggt---aaagcggtccaaaag------aaggacgaggaaaagctgcataaacagaag---gcggtctcggaaaaagcagcaggtcctgcg---tcacctgct---caccaacgtagtmaagatgatgccagaccgtcttcttcagcccacgatccaaaactggataaaaacgtgggcacttytgaaagtgttggtgctgcc---aaggcgaagaatgacagcgaaggggaagttaaccagatggatgacatggacatttgtaccccagatcataattcccctgtcaaggctgacgtggacgtgtctcccgtaagtgtgaaggtggacgtccaggagatcaaaattaataagaacacaaaggtccataat---acttctgaaatggaacacaccaaaccaggcaatgagattaaggaaggtcctgatgcgaaagaaagcagcagagaaaaa------gagagaactcagcctcccaccagagctgcggca------gtagaaggtgtgctcaaaagtgaaacagctggccatgcccaaggcagcgcygtggatcataagtggaagccgttgcagggtgcagggaaccttcacgtggccgccgctgcc------ggccctagcagc------gctgtggaaccc---agaaatccagcctcatcatctgaatcaaagccaccaggcttgaggatagaaatcaaragcaagaacaaaatccgaccaggttctctgtttgacgaagtcagaaagaccgcccggctcaatcggaggccaaggaatcgcgagagctcgtccgaggaggattctcccaccccagaaaatagtcc-
>longicaudatus_Pmac1
-ccgaggttaaa---gat---aaaaatcaaaatcagaaggtggaaggtgct---aaagcggtccaagagaaagcaagggacgacggaaagctgcataaacagaag---gcggtctcggaaaaagcagcaggtcctgcg---tcacctgct---aaccaacgtagtaaagatgatgtcagactgtcttcttcagcccacgatccaaaactggataaaaacgtgggcacttctgaaagtgttggtgctgcc---gaggcagagaatgacagcgaaggagaagttaaccagatggatgacatggacatttgtaccccagatcataattcccctgtcaaagctgacgtggaagtgtctccagtaagtgtgaaggtgaacttccaggagatcaaaattaataagaacaccaaagtccataat---acttctgaaatggaacacgccaaaccaggcagcgagattaaagaaggcactgatgcgaaagaaagcagcagagaaaaa------gagagaactcaacctcccaccgtagctgctgct---gccgtagaaggtgtgcttaaaagtgaaacagctggctatgcccaaggcagcgccgtggatcataagtggaagccgctgcagggtgtcgggaaccttcacatggccgccactgcc------ggccctagcagc------gctgtggaaccc---agaaatccagcctcgtcatctgaatcaaagccaccaggcttgagaatagaaattaaaagcaagaacaaagtccgaccaggttccctgtttgacgaagtcagaaagaccgcccggctcaatcggaggccaaggaatcgcgagagctcgtccgaggaggattctcccaccccagaaaatagccc-
>longicaudatus_Pmac2
-ccgaggttaaa---gat---aaaaatcaaaatcagaaggtggaaggtgct---aaagcggtccaagagaaagcaagggacgacggaaagctgcataaacagaag---gcggtctcggaaaaagcagcaggtcctgcg---tcacctgct---aaccaacgtagtaaagatgatgtcagactgtcttcttcagcccacgatccaaaactggataaaaacgtgggcacttctgaaagtgttggtgctgcc---gaggcagagaatgacagcgaaggagaagttaaccagatggatgacatggacatttgtaccccagatcataattcccctgtcaaagctgacgtggaagtgtctccagtaagtgtgaaggtgaacttccaggagatcaaaattaataagaacaccaaagtccataat---acttctgaaatggaacacgccaaaccaggcagcgagattaaagaaggcactgatgcgaaagaaagcagcagagaaaaa------gagagaactcaacctcccaccgtagctgctgct---gccgtagaaggtgtgcttaaaagtgaaacagctggctatgcccaaggcagcgccgtggatcataagtggaagccgctgcagggtgtcgggaaccttcacatggccgccactgcc------ggccctagcagc------gctgtggaaccc---agaaatccagcctcgtcatctgaatcaaagccaccaggcttgagaatagaaattaaaagcaagaacaaagtccgaccaggttccctgtttgacgaagtcagaaagaccgcccggctcaatcggaggccaaggaatcgcgagagctcgtccgaggaggattctcccaccccagaaaatagccc-
>maculatus_masileh
-ccgaggttaaa---gat---aaaaatcaagatcagaaggtggaaggtggt---aaagcggtccaagagaaagcaagggacgacggaaagctgcataaacagaag---gcggtctcggaaaaagcagcaggtcctgcg---tcacctgct---aaccaacgtagtaaagatgatgtcagactgccttcttcagcccacgatccaaaactggataaaaacgtgggcacttctgaaagtgttggtgctgcc---gaggcagagaatgacagcgaaggagaagttaaccagatggatgacatggacatttgtaccccagatcataattcccctgtcaaagctgacgtggaagtgtctccagtaagtgtgaagatgaacttccaggagatcaaaattaataagaacaccaaggtccgtaat---acttctgaaatggaacacgccaaaccaggcaatgagattaaagaaggcactgatgcgaaagaaaggagcagagaaaaa------gagagaactcaacctcccaccgtagctgctgctgacgccgtagaaggtgtgcttaaaagtgaaacagctggccatgcccaaggcagcgccgtggatcataagtggaagccgctgcagggtgtcgggaaccttcacgtggccgccactgcc------ggccctagcagc------gctgtggaaccc---agaaatccagcctcatcatctgaatcaaagccaccaggcttgaggatagaaattaaaagcaagaacaaaatccgaccaggttccctgtttgacgaagtcagaaagaccgcccggctcaatcggaggccaaggaatcgcgasagctcgtccgaggaggattctcccaccccagaaaatagccc-
>arabicus_ZMMU_R_12713
-------------------------------------------------gt---aaagcggtccaagagaaagcaagggacgacggaaagctgcataaacagaag---gcggtctcggaaaaagcagcaggtcctgcg---tcacctgct---aaccagcgtagtaaagatgatgtcagactgtcttcttcagcccacgatccaaaactggataaaaacgtgggcacttctgaaagtgttggtgctgcc---gaggcagagaatgacagcgaaggagaagttaaccagatggatgacatggacatttgtaccccagatcataattcccctgtcaaagctgacgtggaagtgtctccagtaagtgtgaaggtgaacttccaggagatcaaaattaataagaacaccaaggtccataat---acttctgaaatggaacacgccaaaccaggcagcgagattaaagaaggcactgatgcgaaagaaagcagcagagaaaaa------gagagaactcaacctcccaccgtagctgctgct---gccgtagaaggtgtgcttaaaagtgaaacaactggccatgcccaaggcagcgccgtggatcataagtggaagccgctgcagggtgtcgggaaccttcacgtggccgccactgcc------ggccctagcagc------gctgtggaaccc---agaaatccagcctcgtcatctgaatcaaagccaccaggcttgaggatagaaattaaaagcaagaacaaagtccgaccaggttccctgtttgacgaagtcagaaagaccgcccggctcaatcggaggccaaggaatcgcgagagctcgtccgaggaggattctcccaccccagaaaatagccc-
>scutellatus_ZMMU_R_13020
-----------------------------------------------------------------------------------------------------------------------------------------g---tcacctgct---aaccaacgtagtaaagatgatgtcagactgccttcttcagcccgcgatccaaaactggataaaaacgtgggcacttctgaaagcgttggtgctgcc---gaggcmgagaatgagagcgaaggagaagttaaccagatggatgacatggacatttgtaccccagatcataattcccctgtcaaagctgacgtggaagtgtctcccgtaagtgtgaaggtgaacttccaggagatcaaaattaataagaacacaaaggtccataat---acttccgaaatggaacacgccaagccaggcaatgagattaaagaaggtactgatgcgaaagaaagcagcagagaaaaa------gagaggactcaacctcccaccatagctgctgca------gtagaaggtgtgcttaaaagtgaaacagccggccacgcccaaggcagcgccgtggatcataagtggaagccgctgcagggtgtcgggaaccttcacgtggccgccactgcc------ggccctagcagc------gccgcgggaccc---agacatccagccgcctcatgcgaatcaaagccaccaggcttgaggatagaaatcaaaagcaagaacaaaatccgaccaggttctctgtttgacgaagtcagaaagaccgcccggctcaatcggaggccaaggaatcgcgagagttcgtccggggaggattctcccaccccagaaaatagccc-
>ornatus_vindumi_ZMMU_R_13027
------------------------------------------------------------------------------------------------------------------tcggaaaaagcagcaggtcctgcg---tcacntgyt---aaccaacgtagtaaagatgatgtcagactgtcttcttcagcccacgatccaaaactggataaaaacgtggccacttctgaaagtgttggtgctgcc---gaggcagagaatgacagcgaaggagacgttaaccagatggatgacatggacatttgcaccccagatcataattcgcctgtccaagctgacgtggaagtgtctccagtaagtgtgaaggtgaacttccaggagatcaaaattaacaagaacaccaaggtccataat---acttctgaaatggaacacgccaaaccaggcaatgagattaaagaaggtatggatgcgaaagaaagcagcagagaaaaa------gacagaactcaacctcccaccatagctgctgca------gtagaaggtgtgcttaaaagtgaaacagctggccatgcccaaggcagcgctgtggatcataagtggaagccactgcagggtgtcgggaaccttcacgtggccaccgctgcc------ggccctagcagc------accgtggaaccc---aggaatccagcctcatcgtgtgaatcaaagccgccgggcttgaggatagaaatcaaaagcaagaayaaaatccgcccaggttctctgtttgacgaagtcagaaagaccgcccggctcaat---------------------------------------------------------------
>interscapularis_ZMMU R_13358
-------------------------------------aggtggaagntggt---aaagyggtccaagagaaagcaagggacgacggaaagctgcataagcagaag---gcggtctcggaaaaagcagcaggtcctgcg---tcacctgct---acccaacgtagtaaagatgatgtcagactgtcttcttcagcccacgatccaaaactggataaaaacgggggcacttctgaaagtgtcggtgctgcc---gaggcagagaatgacagygaaggagaagttaaccagatggatgacatggacatttgtaccccagatcatmattcgcctgtccaagctgacgtggaagtgtctccagtaagtgtgaaggtgaacttccaggagaycaaanttaacaagaacaccaaggtccayaat---gcttctgaaatggaacacgccaaaccaggcaatgagattaaagaaggtactgaggcgaaaggaagcagcagagaaaaa------gacagaactcaacctcccaccrtcgctgctgca------gtagaaggtgtgcttaaaagtgaaacagctggccaggcccaaggcagcgccgtggatcataagtggaagccgctgcagggtgtcgggaaccttcacggggccgccactgcc------ggccctagcagc------gccgtgggaccc---agaaatccagcctcatcaggtgaatcaaagccgccgggcttgaggatagaaatcaaaagcaagaacaagatccggccaggttctctgtttgacgaagtcagaaagaccgcccggctcaatcggaggccaaggaatcgcgagagctcgtccgagga----------------------------
>sogdianus_empty
------------------------------------------------------------------------------------------------------------------------------------------------------------------------------------------------------------------------------------------------------------------------------------------------------------------------------------------------------------------------------------------------------------------------------------------------------------------------------------------------------------------------------------------------------------------------------------------------------------------------------------------------------------------------------------------------------------------------------------------------------------------------------------------------------------------------------------------------------------------------------------------------------------
>sogdianus_T_11_18
-ccgaggttaaa---gat---aaaaatcaagatcagaaggtggaaggtggt---aaagcggtccaagagaaagcaagggacgacggaaagctgcataagcagaag---gcggtctcggaaaaagcagcaggtcctgcg---tcacctgct---acccaacgtagtaaagatgacgtcagactgtcttcttcagcmcacgatccaaaactggataaaaacgggggcacttctgaaagtgtcggtgctgsc---gaggcagagaatgacagcgaaggagaagttaaccasatggatgacatggacatttgtaccccagatcataattcgcctgtcgaagctgacgtggaagtgtctccagtaagtgtgaaggtgaacttccaggagaccaaagttaacaagaacaccaaggtccataat---gcttctgaaatggaacacgccaaaccaggcaatgagattaaagaagggackgatgcsaawggaagcarcananaaaaa------gacagaactcaacctcccaccgtagctgctgca------gtagaaggtgtgcttaaaagtgaaacagctggccaggcccaaggyagcgccgtggatcataagtggaagccgctgcagggtgtygggaaccttcacggggccgccactgcc------ggccctagcagc------gccgtgggaccc---agaaatccagcctcatcaggtgaatcaaagccgccgggcttgaggatagaaatcaaaagcaagaacaagatccgaccaggttctctgtttgacgaagtcagaaagaccgcccggctcaatcggaggccaaggaatcgcgagagctcgtccgaggaagactctcccaccccagaaaatagccc-
>mystaceus_2_ZMMU_R_13009
-ccgaggttaaa---gat---aaaaatcaagatcagaaggtggaaggtggt---aaagcggtccaagagaaagcaagggatgaggaaaagctgcataaacagaag---gtggtctcggaaaaagcagcaggtcctgcg---tcacctgct---caccaacatagtaaagatgatgtcagaccgtcttcttcagcccacaatccaagactggataaaaacgtgggcgcttctgaaagtgttggtgctgcc---gaggcagagaacgacagcgaaggagaagttaaccagatggatgacatggacatttgtaccccagatcataattcccctgtcaaagctgacgtggaagtgtctccagtaagtgtgaaggtgaacgtccaggagatcaaaatgaataagaacaccaaggtccataat---acttctgaaatggaacackccaaaccaggcca----------------------------------------------------------------------------------------------------------------------------------------------------------------------------------------------------------------------------------------------------------------------------------------------------------------------------------------------------------------------------------------------------------------------------------------
>mystaceus_1_Pmy2
-ccgaggttaaa---gat---aaaaatcaagatcagaaggtggaaggtggt---aaagcggtccaagagaaagcaagggaygaggaaaagctgcataaacagaag---gyggtctcggaaaaagcagcaggtcctgcg---tcacctgct---caccaacatagtaaagatgatgtcagaccgtcktcttcagcccacgatccaagactggataaaaacgtgggcgcttctgaaagtgttgrtgctgcc---gaggcagagaacgacagcgaaggagaagttaaccagatggatgacatggacatttgtaccccagatcataattcccctgtcaaagctgacgtggaagtgtctccagtaagtgtgaaggtgaacgtccaggagatcaaaatgaataagaacaccaaggtccataat---acttctgaaatggaacacgccaaaccaggccatgagattaaagaaggtactgatgcgaaagaaagcagcagagaaaaa------gagaggrctcaacctcccaccatagctgctgca------gtagaaggtgtgcttaaaagtgaaacagctggccacgcccaaggcagcgccgtggatcataagtggaagccgctgcagggcgtcgggaaccttcacgyggccgccactgcc------ggccctagcagc------gctgtggaaccc---agaaatccagcctcgtcatccgaatcaaagccaccaggcttgaggatagaaatcaaaagcaagaacaaaatccgaccaggttctctgtttgacgaagtcaggaagaccgcccggctcaatcggaggccaaggtatcgcgagagctcgtccgaggaggattctcccaccccagaaaatagccc-
