# Supplementary material for: Cenozoic aridization in Central Eurasia shaped diversification of toad-headed agamas (Phrynocephalus; Agamidae, Reptilia)
Source: PeerJ. 2018 Mar 19;6:e4543. doi: 10.7717/peerj.4543 (PMC5863718; doi:10.7717/peerj.4543)
Supplement: Supplemental Information 29 [file peerj-06-4543-s029.fas]

>Lacerta_EF632222 
---------------------------------------------------------------------------------------------------------------------------------------------------------------------------------------------------------------------------------------------------------------------------------------------------------------------------------------------------------ccagatcttctcgctaaggttttcaagatagacgtgagaggcgacatcgacacaatccatcctactaatttttgccacaactgctggaatgttgttcaaaggaaattcagcaattctccatgtgaagagtatttcccaaggagtggcaccatggaatggcacccccattcaccaagctgcgaggtgtgtggcacttccttccgtggggtcaaaagaaagaagcaagccctgaatccacagatgagcaaaaagctcaggatcgca---gctggacgtgctagaaaaataaggcgtgtaaggaatacgaaacgagtgaacaacaaggctttaatgaagaagattgccaactgcaacaagatacacctcagtaccaagatccttgctgtagattatcccgtggactttgtaaaatcgatctcttgtcaggtctgtgagcatatcctggccgatccagtagaaacgacgtgtcggcacttattctgcagagtctgcatccttaaatgcctcaaagtgatgggaagttattgcccagcctgtcgctatccttgctttccgacagatctggtgagccctgttaaatccttcttgagtatcctcaacagtttggctgtgagatgtccagtgaaagggtgtcacgaggaggtcctcctgggaaaatactgccaccatctttctgtccacaaagaggtagaagacaaagagggctatgtgtatgtaaacaaaggtggccggccaagacaacacttactttcattgacccggagagcacaaaagcaccgcctaagagaactcaagcttcaagtgaaagcttttgctgagaaagaagaagggggagatgtaaagtctgtgtgtctaactttgttcctactggctctgagagcgagaaatgaacatagacaagctgatgagttagaagctatgatgcaagggaagggatcaggccttcacccagctgtttgcttggcaattcgggtcaacacctttctcagctgtagccaataccataaaatgtaca-----------------------------------------------------------------------------------------------
>Takydromus_sexlineatus_JF805809 
---------------------------------------------------------------------------------------------------------------------------------------------------------------------------------------------------------------------------------------------------------------------------------------------------------------------------------------------------------ccagatcttctcgctaaggttttcaagatagatgtgagaggtgacattgacacaatccatcctactaatttttgtcacagctgctggaatgttgttcaaaggaaattcagcaattctccatgtgaagagtatttcccaaggaatggtaccatggaatggcattcccattcaccaagctgcgaggtgtgtggcacttccttctgtggggtcaaaagaaagaagcaagccctgaatccacagatgagcaaaaagctcaggatcgca---gctggatgtgctaccaaaataaggctcgtaaggaatacgaaacgagtgaacaacaaggctttaatgaaaaagattgccaactgcaacaagatacacctcagtaccaagatccttgctctagattatcctgtggactttgtaaaatcgatctcttgtcaggtctgtgagcatatcctggctgatccagtagaaacgacgtgtcggcacttattctgcagagtctgcatccttaaatgcctcaaagtgatgggaagttattgcccagcctgtcgctatccttgctttccgacagatctagtgagccctgttaaatcctttttgagtatcctcaacagtttggctgtgagatgcccagtgaaagggtgtcacgaggaggtcctcctgggaaaatactgccgccatctttccatccacaaagaggtagaagacaaagagggctatgtgtatgtaaacaaaggtggccggccaagacaacacttactttcattgacccggagagcacaaaagcaccgcctaagagaactcaagcttcaagtgaaaacttttgctgagaaagaagaagggggagatgtaaagtctgtgtgtctaactttgttcctactggctctgagagcaagaaatgaacatcggcaagctgatgagttggaagctatgatgcaagggaagggaacaggccttcacccagctgtttgcttggcaattcgggtcaacacttttctcagctgcagccaataccataaaatgtaca-----------------------------------------------------------------------------------------------
>Anolis_carolinensis_JF805835 
--acttcctgatggcagccatctggctaacaataataaagggaaagtggcagcttctctggaccaagtcattgaggaaaagactgatatggtggctctg---tcacattcaccctttgaaacagacactgagttgaacaaaagcattcagacaatagataaaggtgcctttcatgtgagccaacgagaggctgaaacacaccaggaaaacctgcagcatctctgccgcatttgtggaggctcatttaaaactgatccttataagagaagccacccagttcatggaccaatagatgatgatatgaaggcccttctcagaaagaaagagaaaaaggcaacatcttggcctgatctccttgccaaaattttaaagattgatgtgaaaggagatattgacacaatccatcctacaaagttttgtcaccaatgttggactgtgattcaaaagaaattaagtaattccccatatgaaatattttttccaaagaaaggcccaatggaatggcagccccattctacaagctgtgatgtttgtggcacttcaccccgtggagtgaagagaaagaarcaggtccttaatccacagttgaacaaaaaaatgaggatgatg---gctggacgtgctagaaaaataaggcagataagaaatacaaaacaagtcaatcaaaagagtttaatgaaaaaaattgccagctgcaaaaagattcacctcagcaccaagatccttgcagtagactacccttcagactttgtaaagtcaatctcttgccagatctgtgagcacattctggctgacccagtagaaacaacgtgcaagcacctattctgcagagcctgcatcctcaaatgcctcaaagcactgggaagctattgcccagcttgtcgctatccttgctttcctactgatctggtgagccctgtgaaatcatttctgagtatcatgaatagtttacctgtgatatgtccagtaaaagattgtcaggaggagatctgtttgggaaaatactgccaccatctttccatacacaaagaaataaaagacaaagagggatatgtatgcataaacaaaggtggccgaccaagacaacacttactttccttgacacggagagcccaaaagcaccgtctaagagaactcaagctacaagtaaaagcttttgctgagaaagaagaggggggagatgtcaagtctgtgtgtctaactttgtttttgctggctctgagagccagaaatgaacacagacaagctgatgagttggaagctataatgcaaggaaagggatcaggccttcatccagctgtttgcttggcaatcagagtcaatacttttctcagctgtagccaataccataaaatgtacaggactgtaaaagctgtcactgggaggcagatattccagccactccatgcactccgaactgctgaaaaggccctcttgcccggttaccatcaattt
>Basiliscus_basiliscus_JF805836 
--actttctgatgacagccatctggctaccaacaataaaggaaaagtggcagcttctctggacaaagtcagtgaggaaaagactgagactgtggctgtaaagtcacacccaccctttgaaacagacatccagttgaacaaatgtattcagaaaatagataagggtgcctttcatatgagccaaacagaggctgaaacacaccaggtaaacctgcagcaactctgccgcatctgtggaggctcatttcaaactgacccttataagagaaaccacccagttcatggaccagttgatgatgagactcaggcccttctcagaaagaaagagaaaaaggcaacatcttggccagatctccttggcaaagtttttaagactgatgtgaaaggggactttgacacaatccatccaacaaagttttgtcaccagtgttggactgtggttcaaaaaaaattaagcaattccccatgtgaactattttttccaaggaaaggcccagtggaatggcatccccattcctcaagctgtgatgtttgtggcacttccctccatggagtgaagagaaagaagcaagtccttaatccacagctgagcaaaaagttgaggatggtg---gctggatgtgctagaaaaataagacagataaggaatccaaaacaagtcaaccaaaagagtttgatgaaaaaaattgccagctgcaagaagattcaccttagtaccaagatccttgcagtagactatcccgccgactttgtaaagtcaatctcctgccagatctgtgagcacatcctcgctgacccagtagaaacgacatgcaaacacttattttgcagaacctgcatccttaaatgcctcaaagtaatgggaagctattgcccagcttgtcgctatccttgctttcctactgatctggtgagccctgtgaaatccttcctgagcatcctgaacagtctacctatgagatgtccagtgacagattgtctggaggaggtctgtttgggaaaatactgttaccatctttcgagacacaaagaggtagaagacaaagagggctatgtgtatgtaaacaaaggtggccgaccaagacaacacttactttcattgacacggagagctcaaaagcaccgcctaagagaactcaagctacaagtgaaagcttttgctgagaaagaagaagggggagatgtcaagtctgtgtgtctaactttgttcctactggctctgagagccagaaatgaacacagacaagctgatgagttggaagctataatgcaagggaaggggtcaggccttcatccagctgtttgcttggcaatcagagtcaatacttttctcagctgtagccagtaccataaaatgtacaggactgtaaaagctataaccgggagacagatattccagccactccatgccctccgaactgctgaaaagtccctcttgccaggttaccatccattt
>Leiocephalus_JF805827 
------------------------------------------------gcaccttctcaggacaaagtcgttgagaaaaagactgagacggtggctctaatatcacagtcgccctttgaaacagacactgagttgaacaaaggtatccagacaatagataaaagttcttttcatgtgagccacagagaggctgaaacacaccaggcaaacttgcagaatctctgccgcatctgtggaggctcatttaaaactgacctttataagagaaactacccagttcatggaccagtagatgatgagactcaggcccttctcagaaagaaagagaaaagggcaacctcttggccagatctccttggcagagtttttaagatggatgtgagaggagacattgacacaatccatcctacgaagttttgtcaccattgttggattgtgcttcaaaagaaattaagcaattccccatgtgaaatattctttccaaggaaaggctcagtggagtggcatccccattcctcaagctgtgatgtttgtggcacttcgtcccagggagtgaagagaaaaaagcaagtccttaattcacagttgagcaaaaaaatgaggatcgtg---gctggacatgctagaaaaataaggcagataaggaatccaaagcaagtcaatcagaagagtttaatgaaaaagattgccaactgcaagaaaattcacctcagtaccaagatccttgcagtagactatcctgtggactttgtaaagtcaatctcttgccagatctgtgagcacattctggctgacccagtagaaacaacgtgcaagcacttgttctgcagaacctgcatcctcaaatgcctcaaagtaatgggaagctattgcccagcttgtcgctatccttgctttcctactgatctggtgagccctgtcaaatctttcctgagcattctgaatggtctacctgtgagatgtccagtgatagattgtcaggaggagttctgtttgggaaaataccaccaccatctttccagacacaaggaggtagaagaccaagaaggctatgtgtatgtaaacaaaggtggccgaccaagacaacacttactttctttgacacgaagagctcaaaagcaccgcctaagagaactcaaactacaagtaaaagcttttgctgagaaagaagaagggggagatgtcaaatctgtgtgtctcactttgttcctactggctctgagagcgagaaatgaacacaggcaagccaatgagttagaagctataatgcaagggaaaggttcaggcctacagccagctgtttgcttggcaatcagagtcaatacttttcttagctgtagccagtatcataaaatgtacaggactgtaaaagctataactgggagacagattttccagccactgcatgcccttcgaactgctgaaaaatctctcttgccaggttaccatccattt
>Polychrus_marmoratus_JF805852 
--acttcccgatgacagccatctggctgacaacaataaaggaaaggtggcagctcctctggacaaagtcattgatcaaaagactgagacggtggctctaatgtcacactcactctttcaaactgatactgagttgaacaaatgtattcagacaatggataaaggtgtctttcaggtgagccaaagagaagctgaaacacaccaggcaaacctgcaacatctctgtcgtatctgtgggggtttatttaaaaatgatccttataagagaagccacccagttcatggaccaatagatgatgaaactcaagcccttctcagaaagaaagagaaaaaggcaacatcttggccagatcttcttgccaaagtttttaagactgatgtgaaagcagacattgacacaacccacccaacaaagttttgtcaccagtgttggactgtagtgcagaagaaattaagtaattctccatgtgaaatattttttccaagaaaagacccgatggaatggcatccccattccttgagctgtratgtttgtggcacttctgcccatggagtgaagagaaagaagcaagtccttaatccacagttgagcaaaaaactgmggatggtgatggctggacgtgccagacaaataaggcagataaggaatccgaaacaagtcaaccaaaagagtttaatgaaaaagattgccagytgcaagacgtttcacctcartaccaagatccttgcagtagactatcctgcggactttgtgaagtcaatctcttgccagatctgtgagcacatcctggctgacccagtagaaacaacatgcaagcacttattctgcagagcctgyatccttaaatgcctcaaagtaatgggaagctattgtccagcatgccgctatccctgctttcctactgatctggtgagccctgtgaaatcctttctgagcatcctgaatagtctacctgtgagatgtccagtgaaagactgtcaggaggaggtytgtttgggaaaatactaccaccatctttccagacacaaagaggtaaaagacaaagagggctatgtgtacataaacaaaggtggccgaccaagacaacacttactttcattgacacggagagctcaaaaacaccgcctaagagaactcaagctacaagtaaaagcttttgctgagaaagaagaaggaggagatgtcaagtctgtgtgtctaactttgttcctactggctctgagagccagaaatgaacacagacaagctgatgagttggaagctataatgcaaggaaggggatcaggccttcatccagctgtttgcctggcaatcagagtcaatacttttctcagttgtagccagtaccataaaatgtacaggactgtaaaagctgtaactgggagacagatattccagccactccatgctcttcgaactgctgaaaagtcccttttgccaggttaccatccattt
>Stenocercus_AY662597 
--acttcctgatgacagctgtgtggctaacaaccataaaggaaaagtggcagcttctctggataaagtcattgaggaaaagactgaaactgtgggtctaatgtcatactcaacctttgaaactgacaccgagctgaacaaagatattcagaccatagataaaggtgccttttatgtgaggcaaagagaggctgaaacacatcaggcaaaccttcagcatctctgccgcatctgtggaagctcatttaaaattgacccttataagagaagccatccagttcatggaccagtagataatgagactcaggccattctcagaaagaaagagaaaaaggcaacatcatggccagatctccttgctaaagtctttaagatggatgtgaaaggagatattgacacaatccatcctacaaagttttgtcaccaatgttggactgcgattcaaaagaaattaagcaattctccatgtgaattttttcccccaaggaaagggctagtggagtggaatccccattcattgagctgtgatgtttgtggcacttcctcccacggagtgaagagaaagaagcaaatcctaattccacagctgagcaaaaggttgaggatggta---gctggatgtactagaagaataagggagataaagaatccaaaacaagtcagccaaaagagcttaatgaaaaagattgtcaactgcaagaaggttcacttcagtaccaagatcctttcagtagactatcctgtagactttgtaaagtcaatctcttgccagatctgtgagcacatcctggctgacccagtagaaacgacatgcaagcacttattctgcagaacctgcatcctgaaatgcctcaaagtaatgggaagctattgcccagcttgtcgctacccttgctttcctactgatctggtgagccctgtgaaatccttcctgagcatcttgaacagtctacctgtgagatgtccagtgacagattgccaggaggaggtctgtttgggaaaatactgtcaacatctttccagacacaaggaggtagaagacaaagagggctatgtgtacataaacaaaggtggtcgaccaagacaacatttactttcattgacacggagagctcaaaagcatcgcctaagagaactcaagctacaagtaaaagcttttgcagagaaagaagaagggggagatatcaaatctgtgtgtctaactttgttcctactggccctgagagccagaaacgaacacagacaagctgatgagttggaagctataatgcaagggaaaggggcaggccttcatccagctgtttgcttggcaatcagagtcaatacttttctcagctgtagccagtatcataaaatgtacaggactgtgaaagctgtaactgggagacaaatcttccagcctctccatgcgctccgaagtgctgaaaagtccctcttgccaggttaccatgcattt
>Corytophanes_cristatus_empty 
---------------------------------------------------------------------------------------------------------------------------------------------------------------------------------------------------------------------------------------------------------------------------------------------------------------------------------------------------------------------------------------------------------------------------------------------------------------------------------------------------------------------------------------------------------------------------------------------------------------------------------------------------------------------------------------------------------------------------------------------------------------------------------------------------------------------------------------------------------------------------------------------------------------------------------------------------------------------------------------------------------------------------------------------------------------------------------------------------------------------------------------------------------------------------------------------------------------------------------------------------------------------------------------------------------------------------------------------------------------------------------------------------------------------------------------------------------------------------------------------------------------
>Tropidurus_plica_empty 
---------------------------------------------------------------------------------------------------------------------------------------------------------------------------------------------------------------------------------------------------------------------------------------------------------------------------------------------------------------------------------------------------------------------------------------------------------------------------------------------------------------------------------------------------------------------------------------------------------------------------------------------------------------------------------------------------------------------------------------------------------------------------------------------------------------------------------------------------------------------------------------------------------------------------------------------------------------------------------------------------------------------------------------------------------------------------------------------------------------------------------------------------------------------------------------------------------------------------------------------------------------------------------------------------------------------------------------------------------------------------------------------------------------------------------------------------------------------------------------------------------------
>Uranoscodon_superciliosus_empty
---------------------------------------------------------------------------------------------------------------------------------------------------------------------------------------------------------------------------------------------------------------------------------------------------------------------------------------------------------------------------------------------------------------------------------------------------------------------------------------------------------------------------------------------------------------------------------------------------------------------------------------------------------------------------------------------------------------------------------------------------------------------------------------------------------------------------------------------------------------------------------------------------------------------------------------------------------------------------------------------------------------------------------------------------------------------------------------------------------------------------------------------------------------------------------------------------------------------------------------------------------------------------------------------------------------------------------------------------------------------------------------------------------------------------------------------------------------------------------------------------------------
>Phrynosoma_FJ356738
--acttccagatgacagccatctggataacaacaataaaggaaaagtggcagctactctggacaaagtcattgagaaagagattgagacagtgwctctartatcaaacacaccctttgaaacagacactgagttcaacaaaggtatgcagacaacagataaaagtgccttatatatgagccaaagagaggttgaaacacaccaggcaaacctacagcatctctgccgcctctgtggaggatcatttaaaactgacccttataagagaagccacccagttcatggaccagtagatgatgagactcaggcccttctcagaaagaaagagaaaaagggaacatcttggccagatctccttgccaaagtttttaagactgatgtgaagggagacattgacacaatccatcctacaaagttttgtcaccagtgttggactgtggttcaaaagaaattaaataattccccatgtgaaatgctttttccaaggaaaagtctagtagagtggcatccccattctccaagctgtgmtgtttgtgatgcttccttccatggagtgaagagaaagagraaagttcttaatccacagttgaacaaaaaattgaggatggtg---acyagaagtgctagaaaaaaaagacaaataaggaatccaaaacaagtcaaccaaaagagtttagtgaaaatgattgccagctgcaagaagattcacctcactaccaaaatccttgcagtagactatcctgcagactttgtaaagtcaatttcttgccagatttgtgaacacatcctggctgacccagtagaaacaacatgcaaacatttattctgcagagcttgcatccttaaatgcctcaaaataatgggaagctattgtccagcttgtcgctatccttgctttcctaccgacctggtaggtcctgtgaaatccttcctgaacatcctgaacagtctacctgtgagatgttcagtaaaagattgycaggaagaagtatgtttgggaaaatactgtcaccatctttccaggcacaaagagrtagaagacaaagagggctatatgtacataaacaaaggtggccgaccaagacaacacttactttcattaacacggagagctcaaaagcaccgcctaagagaactcaagttacaagttaaagcttttgctgaaaaggaagaagggggagatgtcaagtctgtgtgtctaactttgttcttacttgctctgagagccagaaatgaacatagacaagctgatgagctggaagctataatgcaagggaaggggtcagacctccatccagctgtttgcttggcgatcagagttaatactttcctcagctgtagccagtaccataaaatgtacaggactgtaaaagctgtaaccgggaggcagatattccagccgctccatgcactccgaactgctgaaaagtccctcctgcctggttaccacccattt
>Sceloporus_GQ494820 
------------------------------------aaaggaaaagtggcagctattctggataaagtcattgagaaagagattgagccagtggctctagtgtcacatccactctttgaaacagacaccgagttgaacaaaggtatgcagccaatagataaaagtgccttttctatgagccatacagaggcagaaacacatcaggcaaatctgcagcatctctgccgactctgtggaggctcatttaaaactgatcctcataagagaagctacccagttcatggaccagtagatgatgagactcaggcccttctcagaaagaaagagaaaaaggcaacatcttggccagatcttcttgccaaagtttttaagattgatgtgaagggagatattgacacaatccatcctacaaagttttgtcatcaatgttggactgtggttcaaaagaaattaaacaattccccatgtgaaatgtttttctcaaggaaaagcccagtggagtggaatccccattcctcaagctgtgatgtttgtggtgcctccttacatggagtaaagagaaagaagcaagttcttaatccacagctgagcaaaaaattgagaatggta---tctggacatgctagaaaaataagacaaataaggaatccaaaacaagtcagtcaaaagagtttaatgaaaatgattgccagctgcaagaagattcatctcagtaccaaaatccttgcagtagactatcctgcagactttgtaaagtcaatttcttgccagatatgtgaacacatcctggctgacccagtagaaacaacgtgcaaacacttattctgcagagcctgcatccttaaatatctcaaaatagtgggaagctattgtccagcttgtcgctatccttgctttcctactgatctagtaagccctgtgaaatcattcctgaacatcctgaatagtctacctgtggtatgtccagtaaaagattgtcaggaagaaatatgtttgggaaaatactgttaccatctttccagacacaaagaggtagaagacaaagagggctatgtgtacataaacaaaggtggccgaccaagacaacacttact-------------------------------------------------------------------------------------------------------------------------------------------------------------------------------------------------------------------------------------------------------------------------------------------------------------------------------------------------------------------------
>Uma_scoparia_GQ896029 
------------------------------------------aaaatggcagctactttggacaaagtcattgaaaaagagattgagacagtgtctctaatgtcaaacacaccctttgaaacagacactgagttgaacaaagatatgcagacaatagataaaagtcccttatctatgagccaaagagaggctgaaacacatcaggcaaacctgcagcatctctgccgcttctgtggaggctcatttaaaactgacccttataagagaagccacccagttcatggaccagtagatgatgagactcaggcccttctcagaaagaaagagaaaaaggcaacatcttggccagatctccttgccaaagtttttaagactgatgtgaagggagacattgacacaatccatcctacaaagttttgtcaccagtgttggattgtggttcaaaaaaaattaaacaattccccatgtgaaatgttttttccaaggaaaagtccaatagagtggcatccccattccccaaactgtgatgtttgtgatgcttccttccatggagtgaagagaaagaggaaagttcttaatctacagatgaacaaaaaattgaggatggtg---tctagaggtgctagaaaaaaaagacaaataaggaatccaaaacaagtcaaccaaaagagtttagtgaaaatgattgccagctgcaagaagattcacctcactaccaaaatccttgcagtagactatcctgcagactttgtaaagtcaatttcttgccagatttgtgaacacatcctggctgacccagtagaaacgacatgcaaacacttattctgcagagcctgcatccttaaatgcctcaaaataatgggaagctattgtccagcttgtcgctatccttgctttcctactgacctggtaagccctgtgaaatccttcctgaacatcctgaacagtcttcctgtgagatgttcagtgaaagattgtctggaagaagtctgtttgggaaaatattgtcaccatctttccaggcacaaaaaggtagaagacaaagagggctatgtgtacataaacaaaggtggccgaccaagacaac--------------------------------------------------------------------------------------------------------------------------------------------------------------------------------------------------------------------------------------------------------------------------------------------------------------------------------------------------------------------------------
>Uta_GQ896034 
------------------------------------------aaagcagcagctattctggataaagtcattgagaaagagattgagacagtgactgtaatgtcacagccactctttgaaacagacactgagttgaacaaaggtatgcagycaatagataaaagtgtcttttctatgagccaaagagaggcagaaacacatcaggcaaatctgcagcatctctgccgcctctgtggaggctcatttaaaactgacccttataagagaagccacccagttcatggaccagtagatgatgagactcaggcccttctcagaaagaaagagaaaaaagcaacatcttggccagatgttcttgccaaaatttttaagattgatgtgaagggagacattgacacaatccatcctacaaagttttgtcatcaatgttggaccgtggttcaaaagaaattaaacaattccccatgtgaaatgttttttcaaaggaaaagcccagtggagtggcatccccattcctcaagctgtgatgtttgtggaacctccttacgtggagtaaagagaaagaggcaagtccttaatccacagctgagcaaaaaattgaggatggta---tctggacgtgctagaaaaataagacaaataaggaatccaaaacaagtcatccaaaagagtttaatgaaaatgagtgccagctgcaagaagattcacctcagtaccaaaatccttgcagtagactaccctgcagactttgtaaagtcaatttcttgccagatctgtgaacacattctggctgacccagtagaaacaacatgcaaacacttattctgcagagtctgcatccttaagtgtctcaaaatagtgggaagctattgtccagcttgtcgctatccttgctttcctactgagctagtaacccctgtgaaatcattcctgaacatcctgaacagtctacctgtgatatgtccagtgaaagattgtcaggaagaagtctgtttgggaaaatattgtcaccatctttccagacacaaagaggtagaagacaaagagggctatgtgtacataaacaaaggtggccgaccaagacaac--------------------------------------------------------------------------------------------------------------------------------------------------------------------------------------------------------------------------------------------------------------------------------------------------------------------------------------------------------------------------------
>Brachylophus_fasciatus_empty
---------------------------------------------------------------------------------------------------------------------------------------------------------------------------------------------------------------------------------------------------------------------------------------------------------------------------------------------------------------------------------------------------------------------------------------------------------------------------------------------------------------------------------------------------------------------------------------------------------------------------------------------------------------------------------------------------------------------------------------------------------------------------------------------------------------------------------------------------------------------------------------------------------------------------------------------------------------------------------------------------------------------------------------------------------------------------------------------------------------------------------------------------------------------------------------------------------------------------------------------------------------------------------------------------------------------------------------------------------------------------------------------------------------------------------------------------------------------------------------------------------------
>Dipsosaurus_dorsalis_empty
--acttcctgatgacagccacctggctaacaacaataaaggaaaagtgtcaacttctctggacaaagtcattgaggaaaagactgagatggtggctctaacgtcacctccactctttgaaagagacactgagttgaacaacggtgttcagacaatagatgaaagtgcatttcatatgagccaaagagaggctgatgcacatcrggcaaacctgcagcatctttgccgcatctgtggaggctcgtttaaaactgacccttacaaaagaagccatccagttcatggaccaatagatgatgagactcaggcccttctcagaaagaaagagaaaaaggcaacatcttggccagatctccttgccaaagtttttaagactgatgtgaaagcagacattgacacaatccatcctacaaagttctgtcaccagtgttggactgtggttcaaaagaaattaagcaattccctatgtgaaccattttttccaaggaaagccccagtggagtggcatscccatgcctcgagctgtgatgtttgtggcacttcttcccgtggagtgaagagaaagaagcaaatcattaatccacagttgagcaaaaaactgaggctggtg---gctagacrtgctagaaaaataaggcaggtaaagaatccaaaacaagtcaaccaaaagagtttaatgaaaaagtttgccaactgcaagaagattcacctcagtaccaagatccttgcagtagactatcctgcagactttgtaaagtcaatctcttgccagatctgtgaccatatcctggctgacccattagaaacaacatgcaagcacttattttgcagagcctgcattcttaaatgccttaaagtaatgggaagctattgcccagcttgtcgctatccttgttttcctactgatttggtaagccctgtgaaatccttcctgagcatcctgaacagtctgcctgtgatatgtccagtgaatgattgtcaggaggagatctgtttaggaaaatactgtcaccatatttccagacacaaagaggtagaaaacaaagagggctatgtgtacgtaaacaaaggtggccgaccgagacaacacttactttcattgacaaggagagctcagaagcaccgcctaagagaactcaaactacaagtaaaagcttttgctgagaaagaagaagggggagatgtcaagtctgtgtgtctaactttgttcctgctagctctgagagctagaaatgaacacagacaagctgatgagttggaagctataatgcaagggaagggatcaggccttcatccagctgtttgcctggcaatcagagtcaatacttttctcagctgtagccagtaccataaaatgtacaggactgtaaaagctgtaactgggcgacagatattccagccactccatgcacttcgaactgctgaaaaatccctattgccaggttaccatccattt
>Sauromalus_ater_JF805854
------------------------gctaacaacaataaaggaaaagtggcttcttctctggacaaagtcattgaagaaaagactggggtggtggctctaatgtcacacccaccctttgaaactgacacagagttgaacaaaggtgttcagacaatagataagagtgcctttcatatgagccaaagagaggctgaaacacaccaggcaaacctgcagcatctctgccgcatctgtggaggctcatttaaaactgaaccttgtaagagaagccatccagttcatggaccagtagatgatgagactcaggcccttctcagaaagaaagagaaaaaagcaacatcttggccagatctccttgccagagtttttaagattgatgtgaaagcagaccttgacacaatccaccctacaaaattctgtcaccactgttggactgtagttcaaaagaaattaagcaattccccatgtgaagcattttttccaaggagagccccagtggaatggcatccccatgcctcgagctgcgatgtttgtggtacttcttcccgtggaatgaagagaaagaagcaagtccttaatccacagttaagcaaaaaactgaggctggtg---gctggacgtgctagaaaaataaggcaggtaaagattccaaaacaagtcaaccaaaagagtttaatgaaaaaaattgccaactgcaagaagattcacctcagtaccaagatccttgcagtagactatcctgcggactttgtaaagtcaatctcttgccagatctgtgagcatatcctggctgatccagtagaaacaacatgcaagcacctattttgcagagcctgcatccttaaatgtctcaaagtaatgggaagctattgcccagcttgtcgctatccttgctttcctactgatttggtgagccctgtgaaatccttcctgaacatcctgaacagtctgcctgtgatatgtccagtgaatgattgtcaggaggagatttgtttgggaaaatactgtcaccatctttccagacacaaggaggtagaaaacaaagagggctatgtgtacgtaaacaaaggtggccgaccgagacaacacttactttctttgacaaggagagctcaaaagcaccgcctaagagaactcaagctacaagtaaaagcttttgctgagaaagaagaagggggagatgtcaagtctgtgtgtctaactttgtttctactggccttgagagccagaaatgaacacagacaggccgatgagttggaagctataatgcaagggaaggggtcaggtcttcatccagctgtttgcttggcaatcagagtcaatacttttctcagctgtagccagtaccataaaatgtataggactgtgaaagctgtaactgggcgacagatattccagccactccatgcgcttcgaactgctgaaaagtcccttttgccaggttaccattcattt
>Uromasticinae_AY662588 
--atttcctgaagacagtcatctggctaatagcaataaaggagaagtggcagccttccccgacaaagtcactgagaagctgactgaagtgttagctccaccatcacaagtgcctcctgaaacagacgctgaattgaacaaaagtatacagataataagtaaatgtgcttttcatctgaaccaaacagagactgaaagtcatcaggcaaacctgcagaacctctgtcgcatctgtggaggttcatttaagagtgacccttataagagaagttacccagttcacgggccagtagatgatgagacacaggcccttctcagaaagaaggagaaaagggccacgtcttggccagatctccttgtcaaagtcttcaagactgatgtcagaggcgacattgacacaatccatcctactaatttttgtcataattgctggaatgtgattcaaaggaaattcagcaattcctcaagtgaagagtattttccaaggaaaggcaccaaggagtggcatccccattcatcaagctgtgatgtttgtggcacttccttccgtggggtaaagagaaaaaagcagtcggtgaatccacagctgagcaaaaagccaaggattgta---gctagacgtgctagaaaagtaaggcatgtgaggaatgtgaaacaagtgaacagcaagagtgtaatgaaaaagattgccaactgcaggaaaatccatctcagtaccaagatccttgcagtggactatcctgtggactttgtgaagtcagtctcttgccagatctgtgagcatatcttggctgatcctgtagaaacaacatgcagacacttattctgcagagcctgcatccttaaatgcatcaaagtaatgggaagctattgcccagcctgtcgctatccttgttttcctacagatctgatgagtcctgtgaaatcctttcttaacatcctcaacaacctggttttgagatgtcctgttcaaaactgccaagaggagattgttttgggaaaatactgcacccatttttctagccacaaattggcagaaaagaaagagggctctgtgcatataaacaaaggtggtcgcccaagacaacatctgctttcactgacccggagagctcaaaaacaccgcctgagagaactcaaactccaggtaaaagcttttgctgagaaagaagaaggtggagatgtgaaatctgtgtgcctaactttgttccttttggctctgagagctagaaatgagcacaggcaagctgatgagctggaagctattatgcaagggaagggctcagaccttcacccagctgtttgcttggcaatccgagtcaacacttttctcagctgtagccagtaccataaaatgtacaggactgtgaaagcaataacaggaagacagatatttcagccattgcatgccctccgaactgctgaaaagtcccttctgccaggttaccatccattt
>Brookesia_AY662577
--actccctgaagacaataatctggccaacagcaataaaggagaaccagcagcctctctggacaaagtcacagagaagcaa------------------gtgtcacaagtaacttctgaaacagacactgaattgaacaaaagcatacagacaggaaataaagatgtttttcatctgagccaaagagaaattgaaaaccaccaggcaaaccttcagtacctctgccgcatctgtgggggttcatttaagagtgatgctcataagagaagctatccagttcatgggccagtagatgatgacacacaggcccttcttaggaagaaggagaaaaaagctacatcttggccagatctcctttccaaagtgttcaagattgatgtcagaggagacattgacacaatctatcctactaatttttgtcacaattgcaggaatgtgattcaaaggaaatccagcaattcccaaagtgaagtgtactttccaagaaaaagcaccatggagtggcttccccattcaccgagctgtgatgtttgcagcacttccttccgtggagtaaagagaaagaagcagttcctgaatccactgttgagcaaaaagccgaggattgta---actagatgtgctagaaaagtaaagcaagtgaggaatgtaaagcaggtgaacaaaaagagcgtaatgaaaaagactgccgactgcaataaaatccacctcagtaccaagatccttgcaatagattatcctgtggaatttgtaaagtcgatctcttgccaggtctgtgaccatatcctggctgatcctgtagaaacaacatgcaagcacctgttctgcagagcctgcatccttaaatgcatcaaagtgatgggaagctattgcccagcctgttactatccttgttttcctaccgatctggtgagccctgtaaaatccttcctgaacattctcaatagcctggctctgagatgtcctattaaagattgccaggaggaggtcattttgggaaaatatggccaccatttttctagccacaaaaaggcagaagacaaagagagccatgtgtatgtaaacaaagggggtcgaccaagacaacacttactttcactgaccaggagagctcaaaaacaccgcctaagagaactcaaactccaagtaaaagcttttgctgaaaaagaagaagggggagatgtgaaatctgtgtgcctaactttgttcttattggccctgagagctagaaatgagcataggcaggctgatgaactggaagctatcatgcaaggaaagggctcaggtcttcccccagctgtttgcctagcaatccgagtcaacacttttctcagctgcagccaataccataaaatgtacaggacagtgaaagcaataacaggaagacagatatttcagccactgcatgccctccgaacagctgaaaaatcccttctgccaggttaccatccattt
>Chamaeleo_AY662578
--acttcctgaagacaatcatctggccaacagcaataaagaagaaccagcagtctctctggacaaagtcagagagaaacaa------------------gtgtcacaagcaccttctgaaacagacactgaattgaacaaaagcatacagaaagtaaataaagatgtttttcatctgagccaaagagagattgaaaaccatcaggcaaaccttcagcacctctgccgcatctgtgggggttcatttaagagtgacgctcataagagaagctatccagttcatgggccagtcgatgatgatacccaggcccttctcagaaagaaggagaaaaaagctacatcttggccagatctcctttccaaagtgttcaagattgatgtcagaggagacattgacacaatctaccctactaatttttgtcacaattgcaggaatgtgattcaaaggaaattcagcaattccccaagtgaagtgtattttccaaggaaaagcaccaaggagtggcttccccattcaccaagctgtgatgtctgtgccacttccttccatggagtaaagagaaagaagcggttcctgaatccacagttgagcaaaaagccgaagattgta---actagttgtgctagaaatgtaagacacatgaggaatgtaaatcaagtgaacaacaagagtctaatgagaaagattgccaactgcaataaaatccacctcagtaccaagatccttgcagtagattatcctgtggactttgtaaagtcgatctcttgccaggtctgtgaccatatcctggctgatcctgtagaaacagcatgcaagcacttgttctgcagagcctgcatacttaaatgcatcaaagtgaagggaagctattgcccagcctgttactatccttgctttcctaccgatctggtgagccctgtgaaatccttcctgaacatcctcaatagcctcgttctgagatgtcctattaaagattgccaggaggaggtcattttgggaaaatacggccaccatttttctagccacaaagatgcagcagacaaagagagctatgtgtatataaacaaagggggtcgaccgagacagcatctgctttcactgacccgaagagctcaaaaacaccgcctaagagaactcaaattccaagtgaaagcctttgctgaaaaagaagaaggaggggatgtgaaatctgtgtgcctaaccttgttcttattggctctgagagctgggaatgagcacaggcaggctgatgagctggaagctatcatgcaagggaaaggcacaggccttcccccagctgtttgcctagcaatccgagtcaacacattccttagctgtagccaataccataaaatgtacaggacagtgaaagcaataacaggaagacagatatttcagcccttgcatgccctccgaacagctgaaaagtcccttctgccaggttaccatccgttt
>Leiolepis_JF805827
--atttcctgaagacagtcatctggctaacagcaataaaggagaagtggcagactccctggacaaagtcactgagaagcaggcagaagtgcctgctctaccgtcacaagtgccttctgaaatagacactgaattgaacagaagcatacagacgataagtaaagatgcttttattctgagccaaagggagattgaaaatcatcaggcaaaccttcagaacctctgtcgcatctgtggaggtgcatttaagagtgatccttataagagaagttacccagttcatgggccagtagatgatgatacacaggcgcttcttagaaagaaggagaaaagggccacatcttggccagatctccttgccaaagtgttcaagattgatgtccgaggagaccttgacacaatccatcctactaatttttgtcacaattgctggaatgtgattcaaaggaaattcagcaattccccaagtgaagtgtattttccaaggaaaggcaccatggagtggcatccccattcattgagttgtgatgtttgtggcacttccttccgtggggtaaagagaaagaagcggtctctgaatccaccattgaacaaaaagccaaggattgtg---gctggatgtgctagaaaaataaggcatgtgaggaatgtaaaacaagtgagcaacaagagtgtgatgaaaaagattgctaattgcaagaaaatccacctcagtaccaagatccttgcagtagactatcctgtggactttgtaaaggcaatctcttgccaagtctgtgaacacatcctggctgatcctgtagaaacaacatgcaagcacttattctgcagagcctgcatccttaaatgcatcaaagtaatgggaagctattgcccagcctgtctctatccttgttttcctacagatctggtgagtcctgtgaaatccttcctgaacatcctcaacagcctggttctgaagtgtccactcaaagattgccaggaggaggttattttggggaaatactgccaccattttaataaccacaaagaggcagaagacaaagagggctatgtattcataaataaaggtggtcgaccaagacaacacctgctttcactgacccggagagcacaaaaacaccgcctaagagaactcaaactccaggtaaaagcttttgctgagaaagaagaagggggagatgtgaaatctgtgtgcctaacattgttcctattagccttgagagctagaaatgagcacagacaagctgacgagctggaagctatcatgcaagggaagggctcgggccttcacccagcagtttgcttggcaatccgagtcaacacttttctgagctgtagccaataccataaaatgtacaggactgtgaaagcaataacaggaagacagatatttcagccattgcatgccctccgaactgctgagaagtctcttctgccaggctactatccattt
>Physignathus_cocincinus_JF805830
--acttcctgaagacagtcatctggctaataacaataaaggagaagtggcagcctctctggacaaagtcaccaaaaatcaggctgaagtgtcaactctaccttcagaagtacgtcctgaaacagatactgaattgaacaaaagcatacagacaataaataaagatgcttttcatctgagccaaagagaaactgaaaatcatcagacaaaccttcagaaactctgtcgcatttgtggaggttcatttaaaagtgacccttataagagaagttacccagttcatggaccagtagatgatgatacacaagcccttctcagaaagaaggagaaaagggctacatcctggccagatctccttgccaaagtgttcaaaattgatgtcagaggagacattgacaccatccaccctactaatttttgtcacaattgctggaatgtgattcaaaggaaattcagcaattccccaagtgaagtatattttccaaggaaaggcaccatggagtggcatccccattcatcgagctgtgatgtctgtggcacttctttccgtggggtaaagagaaagaagcgatccctgaatccacagttgagcaaaaagccaaagattgta---gctggatgtgctagaaaagtaaggcctgtgaggaatgtaaaacaaatgagcaacaaggctgtaatgaaaaggattgtcaattgcaataaaatccacctcagtaccaagattcttgcagtagactatcctgtggactttgtaaagtcagtctcttgccaggtttgtgagcacatcctagctgatcctgtagaaacaacatgcaagcacttattctgcagggcttgcatccttaaatgcatcaaagtaatgggaagctactgcccagcctgtcgctatccttgttttcctacagatctggtgagccctgtgaaatccttcctgaacatcctcaacaatctgatcctgagatgtcctgttaaagattgccaggaggaggttgttttgggaaaatatgcacaccatttttctagtcacaaagaggcagaagaaaaagagggctatgcatatataaacaaagggggtcgaccaagacaacacctgctttcactgacccggagagctcaaaaacaccgcctaagagaactcaaactccaagtaaaagcttttgctgagaaagaagaaggaggagatgtgaaatcagtgtgcttaactttgtttctattggctctgagagctagaaatgagcaccgccaagctgatgagctggaagctatcatgcaagggaagggaccaggcctccacccagctgtttgcttggcaatccgagtcaacacttttctcagctgtagccagtaccataaaatgtacaggactgtgaaagcaataacaggaagacagatctttcagccattgcatgccctccgaactgctgaaaaggcccttctgccaggttaccatccattt
>Physignathus_lesueurii_JF805831
--acttcctgaagacagtcatctggctaatagcaataaaggagaagtggcagcctctctggacaaagtcactgaaaatcaggctgaagtgtcaactctaccttcagaagtatgttctgaaacagatactgaattgaacaaaagcatacagacaataaataaagatgcytttcatctgagccaaagagagactgaaaatcatcagacaaaccttcagaaactctgtcgcatttgtggaggttcatttaaaagtgacccttataagagaagttacccagttcatggaccagtagatgatgatacacaagctcttctcagaaagaaggagaaaagggctacatcctggccagatctccttgccaaagtgttcaaaattgatgttagaggagayattgacaccatccaccctactaatttttgtcacaattgctggaatgtgattcaaaggaaattcagcaattccccaagtgaggtatattttccaaggaaaggcaccatggagtggcatccccattcatcaagctgtgatgtctgtggcacttctttccatgggataaagagaaagaagcgatctctgaatccacagttgagcaaaaagccaaggattgta---gctggaagtgctagaaaagtaaggcctgtgaggaatgtaaaacaagtgagcaacaaagctgtaatgaaaaggattgccaattgcaataaaatccacctcagtaccaagattcttgcggtagactatcctgtggactttgtaaaatcagtctcttgccaggtctgtgagcacatcctagctgatcctgtagaaacaacatgcaagcacttattctgcagggcctgcatccttaaatgcatcaaagtaatgggaagctactgcccagcctgtcgctatccttgttttcctacagatctggtgagccccgtgaaatctttcctgaacatcctcaacaatctgatcctgagatgtcctgttaaagattgccaggaggaggttgttttgggaaaatatgcccaccatttttccagccacaaagaggcagaagaaaaagagggctatgcatatataaacaaagggggtcgaccaagacaacacctactttcactcacccggagagctcaaaaacaccgcctaagagaactcaaactccaagtaaaagcttttgctgagaaagaagaaggaggagatgtgaaatcagtgtgcttaactttgttcctattggctctgagagctagaaatgagcaccggcaagctgacgagctggaagctatcatgcaagggaagggatcaggcctccacccagctgtttgcttggcaatccgagtcaacacttttctcagctgtagccaataccataaaatgtacaggactgtgaaagcaataacaggaagacaaatctttcagccattgcatgccctccgaactgctgaaaaggcccttctgccaggttaccatctattt
>Pogona_vitticeps_JF805832
------------------------------------------gaagtggcagcctctctggacaaagtcactgaaaatcaggctgaagtgtcaactctacttgcagaagtatgttctgaaacagatactgaattgaacaaaagcatacagacaataaataaagacacttttcatctgagccaaaaagagactgaaaatcatcagacaaaccttcagaaactctgtcgcatttgtggaggttcatttaaaagtgacccttacaagagaagttacccagttcatggaccagtagatgatgatacacaagcccttctcagaaagaaggagaaaagggctacatcctggccagatctccttgccaaagtgttcaaaattgatgttagaggagacattgacaccatccaccctactaatttttgccacaactgctggaatgtgattcaaaggaaattcagcaattccccaagtgaggtatattttccaaggaaaggcaccatggagtggcacccccattcatcgagctgtgatgtctgtggcacttctttccatgggataaagagaaagaagcgatctctgaatccacagttgagcaaaaagccaaggattgta---gctggaagtactagaaaagtaaggcctgtgaggaatgtaaaacaagtgagcaacaaagctgtaatgaaaaggattgccagttgcaacaaaatccacctcagtaccaagattctcgcggtagactatcctgtggactttgtaaagtcagtctcttgccaggtctgtgagcacatcctagctgatcctgtagaaacaacatgcaagcacttattctgcagggcctgcatccttaaatgcatcaaagcaatgggaagctattgcccagcctgtcgctatccttgttttcctacagatctggtgagccctgtgaaatccttcctgaacatcctcaacaatctgatcctgagatgtcctgttaaagattgccaggaggaggttgttttgggaaaatatgcccaccatttttctagccacaaagaggcagaagaaaaagagggctatgcctatataaacaaagggggtcgaccaagacaacacctactttcactcacccggagagctcaaaaacaccgcctaagagaactcaaactccaagtaaaagcttttgctgagaaagaagaaggaggagatgtgaaatcagtgtgcttaactttgttcctattggctctgagagctagaaatgagcaccggcaagctgacgagctggaagctatcatgcaagggaagggatcaggcctccacccagctgtttgcttggcaatccgagtcaacacttttctcagctgtagccaataccataaaatgtacaggactgtgaaagccataacaggaagacagatctttcagccattgcatgccctccgaactgctgaaaag---------------------------
>Chelosania_brunnea_empty 
---------------------------------------------------------------------------------------------------------------------------------------------------------------------------------------------------------------------------------------------------------------------------------------------------------------------------------------------------------------------------------------------------------------------------------------------------------------------------------------------------------------------------------------------------------------------------------------------------------------------------------------------------------------------------------------------------------------------------------------------------------------------------------------------------------------------------------------------------------------------------------------------------------------------------------------------------------------------------------------------------------------------------------------------------------------------------------------------------------------------------------------------------------------------------------------------------------------------------------------------------------------------------------------------------------------------------------------------------------------------------------------------------------------------------------------------------------------------------------------------------------------
>Moloch_horridus_JF805828
------------------------------------------gaagtggcagcctctctggwcaaagtcactgaaaatcaggctgaagtgtcaactctaccttcagaagtatgttctgaaacagatacggaattgaacaaaagcatacagacaataaataaa---gct---catctgagccaaagagagactgaaaatcatcagacaaaccttcagaaactctgtcgcatttgtggaggttcatttaaaagtgacccttataagagaagttacccagttcatggaccagtagatgatgatacacaagcccttctcagaaagaaggagaaaagggctacatcctggccagatctccttgccaaagtgttcaaaattgatgttagaggagacattgacaccatccaccctactaatttttgtcacaattgctggaatgtgattcaaaggaaattcagcaattccccaagtgagatatattttccaaggaaaggcatcattgagtggcatccccattcatcaagctgtgatgtctgtggcacttctttccatgggataaagagaaagaagcgatctctgaatccacagttgagcaaaaagccaaggattgta---gctggaagtgctagaaaagtaaggcctgtgaggaatgtaaaacaagtgagcaacaaagctgtgatgaaaaggattgccaattgcaataaaatccacctcagtaccaagattcttgcggtagactatcctgtggactttgtaaagtcagtctcttgccagrtctgtgagcacatcctagctgatcctgtagaaacaacatgcaagcacttattctgcagggcctgcatccttaaatgcatcaaagtaatgggaagctactgcccagcctgttgctatccttgttttcctacagatctggtgagccctgtgaaatccttcctgaacatcctcaacaatctgatcctgagatgtcctgttaaagattgccaggaggaggttgttttgggaaaatatgcccaccatttttctagccacaaagaggcagaagaaaaagagggctatgcatatgtaaacaaagggggtcgaccaagacaacacctactttcactcacccggagagctcaaaaacaccgcctaagagaactcaaactccaagtaaaagcttttgctgagaaagaagaaggaggagatgtgaaatcagtgtgcttaactttgtttctattggccctgagagctagaaatgagcaccggcaagctgacgagctggaagctattatgcaagggaagggatcaggcctccacccagctgtttgcttggcaatccgagtcaacacttttctcagctgtagccaataccataaaatgtacaggactgtgaaagcaataacaggaagacagatctttcagccactgcatgccctccgaactgctgaaaag---------------------------
>Chlamydosaurus_kingii_JF805821
--------------------------------------------agtggcagcctctctggacaaagtcactgaaaatcaggtggaagtgtcaactctaccttcagaagtatgttctgaaacagatactgaattgaacaaaagcatacagacaataaataaagacacttttcatctgagccaaagagagactgaaaatcatcagacaaaccttcagaaattctgtcgcatttgtggaggttcatttaaaagtgacccttataagagaagttacccagttcatggaccagtagatgatgatacacaagcccttctcagaaagaaggagaaaagggctacatcctggccagatctccttgccaaagtgttcaaaattgatgttagaggagacattgacaccatccaccctactaatttttgtcacaattgctggaatgtgatccaaaggaaattcagcaattccccaagtgaggtatattttccaagggaaggcaccatggagtggcatccccattcatcgagctgtgatgtctgtggcacttctttccgtgggataaagagaaagaagcgatctctgaatccacagttgagcaaaaagccaaggattgta---gctggaagtgctagaaaagcaaggcctgtgaggaatgtaaaacaagtgagcaacaaagctgtaatgaaaaggattgccaattgcaataaaatccacctcagtaccaagattcttgcagtagactatcctgtggactttgtaaagtcagtctcttgccaagtctgtgagcacattctagctgatcctgtagaaacaacatgcaagcacttattctgcagggcctgcatccttaaatgcatcaaagcaatgggaagctactgtccagcctgtcgctatccttgttttcctacagatctggtgagccctgtgaaatccttcctgaacatcctcaacaatctgatcctgagatgtcctgttaaagattgccaggaggaggttgttttgggaaaatatgcccaccatttttctagccacaaagaggcagaagaaaaagagggctatgcatatataaacaaagggggtcgaccaagacaacagctactttcactctcccggagagctcaaaaacaccgcctaagagaactcaaactccaagtaaaagcttttgctgagaaagaagaagaaggagatgtgaaatcagtatgcttaactttgttcctattggctctaagagctagaaatgagcaccggcaagctgacgagctggaagctatcatgcaagggaagggatcaggcctccacccagctgtttgtttggcaatccgagtcaacacttttctcagctgtagccactaccataaaatgtacaggcctgtgaaagcaataacaggaagacagatctttcagccattgcatgccct-------------------------------------------
>Hydrosaurus_JF805825
--acttcctgaagacagtcatctggctaacagcaataaaggagaagtggcaacctccctggacaaagtcaccgaaaatcaagctgaagtgtctgctctaccttcacaagtaccttctgaaacagacactgaattgaacaaaagcatacagacaataagtaaagatgcttttcatctgagccaaagagagactgaaaatcatcaggcaaaccttcagaacctctgtcgcatatgtggaggttcgtttaagagtgacccttataagagaagttacccagttcatggaccagtagatgatgatacacaggcccttctcagaaagaaggagaaaagggcaacatcttggccagatctccttgccaaagtgttcaagattgatgtcagaggagacattgacacaatccaccctactaatttttgtcacaattgctggaatgtgattcaaaggaaattcagcaattccttgagtgaagtgtattttccaaggaaaggcaccatggagtggcatccccattcatcgagctgtgatgtctgtggcacttccttccgtggggtaaagagaaagaagcggtccctgaatccacagttgagcaaaaagccaaggattgta---gcaggatgtgctagaaaagcaaggaatgtgaggaatatgaagcaagtgagcagcaaggctgtaatgaaaatgattgccaattgcaagaaaatccatctcagtaccaagatccttgcagtagactatcctgtggactttgtaaagtcaatctcttgccaggtctgtgagcacatactggctgatcctgtagaaacaacatgcaagcacttattctgcagggcctgtatcctgaaatgcatcaaagtaatgggaagctattgcccagcttgtcgctatccgtgttttcctacagatctggtgagccctgtgaaatccttcctgaacatcctcaacaacctggttctgagatgtcctgttaaagattgccatgaggaggttgttttgggaaaatatggccaccatttttctagccacaaaaaggtagaagacaaagagggctatgtgtatataaacaaaggtggtcgaccaagacaacatctgctttcactgacccggagagctcaaaaacatcggctaagagaactcaaactccaagtcaaagcttttgctgagaaagaagaagggggagatgtgaaatcagtgtgcctaactttgttcctattggctctgagagctagaaatgagcaccggcaagctgacgagttggaagctatcatggaagggaagggctcaggccttcacccagctgtttgcttggcaatccgagtcaacacttttctcagctgtagccaataccataaaatgtacaggactgtgaaagcaataacaggaagacagatctttcagccattgcatgccctccgaactgctgaaaaatcccttctgccaggttaccatccattt
>Calotes_AY662584
--acttcctgaagacagtcatctggctaacagcgataaaggacaagtggcagcccccctggacagagccaccgaaaatcaggctgaagtggcagctctaccttcacaagtgccttctgaaacagacgctggattgagcaaaagcatcccgacaataagtaaagatgcttttcgtctgagccaaagggagactgaacatcatcaggcgaaccttcagaacctctgtcgcatctgtggaggttcattgaaaagtggcccttataagagaagttacccagttcatggaccagtagatgatgatacacaggcccttctcagaaagaaggagaaaacggctacgtcatggccgcacctcctcgccaaagtgttcaagatagatgtcagaggagacattgacacaatccaccctactaatttttgtcacacttgcaggaatgtggttcaaaggaaattcagcaatgctccgagtgaagtgtattttccaaggaaagacaccacgacgtggcagccccattcctcaagctgtgacgtctgtagcacttccttccgtgggatcaagagaaagaagcggtccctcaacccacagttgagtaaaaagcccaggatggta---gctggatgtgctagaaaagtcaggaacgtgaggaatctaaaactagtgaacaacaaggctctaatgaaaaaaattgccaattgcaacaaaatccacctgagtaccaagatccttgccgtagactatcctgtggactttgtcaagtcaatctcttgccaggtctgtgagcacatcctggctgatcccgtagaaacaacttgcaagcacctatactgcagggcctgcatccttaaatgcatcaaagttatgggaagctattgcccagcttgtcgctacccttgttttcctacggatctggtgagccctgtgaaatctttcctgagtatcctcaacaacctggtactgcggtgtcctgttaaagattgccaggaggaggtggtgttgggaaaatacggtcctcatttttctggccacaaagaggcagatgagaaagagggctatgtgtatataaacaaaggtggccggccacgacaacatctgctttcactgacccggagggctcaaaagcaccgcctaagagagctcaaactccaagtgaaagcgtttgccgagaaagaagaaggaggggatgtgaaatcggtgtgcctaactttgttcctcttggctctgagagctagaaacgagcatcggcaagctgacgagctggaagcgatcatgcaaggcaagggctcaggccttcacccagctgtttgcttggcaatccgagtcaacactttcctcagctgcagccaataccataaaatgtacaggactgtgaaagcaataacaggaagacagatctttcagcctttgcatgccctgcggactgctgaaaaatcccttctgccaggataccatccattc
>Draco_blanfordii_empty
---------------------------------------------------------------------------------------------------------------------------------------------------------------------------------------------------------------------------------------------------------------------------------------------------------------------------------------------------------------------------------------------------------------------------------------------------------------------------------------------------------------------------------------------------------------------------------------------------------------------------------------------------------------------------------------------------------------------------------------------------------------------------------------------------------------------------------------------------------------------------------------------------------------------------------------------------------------------------------------------------------------------------------------------------------------------------------------------------------------------------------------------------------------------------------------------------------------------------------------------------------------------------------------------------------------------------------------------------------------------------------------------------------------------------------------------------------------------------------------------------------------
>Acanthosaura_lepidogaster_empty
---------------------------------------------------------------------------------------------------------------------------------------------------------------------------------------------------------------------------------------------------------------------------------------------------------------------------------------------------------------------------------------------------------------------------------------------------------------------------------------------------------------------------------------------------------------------------------------------------------------------------------------------------------------------------------------------------------------------------------------------------------------------------------------------------------------------------------------------------------------------------------------------------------------------------------------------------------------------------------------------------------------------------------------------------------------------------------------------------------------------------------------------------------------------------------------------------------------------------------------------------------------------------------------------------------------------------------------------------------------------------------------------------------------------------------------------------------------------------------------------------------------
>Agama_agama_JF805816
----ttcctgaagatagtcaagttgttaacagtgataaagggcaagtggcaacctccttggacaaagtcagtgaaaatcaagcagaagtgccagctgtaccttcacaagtgccttctgaaagagatactgagctgaacaaaagcatccagacaataagtaaagatgctttttgtctgagacaaagagagactgaacatcatcaggcaatccttcaaaacctctgtcgcatctgtggaggttcatttaaaagtgatccttataagagaagttacccagttcatggaccagtagatgatgatacacaagctcttctcaggaagaaggagaaaagggctacatcttggccagatctccttgccaaagtgttcaagactgatgtcagaggagacattgacacaatccaccccaccaatttttgttacaattgccggaatgtgattcaaaggaagttcagcaattccctgagtgaagtgtatttttcaaggaaagatgccatggagtggcaaccacattcaccgagctgtgatgtctgtggcacttccttccgtggggtaaagagaaagaagcggcccttaaatccacagctgagcaaaaagccaagggttgta---------ggtgctagaaaagtaagctatgtgaggaatgtaaagcaagtgaacaacaaggctctaatgaaaaagattgccaattgcaagaaaatccaccttagtaccaagatccttgttgtagactatcctgtggacttcataaagtcagtctcctgccaggtctgtgagcatatcctggctgatcctgtagaaacaacatgcaaacatttattttgcagggcctgcctccttaaatgcatcaaagtcatgggaagctattgcccagcttgtcgctatccttgttttcctacagatctggtgagccctgtgaaatccttcttgaacatcctcaacaacttggtactgagttgccctgttaaagattgccaggaggaggttgttttgggaaaatacagccaccatttatccagccacaaagaggtggaagacaatgagggctacgtgtatataaacaaaggtgggcgaccaagacaacatctgctgtcattgacccggagagcacaaaaacaccgtctaagagatctcaagcttcaagtaaaagcttttgccgagaaagaagaagggggagatgtgaaatcggtgtgcctcactttgttcctcttggctctgagatctagaaatgagcaccggcaagctgatgagctggaagctatcatgcaaggcaagggctcaggccttcacccagctgtttgtttggcaatccgagtcaacacttttcttagctgcagcc-----------------------------------------------------------------------------------------------------------------
>Trapelus_FJ356736
--acttcctggagacaatcaagtggctgacggcgataaagggcaaatgggaggctccctggatgaagtcactggaaatcaggtggaagtgtcagccctgccttcccacgggccttccsaaagagacaccgaagtgcacaaaagcatccaaacaacacatgaagatgyttttgttctgagacaacgagagactgaaaaccaccaggcaaaccttcagaacctctgtcgcatctgtggaggttcatttaaaagtgatccttgtaagagaagttacccagttcatggaccagtggatgatgacatgcaagctcttctcaagaagaaggagaaaagagccacatcttggccagatctccttgccaaagtgttcaaggttgatgtcagaggagacgttgacacgatcsaccctaccagtttttgtcaccattgccggaatgtgattcaaaggaagttcagcaattccccaagtgaagtatattttccaaggaaagacaccatggcatggcaaccacattcatcaagctgtgaggtctgtggcacatccttccrtggggtaaagagaaagaagcggcccttaaatccaccattgagcaaaaagccaagggttgta---------ggtgctagaaaagtaagytacgtgaggaatgtaaaacaarygaacaacaaggctctaatgaaaaagattgccagttgcaagaaaatccaccttagtaccaagatccttgcagtagactatcccgtggactttgtaaagtcagtctcctgccaggtctgtgagcatatcctggctgatcctgtggagacaacatgcaaacacttgttttgcagggcctgcctccttaaatgcatcaaagtcatgggaagttattgtccagtttgccgctatccttgttttcctaccgatctggtaagccctgtgaaatccttcttgaacatcctcaacaacctggctctgagatgtyctgttaaagattgccaggaggargtagttttgggaaaatacagccaccatttatccagccacaaagaggtggatgacaaagagggctacgtgtatataaacaaaggtggccgaccaaggcaacacctgctgtcactgacccggagagctcaaaaacaccgtctaagagatctcaaacttcaagtcaaagcctttgctgagaaagaagaagggggcgatgtgaaatcggtgtgcctcacgttgttcctgttagcgctgagatctagaaatgagcaccggcaagctgatgagctggaagccatcatgcaaggcaagggctcgggccttcacccagctgtttgcttggcaatccgcgtcaatacttttctcagctgcagccaataccacaaaatgtacaggactgtgaaagctataactggaagacagatcttccagccactgcatgccctgcgaactgccgagaaagctcttctgccaggttaccatccattt
>Agama_agama Aag
--acttcctgaagatagtcaagttgttaacagtgataaagggcaagtggcaacctccttggacaaagtcagygaaaatcaagcagaagtgccagctgtaccttcacaagtgccttctgaaagagatactgagctgaacaaaagcatccagacaataagtaaagatgctttttgtctgagacaaagagagactgaacatcatcaggcaatccttcaaaacctctgtcgcatctgtggaggttcatttaaaagtgatccttataagagaagttacccagttcatggaccagtagatgatgatacacaagctcttctcaggaagaaggagaaaagggctacatcttggccagatctccttgccaaagtgttcaagactgatgtcagaggagacattgacacaatccaccccaccaatttttgttacaattgccggaatgtgattcaaaggaagttcagcaattccctgagtgaagtgtatttttcaaggaaagatgccatggagtggcaaccacattcaccgagctgtgatgtctgtggcacttccttccgtggggtaaagagaaagaagcggcccttaaatccacagctgagcaaaaagccaagggttgta---------ggtgctagaaaagtaagctatgtgaggaatgtaaagcaagtgaacaacaaggctctaatgaaaaagattgccaattgcaagaaaatccaccttagtaccaagatccttgctgtagactatcctgtggacttcataaagtcagtctcctgccaggtctgtgagcatatcctggctgatcctgtagaaacaacatgcaaacatttattttgcagggcctgcctccttaaatgcatcaaagtcatgggaagctattgcccagcttgtcgctatccttgttttcctacagatctggtgagccctgtgaaatccttcttgaacatcctcaacaacttggtactgagttgccctgttaaagattgccaggaggaggttgttttgggaaaatacagccaccatttatccagccacaaagaggtggaagacaatgagggctacgtgtatataaacaaaggtgggcgaccaagacaacatctgctgtcattgacccggagagcacaaaaacaccgtctaagagatctcaagcttcaagtaaaagcttttgccgagaaagaagaagggggagatgtgaaatcggtgtgcctcactttgttcctcttggctctgagatctagaaatgagcaccggcaagctgatgagctggaagctatcatgcaaggcaagggctcaggccttcacccagctgtttgtttggcaatccgagtcaacacttttcttagctgcagccaataccacaaaatgta-------------------------------------------------------------------------------------------------
>Trapelus_agilis Tsa 
-----------------tcaagtggctgacagcgataaagggcaagtggcaggctccctggacgaaagcactggaaatcaggtggaagtgtcagccctgccttcccacgggtcttccgaaagagacactgaagtgcacaaaagcatccagacaacacatgaagatgcttttggtctgagacaacgagagactgaaaaccaccaggcaaaccttcagaacctctgtcgcatctgtggaggttcatttaaaagtgatccttggaagagaagttacccagttcatggaccagtggatgatgacatgcaagctcttctcaagaagaaggagaaaagagccacatcttggccagatctccttgccaaagtgttcaaggttgatgtcagaggagacgttgacacgatccaccctaccagtttttgtcaccattgccggaatgtgattcaaaggaagttcagcaattccccgagtgaagtatattttccaaggaaaggcaccagggcatggcaaccacattcaccaagctgtgaggtctgtggcacatccttccgtggggtaaagagaaagaagcggcccttaaatccaccattgagcaaaaagccaagggttgta---------ggtgctagaaaagtaagctacgtgaggaatgtaaaacaagcgaacaacaaggctctaatgaaaaagattgccagttgcaagaaaatccaccttagtaccaagatccttgcagtanactatcccgtggactttgtaaagtcagtctcctgccaagtctgtgagcatatcctggctgatcctgtaragacaacatgcaaacacttgttttgcagggcctgcctccttaaatgcatcaaagtcatgggaagttattgtccagtttgccgctatccttgttttcctaccgatctggtaagccctgtgaaatccttcttgaacatcctcaacaacctggctctgagatgtcctgttaaagattgccaggaggaggtagttttgggaaaatacagccaccatttatccagccacaaagaggtggatgacaaagagggctacgtgtatataaacaaaggtggccgaccaaggcaacacctgctgtcactgacycggagagctcaaaaacaccgtctaagagatctcaaacttcaagtcaaagcctttgctgagaaagaagaagggggcgatgtgaaatcggtgtgcctcacgttgttcctgttagcgctgagatctagaaatgagcaccggcaagctgatgagctggaagccatcatgcaaggcaagggctcgggccttcacccagctgtttgcttggcaatccgcgtcaatacttttctcagytgcagccaataccacaaaatgtacaggactgtgaaagctataaccggaagacagatcttccagccact----------------------------------------------------
>Paralaudakia_caucasia_empty 
---------------------------------------------------------------------------------------------------------------------------------------------------------------------------------------------------------------------------------------------------------------------------------------------------------------------------------------------------------------------------------------------------------------------------------------------------------------------------------------------------------------------------------------------------------------------------------------------------------------------------------------------------------------------------------------------------------------------------------------------------------------------------------------------------------------------------------------------------------------------------------------------------------------------------------------------------------------------------------------------------------------------------------------------------------------------------------------------------------------------------------------------------------------------------------------------------------------------------------------------------------------------------------------------------------------------------------------------------------------------------------------------------------------------------------------------------------------------------------------------------------------
>Paralaudakia_himalayana_Lhi 
-------------------------ctaacagcgataaagggcaagtggcagcctccctggacaaagtcaccgaaaatcaggtggaagtgtcagctctaccttcacaagtgccttctgaacgagacactgaattgaacaaaagcatccagacaataagtaaagatgcttttggtctgagccaaagagagactgaaaatcatcaggcaaatcttcagaacctctgtcgcatctgtggaggttcatttaaaagtgatccttataagagaagttacccagttcatggaccagtagatgatgatacacaagctcttctcaggaagaaggagaaaagagctacatcttggccagatctccttgccaaagtgttcaagattgatgtcagaggagacattgacacaatccaccctaccaatttttgtcacaattgccggaatgtgattcaaagaaagttcagcaattccccgagtgaagtgtattttccaaggaaagacgccatggagtggcaaccgcattcatcgagctgtgatgtctgtggcacttccttccgtggggtaaagagaaagaagcggcccttaaatccacagttgagcaaaaagccaagggttgta---gctggaggtgctagaaaagtaagctatgtgaggaatgtaaaacaagtgaacaacaaggctctaatgaaaaagattgccaattgcaagaaaatccaccttagtaccaagatccttgcagtagactatcctgtggacttcataaagtcagtctcttgccaggtgtgtgagcatatcctggctgatcccgtaraaacaacatgcaagcacttattttgcagggcctgcctccttaaatgcatcaaggtcatgggaagctattgtccagcttgtcgctatccttgttttcctacagatctggtgagccctgtgaaatccttcctgaacatcctcaacaacctggttctgagatgtcctgttaaagattgccaggaggaggttgttttgggaaaatacagccaccatttatccagccacaaagaggtggaagacaaagagggctatgtgtatataaacaaaggtggccggccgagacagcatctgctttccctgacccggagagctcaaaaacaccgtctaagagatctcaaacttcaagtaaaagcttttgctgagaaagaagaagggggagatgtgaaatcggtgtgcctaactttgttcctattggctctgagatctagaaatgagcaccggcaagctgatgagctggaagctatcatgcaaggcaagggctcaggccttcacccagctgtttgcttggcaatccgagtcaacacttttctcagctgcagccagtaccacaaaatgtacaggactgtgaaagctataacaggaagacagatctttcagccattgcatgccctccga---------------------------------------
>Paralaudakia_lehmanni_Lle  
---------------------------------------------------------------------------------------gtgtcagctctaccttcacaagtgccttctgaaagagacactgaattgaacaaaagcatccaaacaataagtaaagatgcttttggtctgagccaaagagagactgaaaatcatcaggcaaatcttcagaacctctgtcgcatctgtggaggttcatttaaaagtgatccttataagagaagttacccagttcatggaccagtagatgatgatacacaagctcttctcaggaagaaggagaaaagagctacatcttggccagatctccttgccaaagtgttcaagactgatgtcagaggagacattgacacaatccaccctaccaatttttgtcacaattgccggaatgtgattcaaagaaagttcagcaattccccctgtgaagtgtattttccaaggaaagacgccatggagtggcaaccgcattcatcgagctgtgatgtctgtggcacttccttccgtggggtaaagagaaagaagcggcccttaaatccacagttgagcaaaaagccaagggttgta---gctggaggtgctagaaaagtaagctatgtgaggaatgtaaaacaagtgaacaacaaggctctaatgaaaaagattgccaattgcaagaaaatccaccttagtaccaagatccttgcagtagactatcctgtggacttcntaaagtcagtctcttgccaggtgtgtgagcatatcctggctgatcctgtagaaacmacatgcaagcacttattttgcagggcctgcctccttaaatgcatcaaggtcatgggaagctattgyccagcttgccgctatccttgttttcctacagatctggtgagccctgtgaaatccttcctgaacatcctcaacaacctggttctgagatgtcctgttaaagattgccaggaggaggttgttttgggaaaatacagccaccatttatccagccacaaagaggtggaagacaaagagggctatgtttatataaacaaaggtggccgaccaagacagcatctgctttcactgacccggagagctcaaaaacaccgtctaagagatctcaaacttcaagtaaaagcttttgctgagaaagaagaagggggagatgtgaaatcggtgtgcctaactttgttcctattggctctgagatctagaaatgagcaccggcaagctgatgagctggaagctatcatgcaaggcaagggctcaggccttcacccagctgtttgcttggcaatccgagtcaacacttttctcagctgcagccaataccacaaaatgtacaggactgtgaaagctataacaggaagacagatctttcagccattgcatgccctccga---------------------------------------
>Stellagama_stellio_ZMMU_R_13375 
----------------------------------------------------------------------------------------------------------------------------------------------------------------------------------------------------------------------------------------------------------------------------------------------------------------------------------------------------------------------------------------------------------------------------------------------------------------------------------------------------------------------------------------------------------------------------------------------------------------------------------------------------------------------------------------------------------------------------------accttagtaccaagatccttgcagtagactatcctgtggacttcgtaaagtcagtctcttgccaggtctgtgagcatatcttggctgatcctgtagaaacaacatgcaagcacttattttgcagggcctgcctccttaaatgcatcaaagtcatgggaagctattgtccagcttgtcgctatccctgttttcctacagatctggtgagccctgtgaaatccttcctgaacatcctcaacaacctggttctgagatgtcctgttaaagattgccaggaggaggttgttttgggaaaatacagccaccatttatccagccacaaagaggtggaagacaaagagggctatgtatatataaacaaaggtggccgaccgagacaacatctgctgtcactgacccggagagctcaaaaacaccgtctcagagatctcaaacttcaagtaaaagcttttgctgacaaagaagaagggggagatgtgaaatcggtgtgcctaactttgttcctattggctctgagatctagaaatgagcaccggcaagctgatgagcttgaagctatcatgcaaggcaagggctcaggccttcacccagctgtttgcttggcaatccgagtcaacacttttct----------------------------------------------------------------------------------------------------------------------------
>theobaldi_KC551418 
--------------------------------------------------------------------------------------------------------------------------------------------------------------------------------------------------------------------------------------------------------------------------------cccagttcatggacccgtagatgatgatacacaagctcttctcaggaagaaggagaaaagagctacgtcttggcctgatctccttgccaaagtgttcaagattgatgtcagaggggacgttgacacaatccaccccaccaatttttgccacaattgccggaatgtgattcaaagaaagttcagcaattccccaggtgaagtgtattttccaaggaaagatgccatggagtggcaaccgcattcattgagctgcgatgtctgtggcacttccttccgtggggtaaagagaaagaggcggcccttaaatccaccgttgagcaaaaagcccagggttgta---gctggaggtgctagaaaaccaagctatgtgaggaatgtaaaacaagtgaacaacaaggctctaatgaaaaagattgccaattgcaagaaaatccaccttagtaccaagatccttgcagtagattatcctgtggatttcgtaaagtcagtctcctgccaggtctgtgagcatattctggctgatcctgtagaaaccacatgcaagcacttattttgcagggcctgcctccttaaatgcctcaaagtcatgggaagtttttgtccagtttgttgctatccttgttttccgacagatctggtgagccctgtgaaatccttcctgaacatcctcaacaacctggctctgagatgtcccgttaaagattgccaagaggaggttgttttgggaaaatacagccaccacttatccagccacaaagaggtggaagacaaagagggctacatgtatataaacaaaggtggccggccgagacagcatctgctttccctgacccggagagctcaaaaacaccgtctaagagatctcaaacttcaagtgaaagcttttgctgagaaagaagaagggggagatgtgaaatcggtgtgc------------------------------------------------------------------------------------------------------------------------------------------------------------------------------------------------------------------------------------------------------------------
>forsythii_ZMMU_R_12301 
--------------------------------------------------------------------------------------------------------------------------------------------------------------------------------------------------------------------------------------------------------------------------------------------------------------------------------------------------------------------------------------------------------------------------------------------------------------------------------------------------------------------------------------------------------------------------------------------------------------------------------------------------------------------------------------------------------------------------------ccaccttagtancaagatccttgcagtagantatcctgtggatttcgtaaagtcagtctcctgccaggtctgtgarcatattckggctgatcctgtanaaaccacatgcaagcacttattttgcagggcctgcctccttaaatgcctcaaagtcatgggaagtttttgtccagtttgttgctatccttgttttccgacagatctggtgagccctgtgaaatccttcctgaacatcctcaacaacctggctctgagatgtcccgttaaagattgccaagaggaggttgttttgggaaaatacagccaccacttatccagccacaaagaggtggaagacaaagagggctacatgtatataaacaaaggtggccggccgagacagcatctgctttccctgacccggagagctcaaaaacaccgtctaagagatctcaaacttcaagtgaaagcttttgctgagaaagaagaagggggagatgtgaaatcggtgtgcctaactttgttcctgttggctctgagatctagaaatgagcaccggcaagctgatgagctggaagctattatgcaaggcaagggctcaggccttcccccagctgtttgcttggcaatccgagtcaacacttttctcagctgcagccaataccacaaaatgtacaggactgtgaaagctataacaggaaggcagatctttcagccactgcatgccctccgagcggctgaaaaagctcttctaccaggttaccatccattt
>erythrurus_ZMMU_R_12303 
-------------------------------------------------------------acaaagtcagcggaaatcaggtggaagtgtcagctctaccttcacaagtgccttctgaaagagacgctggattgaacaaaagcatccagacaataagtaaagatgctttttgtctgagccaaagagagactgaaaatcatcaggcaaaccttcagaacctctgccgcatctgtggaggttcatttaaaagtgatccttgtaagagaagntacccagttcatggacccgtagatgatgatacacaaggtcttctcaggaagaaggagaaaagagctacrtcttggcctgatctccttgccaaagtgttcaagattgatgtcagaggggacgttgacacaatccaccccaccaatttttgccacaattgccggaatgtgattcaaagaaagttcagcaattccccgggtgaagtgtattttccaaggaaagangccatggagtggcamccgcattcattgagstgcgaggtctgtggcacttccttccgtggggtaaagagaaagaagcggcccttaaatccaccgttgagcaaaaagcccagggttgta---gctggaggcgctagaaaaccaagctatgtgaggaatgtaaaacaagtgaacaacaaggctctaatgaaaaagattgccaattgcaagaaantccaccttagtaccaagatccttgcagtagactatcctgtggatttcgtaaagtcagtctcctgccaggtctgkgagcatattckggctgatcctgtagaaaccacatgcaagcacttattntgcagggcctgcctccttaaatgcctcaaagtcatgggaagcttttgyccagtttgttgctatccttgttttccgacagatctggtgagccctgtgaaatccttcctgaacatcctcaacaacctggctctgagatgtcccgttaaagattgccaagaggaggttgttttgggaaaatacagccaccacttatccagccacaaagaggtggaagacaaagagggctacntgtatataaacaaaggtggccggccgagacagcatctgctttccctgacccggagagctcaaaaacaccgtctaagagatctcaaacttcaagtgaaagcttttgctgagaaagaagaagggggagatgtgaaatcggtgtgcctaactttgttcctgttggctctgagatctagaaatgagcaccggcaagctgatgagctggaagctatcatgcaaggcaagggctcaggccttcccccagctgtttgcttggcaatccgagtcaacacttttctcagctgcagccaataccacaaaatgtacaggactgtgaaagctataacaggaaggcagatctttcagcca------------------------------------------------------
>vlangalii_KIZ_020062 
--------------------------------cgataaagggcaagtggcagcctccctggacaaagtcagcaaaaatcaggtggaagtgttagctctaccttcacaagtgccttctgaaagagacgctggattgaacaaaagcatccagacaataaggaaagatgctttttgtctgagccaaagagagactgaaaaccatcaggcaaaccttcagaacctctgccgcatctgtggaggttcatttaaaagtgatccttgtaagagaagttacccagttcatggacccgtagatgatgatacgcaagctcttctcaggaagaaggagaaaagagctacgtcttggcctgatctccttgccaaagtgttcaagattgatgtcagaggggacgttgacacaatccaccccaccaatttttgccacaattgccggaatgtgattcaaagaaagttcagcaattccccgggtgaagtgtattttccaaggaaagatgccatggagtggcacccgcattcattgagctgcgatgtctgtggcacttccttccgtggggtaaagagaaagaagcggcccttgaatccaccgttgagcaaaaagcccagggttgta---gctggaggcgctagaaaaccaagctatgtgaggaatgtaaaacaagtgaacaacaaggctctaatgaaaaagattgccaattgcaagaaaatccaccttagtaccaagatccttgcagtagattatcctgtggatttcgtaaagtcagtctcctgccaggtctgtgagcatattctggctgatcctgtagaaaccacatgcaagcacttattttgcagggcctgcctcctcaaatgcctcaaagtcatgggaagcttttgtccagtttgttgctatccttgttttccgacagatctggtgagcccggtgaaatccttcctgaacatcctcaacaacctggctctgagatgtcccgttaaarattgccaaraggaggttgttttgggaaaatacagccaccacttatccagccacaaagaggtggaagacaaagagggctacatgtatataaacaaaggtggccggccgaracagcatctgctttccctgacccggagagctcaaaaacaccgtctaagagatctcaaacttcaagtgaaagcttttgctganaaagaagaagggggagatgtgaaatcggtgtgcctaactttgttcctgttggctctgagatctagaaatgagcaccggcaagctgatgagctggaa---------------------------------------------------------------------------------------------------------------------------------------------------------------------------------------------------
>putjatai_KIZ_020238  
--------------------------taacagcgataaagggcaagtggcagcctccntggacaaagtcngcgnaaatcaggtggaagtgtcagctctaccttcacaagtgccttctgaaagagaygctggattgaacaaaagcatccagacaataagtaaagatgctttttgtctgagccaaagagagactgaaaatcatcaggcaaaccttcagaacctctgccgcatctgtggaggttcatttaaaagtgatccttgtaagagaagttacccagttcatggacccgtagatgatgatacacaagctcttctcaggaagaaggagaaaagagntacgtcttggcctgatctccttgccaaagtgttcaagattgatgtcagaggggacgttgacacaatccaccccaccaatttttgccacaattgccggaatgtgattcaaagaaagttcagcaattccccaggtgaagtgtattttycaaggaaagatgccatggagtggcaaccrcattcattgagctgtgatgtwtgtggcacttccttccgtggggtaaagagaaagaagcggcccttaaatccaccgttgagcaaaaagcccagggttgta---gctggaggtgctygaaaaccaagctatgtgaggaatgtaaaacaagtgaacaacaaggctctaatgaaaaagattgccaattgcaagaa----------------------------------------------------------------------------------------------------------------------------------------------------------------------------------------------------------------------------------------------------------------------------------------------------------------------------------------------------------------------------------------------------------------------------------------------------------------------------------------------------------------------------------------------------------------------------------------------------------------------------------------------------------------------------------------------------------------------------------------------------------------------------------
>sp.1_KC551398 
--------------------------------------------------------------------------------------------------------------------------------------------------------------------------------------------------------------------------------------------------------------------------------cccagttcatggacctgtagatgatgatacacaagctcttctcaggaagaaggagaaaagagctacatcttggcctgatctccttgccaaagtgttcaagattgatgtcagaggggacattgacacaatccaccccaccaatttttgccacaattgccggaatgtgattcaaagaaagttcagcaattccccgagtgaagtatattttccaaggaaagatgccatggagtggcaaccacattcatcgagctgtgatgtctgtggcacttccttccgtggggtaaagagaaagaagcggcccttaaatccacagttcagcaaaaagcccagggttgta---gctggaggtgctagaaaaccaagctatgtgaggaatgtaaaacaagtgaacaacaaggctctaatgaaaaagattgccaattgcaagaaaatccaccttagtaccaagatccttgcagtagactatcctgtggatttcgtaaagtcagtctcttgccaggtctgtgagcatatcctggctgatcctgtagaaaccacatgcaagcacttattttgcagggcctgcctccttaaatgcctcaaagtcatgggaagcttttgcccagcttgttactatccttgttttcctacagatctggtgagccctgtgaaatccttcctgaacatcctcaacaacctggctctgagatgtcccgttaaagattgccaagaggaggttgttttgggaaaatacagccaccacgtatccagccacaaagaggtggaagacaaagagggctacgtgtatataaacaaaggtggacggccaagacagcatctgctttccctgacccggagagctcaaaaacaccgtctaagagatctcaaacttcaagtgaaagcttttgctgagaaagaagaagggggagatgtgaaatcggtgtgc------------------------------------------------------------------------------------------------------------------------------------------------------------------------------------------------------------------------------------------------------------------
>axillaris KC551397 
--------------------------------------------------------------------------------------------------------------------------------------------------------------------------------------------------------------------------------------------------------------------------------cccagttcatggacccgtagatgatgatacacaagctcttctcaggaagaaggagaaaagagctacatcttggcctgatctccttgccaaagtgttcaagattgatgtcagaggggacattgacacaatccaccccaccaatttttgccacaattgccagaatgtgattcaaagaaagttcagcaattccccgagtgaagtgtattttccaaggaaagatgccatggagtggcaaccacattcatcaagctgtgatgtctgtggcacttccttccgtggggtaaagagaaagaagcggcccttaaatccacagttgagcaaaaagcccagggttgta---gctggaggtgctagaaaaccaagctatgtgaggaatgtaaaacaagtgaacaacaaggctctaatgaaaaagattgccaattgcaagaaaatccaccttagtaccaagatccttgcagtagactatcctgtggatttcgtaaagtcagtctcttgccaggtctgtgagcatatcctggctgatcctgtagaaaccacatgcaagcacttattttgcagggcctgcctccttaaatgcctcaaagtcatgggaagcttttgcccagcttgttactatccttgttttcctacagatctggtgagccctgtgaaatccttcctgaacatcctcaacaacctggctctgagatgtcccgttaaagattgccaagaggaggttgttttgggaaaatacagccaccacgtatccagccacaaagaggtggaagacaaagagggctacgcgtatataaacaaaggtggacggccgagacagcatctgctttccctgacccggagagctcaaaaacaccgtctaagagatctcaaacttcaagtgaaagcttttgctgagaaagaagaagggggagatgtgaaatcggtgtgc------------------------------------------------------------------------------------------------------------------------------------------------------------------------------------------------------------------------------------------------------------------
>melanurus_1 12767  
-----------agacagtcaagtggctaacagcgataaagggcangtggcagcctccctggacaaagttagtgnaaatcaggtggaagtgtcagctctaccttcacaagtgccttctganagagacactggattgaacaaaagcatccagacaataagtaaagatgctttttgtctgagccaaagagagactgaaaatcatcaggcaaaccttcagaacctctgccgcatctgtggaggttcatttaaaagtgatccttgtaagagaagttacccagttcatggaccygtagatgatgatacacaagctcttctcaggaagaaggagaaaagagctacatcttggcctgatctccttgccaaagtgttcaagattgatgtcagaggggacattgacacaatacaccccaccaatttttgccacaattgccggaatgtgattcaaagaaagttcagcaattccccgagtgaagtatattttccaaggaaagatgccatggagtggcaaccacattcatcgagctgtgatgtctgtggcacttccttccgtggggtaaagagaaagaagcrgcccttaaatccacagttcagcaaaaagcccagggttgta---gctggaggtgctagaaaaccaagctatgtgaggaatgtaaaacaagtgaacaacaaggctctaatgaaaaagattgccaattgcaagaaaatccaccttagtaccaagatccttgcagtagactatcctgtggattt----------------------------------------------------------------------------------------------------------------------------------------------------------------------------------------------------------------------------------------------------------------------------------------------------------------------------------------------------------------------------------------------------------------------------------------------------------------------------------------------------------------------------------------------------------------------------------------------------------------------------------------------------------------------------------------------------------------------------------
>melanurus_2_Pfr 
-----------------------------------------------------------------------------------------------------------------------------------------caaaagcatccagacaatnagtaaagatgctttttgtctgagccaaagagagactgaaaatcatcaggcaaaccttcagaacctctgccgcatntgtggaggttcatttaaaagtgatccttgtaagagaagttacccagttcatggacccrtagatgatgatacacaagctcttctcaggaagaaggagaaaagagctacatcttggcctgatctccttgccaaagtgttcaagattgatgtcagaggggacattgacacaatccaccccaccaatttttgccacawttgccggaatgtgattcaaagaaagttcagcaattccccgagtgaagtatattttccaaggaaagatgccatggagtggcaaccacattcatcgagctgtgatgtctgtggcacttccttccgtggggtaaagagaaagaagcggcccttaaatccacagttcagcaaaaagcccagggttgta---gctggaggtgctagaaaaccaagctatgtgaggaatgtaaaacaagtgaacaacaaagctytaatgaaaaagattgcsaattgcaagaaaatccannnnnnnnnnnnnnnnnnnnnnnnnnnnnatcctgtggatttcntaaagtcagtctcttgccaggtctgtgagcatatcctggctgatcctgtagaaaccacatgcaagcacttattttgcagggcctgcctccttaaatgcctcaaagtcatgggaagcttttgcccagcttgttactatccttgttttcctacagatctggtgagccctgtgaaatccttcctgaacatcctcaacaacctggctctgagatgtcccgttaaagattgccaagaggaggttgttttgggaaaatacagccaccacttatccagccacaaagaggtggaagacaaagagggctaygtgtatataaacaaaggtggacggccaaracagcatctgctttccctgacccggagagctcaaaaacaccgtctaagagatctcaaacttcaagtgaaagcttttgctgagaaagaagaagggggagatgtgaaatcggtgtgcctaactttgttcctgttg------------------------------------------------------------------------------------------------------------------------------------------------------------------------------------------------------------------------------------------------
>moltschanovi_ZMMU_R_12942 
----------------------------------------------------actccctggacaaagtcagtgaaaatcaggtggaagtgtcagctctaccttcacaagtgccttctgaaagagacactggattgaacaaaagcatccagacaataagtaaagatgttttttgtctgagccaaagagagactgaaaatcatcaggcaaaccttcagaacctctgccgcatctgtggaggttcatttaaaagtgatccttgtaagagaagttacccagttcatggacctgtagatgatgatacacaagctcttctcaggaagaaggagaaaagagctacatcttggcctgatctccttgccaaagtgttcaagattgatgtcagaggggacattgacacaatccaccccaccaatttttgccacaattgccggaatgtgattcaaagaaagttcagcaattccccgagtgaagtatattttccaaggaaagatgccatggagtggcaaccacattcatcgagctgtgatgtctgtggcacttccttccgtggggtaaagagaaagaagcggcccttaaatccacagttcagcaaaaagcccagggttgta---gctggaggtgctagaaaaccaagctatgtgaggaatgtaaaacaagtgaacaacaaggctctaatgaaaaagattgccaattgcaagaaaatccaccttagtaccaagatccttgcagtagactatcctgtggatttcgtaaagtcagtctcttgccaggtctgtgagcatatcctggctgatcctgtagaaaccacatgcaagcacttattttgcagggcctgcctccttaaatgcctcaaagtcatgggaagcttttgcccagcttgttactatccttgttttcctacagatctggtgagccctgtgaaatccttcctgaacatcctcaacaacctggctctgagatgtcccgttaaagattgccaagaggaggttgttttgggaaaatacagccaccacgtntccagccacaaagacgtggaagacaaagagggctacgtgtatataaacaaaggtggacggccaagacagcatctgctttccctgacccggagagctcanaaacaccgtctaagagatctcaaacttcaagtgaaagcttttgctgagaaagaagaagggggagatgtgaaatcggtgtgcctaactttgttccngttggctctgagatctagaaatgagcaccggcaagctgatgagctggaagctatcatgcaaggcaagggctcangccttcccccagctgtttgcttggcaatccgagtcaacacttttctcagctgcagccaataccacaaaatgtacaggactgtgaaagctataacaggaaggcagatctntcagccnctgcatgccctccgagcggctgaaaaagctcttctaccgggttaccatccattt
>guttatus Pgu1  
--acttcccgaagatagtcaagtggctaacagcgataaagggcaagtggcagcctccctggacaaagtcagtgaaaatcaggtggaagtgtcagctctaccttcacaagtgccttytgaaagagacactggattgaacaaaagcatccagacaataagtaaagatgctttttgtctgagccagagagagactgaaaatcatcaggcaaaccttcagaacctctgccgcatctgtggaggttcatttaaaagtgatccttgtaagagaagttacccagttcatggacctgtagatgatgatacacaagctcttctcaggaagaaggagaaaagagctacatcttggcctgatctccttgccaaagtgttcaagattgatgtcagaggggacattgacacaatccaccccaccaatttttgccacaattgccggaatgtgattcaaagaaagttcagcaattccccgagtgaagtatattttccaaggaaagatgccatggagtggcaaccacattcatcgagctgtgatgtctgtggcacttccttccgtggggtaaagagaaagaagcggcccttaaatccacagttcagcaaaaagcccagggttgta---gctggaggtgctagaaaaccaagctatgtgaggaatgtaaaacaagtgaacaacaaggctctaatgaaaaagattgccaattgcaagaaaatccaccttagtaccaagatccttgcagtagactatcctgtggatttcgtaaagtcagtctcttgccaggtctgtgagcatatcctggctgatcctgtagaaaccacatgcaagcacttattttgcagggcctgcctccttaaatgcctcaaagtcatgggaagcttttgcccagcttgttactatccttgttttcctacagatctggtgagccctgtgaaatccttcctgaacatcctcaacaacctgggtctgagatgtcccrttaaagattgccaagaggaggttgttttgggaaaatacagccaccacatatccagccacaaagaggtggaagacaaagagggctacgtgtatataaacaaaggtggacggccaagacagcatctgctttccctgacccggagagctcaaaaacaccgtctaagagatctcaaacttcaagtgaaagcttttgctgagaaagaagaagggggagatgtgaaatcggtgtgcctaactttgttcctgttggctctgagatctagaaatgagcaccggcaagctgatgagctggaagctatcatgcaaggcaagggctcaggccttcccccagctgtttgcttggcaatccgagtcaacacttttctcagctgcagccaataccacaaaatgtacaggactgtgaaagctataac----------------------------------------------------------------------------
>incertus _ZMMU_R_12673  
--------------------------------------------------------------------------------------------------------------------------------------------------------------------------------------------------------------------------------------------------------------------------------------------------------------------------------------------------------------------------------------------------------------------------------------------------------------------------------------------------------------------------------------------------------------------------------------------------------------------------------------------------------------------------------------------------------------------------------------------------------agtagactatcctgtggatttcgtaaagtcagtctcttgccaggtctgtgagcatatcctggctgatcctgtanaaaccacatgcaagcacttatnttgcagggcctgcctccttaaatgcctcaaagtcatgggaagcttttgcccagcttgttactatccttgttttcctacagatctggtaagccctgtgaaatccttcctgaacatcctcaacaacctggctctgagatgtcccgttaaagattgccaagaggaggttgttttggraaaatacagccaccacgtatccagccacaaagaggtggaagacaaagagggctacgtgtatataaacaaaggtggacggccaagacagcatctgctttccctgacccggagagcycaaaaacaccgtctaaragatctcaaacttcaagtgaaagcttttgctgagaaagaagaagggggagatgtgaaatcggtgtgcctaactttgttcctgttggctctgagatctagaaatgagcaccggcaagctgatgagctggaagctatcatgcaaggcaagggctcaggccttccnccagctgtttgcttggcaatccgagtcaacacttttctcagctgcagccaataccacaaaatgtacaggactgtgaaagctataac----------------------------------------------------------------------------
>kuschakewitschii_ZMMU_R_12516 
--acttcccgaagacagtcaagtggctaacagcgataaagggcaagtggcagcctccctggacaaagtcagygnaaancaggtggaagtgtcagctctaccttcacaagtgccttctgaaagagacgctggattgaacaaaagcatccagacaataagtaaagatgctttttgtntgagccaaagagagactgaaaatcatcaggcaaaccttcagaacctctgccgcatctgtggaggttcatttaaaagtgatccttgtaagagaagttacccagttcatggacccgtagatgatgatacacaagctcttctcaggaagaaggagaaaagagctacatcttggcctgatctccttgccaaagtgttcaagattgatgtcagaggggacattgacacaatccaccccaccaatttttgccacaattgccggaatgtgattcaaagaaagttcagcaattccccgagtgaagtrtaytttccaaggaaagaygccatggagtggcaaccacattcatcgagctgtgangtctgtggcacttccttccgtggggtaaagagaaagaagcggcccttaaatccacagttnagcaaaaancccagggttgta---gctggaggtgctagaaaaccaanctatgtgaggaatgtaaaacaagtgaacaacaaggctctaatgaaaaagattgccaattgcaagaaaatccaccttagtaccaagatccttgcagtaractatcctgtggatttcgtaaagtcagtctcttgccaggtctgtgagcatatcctggctgatcctgtagaaaccacatgcaagcacttattttgcagggcctgcctccttaaatgcctcaaagtcatgggaagcttttgcccagcttgttactatccttgttttcctacagatctggtgagccctgtgaaatccttcctgaacatyctcaacaacctggctctgagatgtcccgttaaagattgccaagaggaggttgttttgggaaaatacagccaccacgtatccagccacaaagaggtggaagacaaagagggctacgtgtatataaacaaaggtggacggccaagacagcatctgctttccctgacccggagagctcaaaaacaccgtctaagagatctcaaacttcaagtgaaagcttttgctgagaaagaagaagggggagatgtgaaatcggtgtgcctaactttgttcctgttggctctgagatctagaaatgagcaccggcaagctgatgagctggaagctatcatgcaaggcaagggctcaggccttcccccagctgtttgcttggcaatccgagtcaacacttttctcagctgcagccaataccacaaaatgtacaggactgtgaaagctataacaggaaggcagatctttcagccactgcatgccctccgagcggctgaaaaagctcttctaccgggttaccatccattt
>alpherakii_ZMMU_R_12811 
--acttcccgaagacagtcaagtggctaacagcgataaagggcaagtggcagcctccctggacaaagtcagcaaaaatcaggtggaagtgtcagctctaccttcacaagtgccttctgaaagagacactggattgaacaaaagcatccagacaataagtaaagatgctttttgtctgagccaaagagagactgaaaatcatcaggcaaaccttcagaacctctgccgcatctgtggaggttcatttaaaagtgatccttgtaagagaagttacccagttcatggacctgtagatgatgatacacaagctcttctcaggaagaaggagaaaagagctacatcttggcctgatctccttgccaaagtgttcaagactgatgtcagaggggacattgacacaatccaccccaccaatttttgccacaattgccggaatgtgattcaaagaaagttcagcaattccccgagtgaagtatattttccaaggaaagatgccatggagtggcaaccacattcatcgagctgtgatgtctgtggcacttccttccgtggggtaaagagaaagaagcggcccttaaatccacagttcagcaaaaagcccagggttgta---gctggaggtgctagaaaaccmagctatgtgaggaatgtaaaacaagtgaacaacaaggctctaatgaaaaagattgccaattgcaagaaaatccaccttastaccaagatccttgcagtagactatcctgtggatttcgtaaagtcagtct--------------------------------------------------------------------------------------------------------------------------------------------------------------------------------------------------------------------------------------------------------------------------------------------------------------------------------------------------------------------------------------------------------------------------------------------------------------------------------------------------------------------------------------------------------------------------------------------------------------------------------------------------------------------------------------------------------------------
>hispidus_2_empty 
---------------------------------------------------------------------------------------------------------------------------------------------------------------------------------------------------------------------------------------------------------------------------------------------------------------------------------------------------------------------------------------------------------------------------------------------------------------------------------------------------------------------------------------------------------------------------------------------------------------------------------------------------------------------------------------------------------------------------------------------------------------------------------------------------------------------------------------------------------------------------------------------------------------------------------------------------------------------------------------------------------------------------------------------------------------------------------------------------------------------------------------------------------------------------------------------------------------------------------------------------------------------------------------------------------------------------------------------------------------------------------------------------------------------------------------------------------------------------------------------------------------
>przewalskii_KIZ_014306  
----------------------------------------------------------------------------------------------------------------------------------------------------------------------------------------------------------------------------------gcatctgtggaggttcatttaaaagtgatccttgtaagagaagttacccagttcatggacctgtagatgatgatacacaagctcttctcaggaagaaggagaaaagagctacatcttggcctgatctccttgccaaagtgttcaagattgatgtcagaggggacattgacacaatccaccccaccaatttttgccacaattgccggaatgtgattcaaagaaagttcagcaattccccgagtgaagtatattttccaaggaaagatgccatggagtggsaaccacattcattgagctgtgatgtctgtggcacttccttccgnggggtaaagagaaagaagcggcccttaaatccacagttcagcaaaaagcccagggttgta---gctggaggtgctagaaaaccaagctatgtgaggaatgtaaaacaagtgaacaacaaggctctaatgaaaaagattgccaattgcaagaannnnnnnnnnnntaccaagatccttgcagtagactatcctgtggatttcgtaaagtcagtctcttgccaggtctgtgagcatatcctggctgatcctgtaraaaccacatgcaagcacttattttgcagggcctgcctccttaaatgcctcaaagtcatgggaagcttttgcccagcttgttactatccttgttttcctacagatctggtgagccctgtgaaatccttcctgaacatcctcaacaacctggctctraratgtcccgttaaagattgccaagaggaggttgttttgggaaaatacagccaccacgtatccagccacaaagaggtggaagacaaagagggctacgtgtatataaacaaaggtggacggccaagacagcatctgctttccctgacccggagagctcaaaaacaccgtctaagagatctcaaacttcaantgaaagctttt---------------------------------------------------------------------------------------------------------------------------------------------------------------------------------------------------------------------------------------------------------------------------------------------------------
>hispidus_1_empty
---------------------------------------------------------------------------------------------------------------------------------------------------------------------------------------------------------------------------------------------------------------------------------------------------------------------------------------------------------------------------------------------------------------------------------------------------------------------------------------------------------------------------------------------------------------------------------------------------------------------------------------------------------------------------------------------------------------------------------------------------------------------------------------------------------------------------------------------------------------------------------------------------------------------------------------------------------------------------------------------------------------------------------------------------------------------------------------------------------------------------------------------------------------------------------------------------------------------------------------------------------------------------------------------------------------------------------------------------------------------------------------------------------------------------------------------------------------------------------------------------------------
>hispidus_1_ZMMU_R_12828
--acttcccgaagacagtcaagtggctaacagcgataaagggcaagtggcagcctccctggacaaagtcagcggaaatcaggtggaagtgtcagctctaccttcacaagtgccttctgaaagagacgctggattgaacaaaagcatccagacaataagtaaagatgctttttgtctgagccaaagagagactgaaaatcatcaggcaaaccttcagaacctctgccgcatctgtggaggttcatttaaaagtgatccttttaagagaagttacccagttcatggacccgtagatgatgatacacaagctcttctcaggaagaaggagaaaagagctacatcttggcccgatctccttgccaaagtgttcaagattgatgtcagaggggacattgacacaatccaccccaccaatttttgccacaatygccggaatgtgattcaaagaaagttcagcaattccccgastgaagtatattttccarggaaagatgccatggagtggcaaccacattcatygagctgygatgtytgtggcamttccttccgtggggtaaagagaaagaagyggcccttaaatccacagttcagcaaaaagcccagggttgta---gctggaggtgctagaaaaccaagctatgtgaggaatgtaaaacaagtgaacaacaaggctctaatgaaaaagattgccaattgcaagaaaatccaccttagtacyaagatccttgcagtagactatcctgtgsatttcgtaaagtcagtctcttgccaggtctgtgagcatatcctggctgatcctgtrgaaaccacatgcaagcactnattttgcagggcctgcctccttaaatgcctcaaagtcatgggaagcttttgcccagcttgttactatccwtgttttcctacagatctggtgagccctgtgaaatccttccygaacatcctcaacaacctggctctgagatgtcccgttaaagattgcmaagaggaggttgttttgggaaaatmcagccaccacgtrtccagccamwaagaggtggaagacaaasagggctacgtgtatataaacaaaggtggacggccaagacagcatctgctttccctgacccggagagctcwwaaacaccgtctaagagatctsaaacttcaagtgaaagcttttgctgagaaagaagaagggggagatgtgaaatcgrtgtgcctaactttgttcctgttggctctgagatctagaaatgagcaccggcaagctgatgagctagaagctatcatgcaaggcaagggctcaggccttcccccagctgtttgcttggcaatccgagtcaacacttttctcagctgcagccaataccacaaaatgtacaggactgtgaaagctataacgggaaggcagatctttcagccactgcacgccctccgagcggctgaaaaagctcttctaccgggttaccatccattt
>kulagini_ZMMU_R_12939_2
--acttcccgaagacagtcaagtggctaacagcgataaagggcaagtggaagcctccctggacaaagtcagtgaaaatcaggtggaagtgtcagctctaccttcacaagtgccttctgaaagagacactggattgaacaaaagcatccagacaataagtaaagatgctttttgtctgagccaaagagagactgaaaatcatcaggcaaaccttcagaacctctgccgcatctgtggaggttcatttaaaagtgatccttgtaagagaagttacccagttcatggacctgtagatgatgatacacaagctcttctcaggaagaaggagaaaagagctacatcttggcctgatctccttgccaaagtgttcaagattgatgtcagaggggacattgacacaatccaccccaccaatttttgccacaattgccggaatgtgattcaaagaaagttcagcaattccccgagtgaagtatattttccaaggaaagatgccatggagtggcaaccacattcatcgagctgtgatgtctgtggcacttccttccgtggggtaaagagaaagaagcggcccttaaatccacagttcagcaaaaagcccagggttgta---gctggaggtgctagaaaaccaagctatgtgaggaatgtaaaacaagtgaacaacaaggctctaatgaaaaagattgccaattgcaagaaannccaccttagtaccaagatccttgcagtagactatcctgtggatttcgtaaagtcagtctcttgccaggtctgtgagcatatcctggctgatcctgtagaaaccacatgcaagcacttattttgcagggcctgcctccttaaatgcctcaaagtcatgggaagcttttgcccagcttgttactatccttgttttcctacagatctggtgagccctgtgaaatccttcctgaacatcctcaacaacctggctctgagatgtcccgttaaagattgccaagaggaggttgttttgggaaaatacagccaccaygtatccagccacaaagaggtggaagacaaagagggctacgtgtatataaacaaaggtggacggccaagacagcatctgctttccctgacccggagagctcaaaaacaccgtctaagagatctcaaacttcaagtgaaagcttttgctgagaaagaagaagggggagatgtgaaatcggtgtgcctaactttgttcctgttggctctgagatctagaaatgagcaccggcaagctgatgagctggaagctatcatgcaaggcaagggctcaggccttcccccagctgtttgcttggcaatccgagtcaacacttttctcagctgcagccaataccacaaaatgtacaggactgtgaaagc----------------------------------------------------------------------------------
>frontalis Pprz
--acttcccgaagacagtcaagtggctaacagcgataaagggcaagtggaagcctccctggacaaagtcagcgaaaatcaggtggaagtgtcagctctaccttcacaagtgccttctgaaagagacactggattgaacaaaagcatccagacaataagtaaagatgctttttgtctgagccaaagagagactgaaaatcatcaggcaaaccttcagaacctctgccgcatctgtggaggttcatttaaaagtgatccttgtaagagaagttacccagttcatggacctgtagatgatgatacacaagctcttctcaggaagaaggagaaaagagctacatcttggcctgatmtccttgccaaagtgttcaagattgatgtcagaggggacattgacacaatccaccccaccaatttttgccacaattgccggaatgtgattcaaagaaagttcagcaattccccgagtgaagtatattttccaaggaaagatgccatggagtggcaaccacattcatygagctgtgatgtctgtggcacttccttccrtggggtaaagagaaagaagcggcccttaaatccacagttcagcaaaaagcccagggttgta---gctggaggtgctagaaaaccaagctatgtgaggaatgtaaaacaagtgaacaacaaggctctaatgaaaaagattgccaattgcaagaaaatccaccttagtaccaagatccttgcagtakactatcntgtggatttcgtaaagtcagtctcttgccaggtctgtgagcatatcctggctgatcctgtagaaaccacatgcaagcacttattttgcagggcctgcctccttaaatgcctcaaagtcatgggaagcttttgcccagcttgttactatccttgttttcctacagatctggtgagccctgtgaaatccttcctgaacatcctcaacaacctggctctgasatgtcccgttaaagattgccaagaggaggttgttttgggaaaatacagccaccacatatccagccacaaagaggtggaagacaaagagggctacgtgtatataaacaaaggtggacggccaagacagcatctgctttccctgacccggagagctcaaaaacaccgtctaagagatctcaaacttcaagtgaaagcttttgctgagaaagaagaagggggagatgtgaaatcggtgtgcctaactttgttcctgttggctctgagatctagaaatgagcaccggcaagctgatgagctggaagctatcatgcaaggcaagggctcaggccttcccccagctgtttgcttggcaatccgagtcaacacttttctcagctgcagccaataccacaaaatgtacaggactgtgaaagctataacaggaaggcagatctttcagccactgcatgccctccgagcggctgaaaaagctcttctacc----------------
>versicolor_ZMMU_R_12834 
---------------agtcaagtggctaacagcgataaagggcaagtggaagcctccctggacaaagtcagcgaaaatcaggtggaagtgtcagctctaccttcacaagtgccttctgaaagagacactggattgaacaaaagcatccagacaataagtaaagatgctttttgtttgagccaaagagagactgaaaatcatcaggaaaaccttcagaacctttgccgcatctgtggaggttcatttaaaagtgatccttgtaagagaagttacccagttcatggacctgtagatgatgatacacaagctcttctcaggaagaaggagaaaagagctacatcttggcctgatctccttgccaaagtgttcaagattgatgtcagaggggacattgacacaatccaccccaccaatttttgccacaattgccggaatgtgcttcaaagaaagttcagcaattccccgagtgaagtatattttccaaggaaagatgccatggagtggcaaccacattcatcgagctgtgatgtctgtggcacttccttccgtggggtaaagagaaagaagcggcccttaaatccacagttcagcaaaaagcccagggttgta---gctggargtgctagaaaaccaagctatgtgaggaatgtaaaacaagtgaacaacaaggctctaatgaaaaagattgccaattgcaagaaaatccaccttagtaccaagatccttgcagtagactatcctgtggatttcgtaaagtcagtctcttgccaggtctgtgagcatatcctggctgatcctgtagaaaccacatgcaagcacttattttgcagggcctgcctccttaaatgcctcaaagtcatgggaagcttttgcccagcttgttactatccttgttttcctacagatctggtgagccctgtgaaatccttcctgaacatcctcaacaacctggctctgagatgtcccgttaaagattgccaagaggaggttgttttgggaaaatacagccaccayntatccagccacaaagaggtggaagacaaagagggctacgtgtatataaacaaaggtggacggccaagacagcatctgctttccctgacccggagagctcaaaaacaccgtctaagagatctcaaacttcaagtgaaagcttttgctgagaaagaagaagggggagatgtgaaatcggtgtgcctaactttgttcctgttggctctgagatctagaaatgagcaccggcaagctgatgagctggaagctatcatgcaaggcaagggctcaggccttcccccagctgtttgcttggcaatccgagtcaacacttttctcagctgcagccaataccacaaaatgtacaggactgtgaaagctataacaggaaggcagatctttcagccactgca-------------------------------------------------
>persicus_horvathi_ZMMU_R_13243_1  
--------------------------------------------------------------------------------------------------------------------------------------------------------------------------------------------------------------------------------------------------------------------------------------------------------------------------------------------------------------------------------------------------------------------------------------------------------------------------------------------------------------------------------------------------------------------------------------------------------------------------------------------------------------------------aaaacaagtgaacaacaaggctctaatgaaaaagattgccaattgcatgaaaatccaccttagtaccaagatccttgcagtagactatcctgtggatttcgtgaagtcagtctcttgccaggtctgtgagcatatcctggctgatcctgtagaaaccacatgcaagcacttattttgcagggcctgcctccttaaatgcctcaaagtcatgggaagcttttgcccagcttgtcgctatccttgttttcctacagatttggtnagccctgtgaaatccttcctgaacatcctcaacaacctggctntgagatgtcccattaaagattgccaagaggaggttgttttgggaaaatacagccaccacgtatccagccacaaagaggtggaagacaaagagggctacgtgtatataaacaaaggtggacggccgagacagcatytgctttccctgacccggagagctcaaaaacaccgtytaagagatctcaaacttcaagtgaaagcttttgctgagaaagaagaagggggagatgtgaaatcagtgtgcctaactttgttcctgttggctytgagatctagaaatgagcmccggcaagntgatgagctggaagctatcatgcaaggcaagggctcaggccttcccccagctgtttgcttggcaatccgagtcaacacttttntcagctgcagccaataccacaaaatgtacaggnctgtgaaagctataacaggaaggcagat----------------------------------------------------------------
>saidalievi_ZMMU_R_12802_2 
--------------------------------cgataaagggcaagtggcagtctncctggacaaagtcagcgaaaatcaggtggaagtgtcagctctgccttcacaagtgccttctgaaagagacgctggattgaacaaaagcatccagacaataagtaaagatgctttttgtctgagccaaagagagactgaaaatcatcaggcaaaccttcaraacctctgccgcatctgtggaggttcatttaaaagtgatccttgtaagagaagttacccagttcatggacccgttgatgatgatacacaagctcttctcaggaagaaggagaaaagagctacatcttggcctgatctccttgccaaagtgttcaagattgatgtcagaggggacattgacacaatccaccccaccactttttgccacaattgccggaatgtgattcaaagaaagttcagcaattccccgagtgaagtgttttttccaaggaaagatgccatggagtggcaaccacattcatcgagctgtgatgtctgtggcacttccttccatggggtaaagagaaagaagaggcccttaaatccacagttgagcaaaaagcccaaggttgta---gctggaggtgctagaaaaccaagctatgtgaggaatgtaaaacaagtgaacaacaaggctctaatgaaaaagattgccaattgcaagaaaatccaccttagtaccaagatccttgcagtagactatcctgtggatttngtaaagtcagtctcttgccaggtctgtgagcatatcctggctgatcctgtagaaaccacatgcaagcacttattttgcagggcctgcctccttaaatgcctcaaagtcatgggaagcttttgcccagcttgtcgctatccttgttttcctacagatctggtgagccctgtgaaatccttcctgatcatcctcaacaacctggctctgagatgtcccgttaaagattgccaagaggaggttgttttgggaaaatacagccaccacgtatccagccacaaagaggtggaagacaaagagggctatgtgtatataaacaaaggtggacggccgagacagcatytgctttycctgacccggagagctcaaaaacaccgtytaagagatytgaaacttcaagtgaaagcttttgctgagaaagaagaagggggagatgtgaaatcggtgtgcctaactttgttcctgttggctytgagatctagaaatgagcaccggcaagctgatgagctggaagctatcatgcaaggcaagggctcaggccttcccccagctgtytgcttggcaatccgagtcaacacttttctcagctgcagccaataccacaaaatgtacaggactgtgaaa------------------------------------------------------------------------------------
>helioscopus_helioscopus_ZMMU_R_13250_2
------------------------------------------------------------------------------------------------------------------------------------------------------------------------------------------gagactgaaaatcatcaggcaaaccttcagaacctctgccgcatctgtggaggttcatttaaaagtgatccttgtaagaraagttacccagttcatggacccgttgatgatgatacacaagctcttctcaggaagaaggagaaaagagctacatctkggcctgatctccttgccaaagtgttcaarattgatgtcagaggggacattgacacaatccaccccaccaatttttgccacaattgccggaatgtgattcaaagaaagttcagcaattccccgagtgaagtgttttttccaaggaaagatgccatggagtggcaaccacattcatcragctgtgatgtctgtggcacttccttccatggggtaaagagaaagaagaggcccttaaatccacagttgagcaaaaagcccagggttgta---gctggaggtgctagaaaaccaagctatgtgaggaatgtaaaacaagtgaacaacaaggctctaatgaaaaagattgccaattgcaagaaaatccaccttagtaccaagatccttgcagtagactatcctgtggattttgtaaagtcagtctcttgccaggtctgtgagcatatcctggctgatcctgtagaaaccacatgcaagcacttattttgcagggcctgcctccttaaatgcctcaaagtcatgggaagcttttgcccagcttgtcgctatccttgttttcctacagatytgatgagccctgtgaaatccttcctgaacatcctcaacaacctggctttgagatgtcccgttaaagattgccaagaggaggttgttttgggaaaatacagccnccacgtatccagccacaaagaggtggaagacaaagagggntangtgtatataaacaaaggtggncggccgagacagcatntgctttncctgacccggagagytcaaaaacaccgtntaagagatctcaaacttcaagtgaaancttttgctgagaaagaagaagggggagatgtgaaatcggtgtgcctaactttgttcctgttggctctgagatctagaaatgagcnccggcaa------------------------------------------------------------------------------------------------------------------------------------------------------------------------------------------------------------------
>helioscopus_varius_KC551395
--------------------------------------------------------------------------------------------------------------------------------------------------------------------------------------------------------------------------------------------------------------------------------cccagttcatggacccgttgatgatgatacacaagctcttctcaggaagaaggagaaaagagctacatcttggcctgatctccttgccaaagtgttcaagattgatgtcagaggggacattgacacaatccaccccaccaatttttgccacaattgccggaatgtgattcaaagaaagttcagcaattccccgagtgaagtgttttttccaaggaaagatgccatggagtggcaaccacattcatcgagctgtgatgtctgtggcacttccttccatggggtaaagagaaagaagaggcccttaaatccacagttgagcaaaaagcccagggttgta---gctggaggtgctagaaaaccaagctatgtgaggaatgtaaaacaagtgaacaacaaggctctaatgaaaaagattgccaattgcaagaaaatccaccttagtaccaagatccttgcagtagactatcctgtggatttcgtaaagtcagtctcttgccaggcctgtgagcatatcctggctgatcctgtagaaaccacatgcaagcacttattttgcagggcctgcctccttaaatgcctcaaagtcatgggaagcttttgcccagcttgtcgctatccttgttttcctacagatctggtgagccctgtgaaatccttcctgaacatcctcaacaacctggctctgagatgtcccgttaaagattgccaagaggaggttgttctgggaaaatacagccaccatgtatccagccacaaagaggtggaagacaaagagggctacgtgtatataaacaaaggtggacggccgagacagcatctgctttccctgacccggagagctcaaaaacaccgtctaagagacctcaaacttcaagtgaaagcttttgctgagaaagaagaagggggagatgtgaaatcggtgtgc------------------------------------------------------------------------------------------------------------------------------------------------------------------------------------------------------------------------------------------------------------------
>ocellatus_ZMMU_R_13359 
--acttcccgaagacagtcaagtggctaacagcgataaagggcaagtggcygcctccctggacaaagtcagcggaaatcaggtggaagtgtcagctctaccttcacaagtgccttctgaaagagacgctggattgaacaaaagcatccagacaataagtaaagatgctttttgtctgagccaaagagagackgaaaatcatcaggcaaaccttcagaacctctgccgcatctgtggaggttcatttaaaagtgatccttgtaagagaagttacccagttcatggacccgtagatgatgatacacaagctcttctcaggaagaaggagaaaagagctacatcttggcctgatctccttgccaaagtgttcaagattgatgtcagaggggacattgacacaatccaccccaccaatttttgccacaattgccggaatgtgattcraagaaagttcagcaattccccgagtgaagtgtattttccaagraaagaggccatggagtggcaaccacattcatcgagctgtgatgtctgtggcacttccttccrtggggtaaagagaaagaagcggccyttaaatccacagttgagcaaaaagcccagggttgta---gctggaggtgctagaaaaccaagctatgtgaggaatgtaaaacaagtgaacarcaaggctctaatgaaaaagattgccaattgcaagaaaatccaccttagtaccaagatccttgcagtagactatcctgyggatttcgtaaagtcagtctcttgccaggtctgtgagcacatcctggctgatcccgtagaaaccacatgcaagcacttattttgcagggcctgcctccttaaatgcctcaaagtcatgggaagcttttgcccagcttgtcgctatccttgttttcctacagatctagtgagccctgtgaaatccttcctgaacatcctcaacaacctggctctgagatgtcccawtaaagactgccaagaggaggttgttttgggraaatacagccaccatgtatccagccacaaagaggtggaagacaaagagggctatgtgtatataaacaaaggtggacggccgagacagcatctgctttccctgacccggagagctcaaaaacaccgtctaagagatctcaaacttcaagtgaaagcttttgctgagaaagaagaagggggagatgtgaaatcggtgtgcctaactttgttcctgttggctctgagatctagaaatgagcaccggcaagctgatgagctggaagctatcatgcaaggcaagggctcaggccttcccccagctgtttgcttggcaatccgagtcaacacttttctcagctgcagccaataccacaaaatgtacaggactgtgaaagctataacaggaaggcagatctttcagccactgcatgccctccgagcggctgaaaaagctcttctaccgggttaccatccattt
>raddei_ZMMU_R_14984
---------------------------aacagcgataaagggcaagtggcagcctccctggacaaagtcagcngaaatcaggtggaagtgtcagctytaccttcacaagtgccttctgaaagagacgctggattgaacaaaagcatccagacaataagtaaagatgctttttgtctgagccaaagagagactgaaaatcatcaggcaaaccttcagaacctctgccgcatctgtggaggttcatttaaaagtgatccttgtaagagaagttacccagttcatggacccgtagatgatgatacacaagctcttctcaggaagaaggagaaaagagctacatcttggcctgatctccttgccaaagtgttcaagattgatgtcagaggggacattgacacaatccaccccaccaatttttgccacaattgccggaatgtgattcaaagaaagttcagcaattcccmgagtgaagtgtattttccaaggaaagaggccatggagtggcaaccacattcatcgagctgtgatgtctgtggcacttccttccgtggggtaaagagaaagaagcggcctttaaatccacagttgagcaaaaagcccagggttgta---gctggaggtgctagaaaaccaagctatgtgaggaatgtaaaacaagtgaacaacaaggctctaatgaaaaagattgccaattgcaagaaaatccmccttagtaccaagatccttgcagtagactatcctncggatttcgtaaagtcagtctcttgccaggtctgtgagcatatcctggctgatcctgtagaaaccacatgcaagcacttattttgcagggcctgcctccttaaatgcctcaaagtcatgggaagcttttgcccagcttgtcgctatccttgttttcctacagatctggtgagccctgtgaaatccttcctgaacatcctcaacaacctggctctgagatgtcccattaaagactgccaagaggaggttgttttggggaaatacagccaccatgtgtccagccacaaagaggtggaagacaaagagggctatgtgtatataaacaaaggtggacggccaagacagcatctgctttccctgacccggagagctcaaaaacaccgtctaagagatctcaaacttcaagtgaaagcttttgctgagaaagaagaaggaggagatgtgaaatcggtgtgcctaactttgttcctgttggctctgagatctagaaatgagcaccggcaagctgatgagctggaasctatcatgcaaggcaaggg-------------------------------------------------------------------------------------------------------------------------------------------------------------------------------
>strauchi_ZMMU_R_13247 
------------------------------------------------------------------------------------------------------------------------------------------------------------------------------------------gagactgaaaatcatcaggyaaaccttcagaacctctgccgcatctgtggaggttcatttaaaagtgatccttgtaagagaagttacccagttcatggacccgtagatgatgatayacaagctcttctcaggaagaaggagaaaagagctacatcttggcctgatctccttgccaaagtgttcaagattgatgtcagagrggacattgacacaatccaccccaccaatttttgcsacaattgccggaatgtgattcaaagaaagttcagcaattccccgagtgaagtgtattttccaaggaaagatggcatggagtggcaaccacattcatcgagctgtgatgtctgtggcacttccttccgtggggtaaagagaaagaagcggcccttaaatccacagttgagcaaaaagcccagggttgta---gctggaggtgctagaaaaccaagctatgtgaggaatgtaaaacaagtgaacaacaaggctctaatgaaaaagattgccaattgcaagaaaatccmccttagtactaagatccttgcagtagactatcctgtggatttcgtaaagtcagtctcttgccaggtctgtgagcatatcctggctgatcctgtagaaaccacatgcaagcacttattttgcagggcctgcctccttaaatgcctcaaaatcatgggaagcttttgcccagcttgttgctatccttgttttcctacagatctggtgagccctgtgaaatccttcctgaacatcctcaacaacctggctctgagatgtcccgttaaarattgccaagaggaggttgttttgggaaaatacagccaccatgtatccagccacaaagaggtggaanacaaagagggctatgtgtatataaacaaaggyggacggccganacagcatctgctttccctgacccggagagctcaaaancaccgtctaagagatctcaaacttcaagtgaaancttttgctgagaaa------------------------------------------------------------------------------------------------------------------------------------------------------------------------------------------------------------------------------------------------------------------------------------------------
>longicaudatus_empty
---------------------------------------------------------------------------------------------------------------------------------------------------------------------------------------------------------------------------------------------------------------------------------------------------------------------------------------------------------------------------------------------------------------------------------------------------------------------------------------------------------------------------------------------------------------------------------------------------------------------------------------------------------------------------------------------------------------------------------------------------------------------------------------------------------------------------------------------------------------------------------------------------------------------------------------------------------------------------------------------------------------------------------------------------------------------------------------------------------------------------------------------------------------------------------------------------------------------------------------------------------------------------------------------------------------------------------------------------------------------------------------------------------------------------------------------------------------------------------------------------------------
>longicaudatus_Pmac2 
--------------------------------------------------------------------------------------------------------------------------------------------------------------------------------------------------------------------------------------------------------------------------------------------------------------------------------------------------------------------------------------------------------------------------------------------------------------------------------------------------------------------------------------------------------------------------------------------------------------------------------------------------------------------------------------------------------------------------------------------------------agtagactatcctgtggatttcgtaaagtcagtctcttgccaggtctgtgagcacatcctggctgatcctgtggaaaccacatgcaggcacttattttgcarascctgcctcctgaaatgcctcaaagtcctgggaagcttttgcccagcttgttgctatccttgttttcctacaratctggtgagtcctgtgaaatccttcctgaacatcctcaacaacctggctctgagatgtcccgttaaagattgccaagaggaggttgttttgggaaaatacasccaccacttatccagccacaaagaggtggaagacaaagagggctatgtgtatataaacaaaggcggccggccragacagcatctgctttccctgacccggagagctcaaaaacaccgtctaagagatctcaaacttcaagtgaaagcttttgcaaanaaagaagaagggggagatgtgaaatcagtgtgcctaactttgttcctgttggctctgagatctagaaatgagcaccggcaagctgatga----------------------------------------------------------------------------------------------------------------------------------------------------------------------------------------------------------
>maculatus_empty
---------------------------------------------------------------------------------------------------------------------------------------------------------------------------------------------------------------------------------------------------------------------------------------------------------------------------------------------------------------------------------------------------------------------------------------------------------------------------------------------------------------------------------------------------------------------------------------------------------------------------------------------------------------------------------------------------------------------------------------------------------------------------------------------------------------------------------------------------------------------------------------------------------------------------------------------------------------------------------------------------------------------------------------------------------------------------------------------------------------------------------------------------------------------------------------------------------------------------------------------------------------------------------------------------------------------------------------------------------------------------------------------------------------------------------------------------------------------------------------------------------------
>arabicus_ZMMU_R_12713
-----------------------------------------------------------------------------tcaggtggaagtgtcagctytaccttcacaagtgccttctgaaagagacgctggattgaacaaaagcatccagacaataagtaaagatgctttttgtctgagccaaagagagactgaaaatcatcaggcaaaccttcagaacctctgccgcatctgtggaggttcatttaaaagtgatccttgtaagagaagttacccagttcatggacccgtagatgatgatacacaagctcttctcaggaagaaggagaaaagagctacatcttggcctgatctccttgccaaagtgttcaagattgatgtcagaggggacattgacacwatccaccccaccaatttttgccacaattgccggaatgtgattcaaagaaagttcagcaataccccgagtgaagtgtattttccaaggaaagatgccatggagtggcaaccacattcatcgagctgcgatgtctgtggcacttccttccgtggggtaaagagaaagaagcggcccttaaatccacagttgagcaaaaagctgaggcttgta---gctggaggtgctagaaaaccaagctatgtgaggaatgtaaaacaagtgaacaacaaggctctaatgaaaaagattgccaattgcaagaaaatccaccnnnnnnnnnnnnnnnnnnnnnnnnnnnntcctgtggatttcgtaaagtcagtctcttgccaggtctgtgagcacatcctggctgatcctgtggaaaccacatgcaggcacttattttgcagagcctgcctcctgaaatgcctcaaagtcctgggaagcttttgcccagcttgttgctatccttgttttcctacagatctggtgagtcctgtgaaatccttcctgaacatcctcaacaacctggctctgagatgtcccgttaaagattgccaagaggaggttgttttgggaaaatacagccaccacttatccagccacaaagaggtggaagacaaagagggctatgtgtatataaacaaaggtggccggccgagacagcatctgctttccttgacccggagagctcaaaaacaccgtctaagagatctcaaacttcaagtgaaagcttttgcagagaaagaagaagggggagatgtgaaatcagtgtgcctaactttgttcctgttggctctgagatctagaaatgagcaccggcaagctgatgagctggaagctatcatgcaaggcaagggctcaggccttcccccarctgtttgcttggcaatccgagtcaacacttttctcagctgcagccaataccacaaaatgtacaggactgtgaaagctata------------------------------------------------------------------------------
>scutellatus_ZMMU_R_13020
--acttcccgaagatagtcaagtggttagcagcaataaagggcaagtggcagcctccctggacaaagtcaccgaaaatcaggtggaagtgtcagctctaccttcacaagtgccttctgaaaggggcgctggattgaacaaaagcatccaggcaataagtaaagatgctttttgtctgagccaaagagagactgaaaatcatcaggcaaaccttcagaacctctgccgcatctgtggaggttcatttaaaagtgatccttgtaagagaagttacccagttcatggacccatagatgatgatacacaagctcttctcaggaagaaggagaaaagagctacatcttggcctgatctccttgccaaagtgttcaagattgatgtcagaggggacattgacacaatccaccccaccaatttttgccacaattgccggaatgtgattcaaagaaagttcagcaattccccgagtgaagtgtattttccaaggaaagatgccatggagtggcaaccgcattcatcgagctgcgatgtctgtggcacttccttccgtggggtaaagagaaagaagcggccctcgaatccacagttgagcaaaaagctgaggcttgta---gctggaggtgctagaaaaccaagctatgtgaggaatgtaaaacaagtgaacaacaaggctctcatgaaaaagattgccaattgcaagaaaatccaccttagtaccaagatccttgcagtagactatcctgtggactttgtaaagtcagtctcttgccaggtctgtgagcatatcctggctgatcctgtagaaaccacatgcaagcacttattttgcagagcctgcctccttaaatgcctcaaagtcatgggaagcttttgcccagcttgttgctatccctgttttcctacagatctggtgagccctgtgaaatccttcctgaacattctcaacaacctggctctgagatgccccgttaaagattgccaagaggaggttgttttgggaaaatacagccaccacttatccagccacaaagaggtggaagacaaagagggctacgtctacataaacaaaggtggccggccgagacagcatctgctttcccttacccggagagctcaaaaacaccgtctaagagatctcaaacttcaagtgaaaacttttgcagagaaagaagaagggggagatgtgaaatcggtatgtctaactttgttcctgttggctctgcgatctagaaatgagcaccgg---------------------------------------------------------------------------------------------------------------------------------------------------------------------------------------------------------------------
>ornatus_vindumi_ZMMU_R_13027
------------------------------------------------------------------------------------------------------------------------------------------------------------------------------------------------------------------------------------------------------------------------------------------------------------------------------------------------------------------------------------------------------------------------------------------------------------------------------------------------------------------------------------------------------------------------------------------------------------------------------------------------------------------------------------------------------------------------------------------------------------------------------------------------------------------------------------------------------------------------------tgcctcaaagtcatgggaagcttttgcccagsttgttgctatccttgttttcctacagatytggtgagccccgtgaaatccttcctgaacatcctcaacaacctggstttgagatgtcccgttaaagattgccaagaggaggttgttttgggaaaatacagccaccanttatccaaccataaagaggtggaagacaaagagggstacgtgtatataaacaaaggtggccggccgagacagcatttgctttccttgacccggagagstyaaaaacaccgtttaagagatytcaaamttcaagtgaaagcttttgcagagaaagaagaagggggagatgtgagatcggtgtgcctaamtttgttcctgttggcamtgagatytagaaatgagcaccggcaagctgatgagctggaagctatcatgcaaggcaaggggtcaggccttcccccagctgtttgsttggcaatycgagtcaacactttt------------------------------------------------------------------------------------------------------------------------------
>interscapularis_ZMMU R_13358 
--acttcccgaagagagtcaagtggttaacggcgataaagggcaagtggcagcctccctggacaaagtcgccgaaaaccaggtggaagtgtcagctctaccttcacaagtgccttctgaaagagacgctggattgaacaaaagcatccagacaataagtaaagatgctttttgtctgagccaaagagagactgaaaatcatcaggcaaaccttcagaacctctgccgcatctgtggaggttcatttaaaagtgatccttgtaagagaagttacccagttcatggacccgtagatgatgatacacaagctcttctcaggaagaaggagaaaagagctacatcttggcctgatctccttgccaaagtgttcaagattgatgtcagaggggacattgacacaatccaccccaccaatttttgccacaattgccggaatgtgattcaaagaaagttcagcaattccctgagtgaagtgtactttccaaggaaagacgccatggagtggcaaccacattcatcgagctgcgaggtctgtggcacgtccttccgtggggtaaagagaaagaagcggcccttaaatccacagttgagcaaaaaactgaggcttgta---gctggaggtgctagaaaaccaagctatgkgaggaatgtaaaacaagtgaacaacaaggctctaatgaaaaagattgccaattgcaagaaaatccacctgagtaccnnnnnnnnnnnnnnnnnnnntcctgtggatttcgnaaagtcantctcttgccmggtctgtgascatatcctggctgatcctgtagaaaccacatgcmagcacttgttttgccgagcctgcctcctgaaatgcctcaaagtcatgggaagcttttgcccrgcttgttgctatccttgttttcctacagatctggtragycctgtgaaatccttcmtgaacatcctcaacaacctggcyytgagatgtcccrttaaagattgccaagaggaggttrttttgggaaaatacagccaccacttatccrgccacaaagaggtggaagacagagagggctacgtgtatataaacaaaggtggccggccgagacagcatctgctttccctgacccggagagctcaaaaacaccgtctaagagatctcaaacttcaagtgaaagcttttgcagagaaagaagaagggggagatgtgagatcggtgtgcctaactttgttcctgttggcgctgcgatctagaaatgagcaccggcaagctgatgagctggaagctatcatgcaaggcaagggctcaggccttcccccagctgtttgcttggcaatccgagtcaacacttttctcagctgyagccaataccacaaaatgtacaggactgtgaaagctataacaggaaggcagatctttcagccactgcatgccctccgagcggctgaaaaagctcttctaccaggctaccatccattt
>sogdianus_ZMMU_R_13396_1 
----------------------------------------------------------------------------------tggaagtgtcagctataccttcacaagtgccttctgaaagagaygctggattgaacaaaagcatccagacaataagtaaagatgttttttggctgagccaaagagagactgaaaatcatcaggcaaaccttcagaacctctgccgcatctgtggaggttcatttaaaagtgatccttgtaagagaagttacccagttcatggacccgtagatgatgatacacaagctcttctcaggaagaaggagaaaagagctacatcttggcctgatctccttgccaaagtgttcaagattgatgtcagaggggacattgacacaatccaccccaccaatttttgccacaattgccggaatgtgattcaaagaaagttcagcaattcctcgagtgaagtgtattttccaaggaaagacgccatggagtggcaaccacattcatcgagctgcgaggtctgtggcacgtccttccgtggggtaaagagaaagaagcggcccttaaatccacagttgagcaaaaaactgaggcttgta---gctggaggtgctagaaaaccaagctatgtgaggaatgtaaaacaagtgaacaacaaggctctaatgaaaaagattgccaattgcaagaaaatccacctgagtaccaagatccttgcagtagactatcctgtggatttcgtaaagtcagtctcttgccaggtctgtgagcatatcctggctgatcctgtagaaaccacatgcaagcacttgttttgccgagcctgcctcctgaaatgcctcaaagtcatgggaagcttttgcccggcttgttgctatccttgttttcctacagatctggtgagccctgtgaaatccttcatgaacatcctcaacaacctggctctgagatgtcccgttaaagattgccaagaggaggttgttttgggaaaatacarccaccacttatccagccacaaagaggtggaagacagagagggctacgtgtatataaacaaaggtggccggccgagacagcatctgctttccctgacccggagagctcaaaaacaccgtctaagagatctcaaacttcaagtgaaagcttttgcagagaaagaagaagggggagatgtgagatcggtgtgcctaactttgttcctgttggcgctgagatctagaaatgagcaccggcaagctgatgagctggaagctatcatgcaaggcaagggctcaggccttcccccagctgtttgcttggcaatccgagtcaacacttttctcagctgcagccaataccacaaaatgtacaggactgtgaaagctataacaggaaggcag------------------------------------------------------------------
>sogdianus_ZMMU_R_13396_2 
------------------------------------------------------------------------------------------------------------------------------------------aaaagcatccagacaataagtaaagatgttttttggctgagccaaagagagactgaaaatcatcaggcaaaccttcagaacctctgccgcatctgtggaggttcatttaaaagtgatccttgtaagagaagttacccagttcatggacccgtagatgatgatacacaagctcttctcaggaagaaggagaaaagagctacatcttggcctgatctccttgccaaagtgttcaagattgatgtcagaggggacattgacacaatccaccccaccaatttttgccacaattgccggaatgtgattcaaagaaagttcagcaattcctcgagtgaagtgtattttccaaggaaagacgccatggagtggcaaccacattcatcgagctgcgaggtctgtggcacgtccttccgtggggtaaagagaaagaagcggcccttaaatccacagttgagcaaaaaactgaggcttgta---gctggaggtgctagaaaaccaagctatgtgaggaatgtaaaacaagtgaacaacaaggctctaatgaaaaagattgccaattgcaagaaaatccnnnnnnnnnnnnnnnnnnnnnnnnnnnnnnntcctgtggatttcgtaaagtcagtctcttgccaggtctgtgagcatatcctggctgatcctgtagaaaccacatgcaagcacttgttttgccgagcctgcctcctgaaatgcctcaaagtcatgggaagcttttgcccggcttgttgctatccttgttttcctacaratctggtgagccctgtgaaatccttcatgaacatcctcaacaacctggctctgagatgtcccgttaaagattgccaasaggaggttgttttgggaaaatacaaccaccacttatccagccacaaagaggtggaagacagagagggctacktgtatataaacaaaggtggccggccgagacagcatctgctttccctgacccgga-----------------------------------------------------------------------------------------------------------------------------------------------------------------------------------------------------------------------------------------------------------------------------------------------------------------------------------------------------------
>mystaceus_2_ZMMU_R_13009
---------------------------aacagcgataaagggcaagcggcagcctccctggacaaagtcaccgaaaatcaggtggaagtgtcagctctacctccacaagtgccttctgaaagagtcgctggactgaacaaaagcatccagacaataagtaaagatgctttttgtctgagccaaagagagactgaaaatcatcaggcaaaccttcagaacctctgccgcatctgtggaggttcatttaaaagtgatccttgtaagagaagttacccagttcatggacccgtagatgatgatacacaagctcttctcaggaagaaggagaaaagagctacatcttggcctgatctccttgccaaagtgttcaagattgatgtcagaggggacattgacacaatccaccccaccaatttttgccacaattgccggaatgtgattcaaagaaagttcagcaattccccgagtgaagtgtattttccaaggaaagatgccatggagtggcaaccacattcatcgagctgtgatgtctgtggcacttccttccgtggggtaaagagaaagaagcggcccttaaatccacagttgagcaaaaagctgaggcttgta---gctggaggtgctagaaaaccaagctatgtgaggaatgtaaaacaagtgaacaacaaggctctaatgaaaaagattgccaattgcaagaaaatccmcctgagtaccaagatccttgcagtagactatcctgtggatttcgtaaagtcagtctcttgccaggtctgtgagcatatcctggctgatcctgtagaaaccacatgcaagcacttattttgcagagcctgcctccttaaatgcctcaaagtcatgggaagcttttgcccagcttgttgctatccttgttttcctacagatctggtgagccctgtgaaatccttcctgaacatcctcaacaacctggctctgagatgtcccgttaaagattgccaagaggaggttgttttgggaaaatacagccaccacttatccagccacaaagaggtggaagacaaagagggctacgtgtatataaacaaaggtggccggccaagacagcatctgctttccctgacccggagagctcaaaaacaccgtctaagagatctcaaacttcaagtgaaagcttttgctgagaaagaagaagggggagatgtgaaatcggtgtgcctaactttgttcctgttggctctgagatctagaaatgagcaccggcaagctgatgagctggaagctatcatgcaaggcaagggctcaagccttcccccagctgtttgcttggcaatccgagtcaacacttttctcagctgcagccaataccacaaaatgtacaggactgtgaaagctataacaggaaggcagatctttcagccactgcatgccctccgagcggctgaaaaagctcttctaccaggtta----------
>mystaceus_1_D74204 
-------------------------------------------------------------------------------------------------------------tgcgttctgaaagagccgctggattgaacaaaagcatccagacaataagtaaagatgctttttgtctgagccaaagagagactgaaaatcatcaggcaaaccttcagaacctctgccgcatctgtggaggttcatttaaaagtgatccttgtaagagaagttacccagttcatggacccgtagatgatgatacacaagctcttctcaggaagaaggagaaaagagctacatcttggcctgatctccttgccaaagtgttcaagattgatgtcagaggggacattgacacaatccaccccaccaatttttgccacaattgccggaatgtgattcaaagaaagttcagcaattccccgagtgaagtgtattttccaaggaaagatgccatggagtggcaaccacattcatcgagctgtgatgtctgtggcacttccttccgtggggtaaagagaaagaagcggcccttaaatccacagttgagcaaaaagctgaggcttgta---gctggaggtgctagaaaaccaagctatgtgaggaatgtaaaacaagtgaacaacaaggctctaatgaaaaagattgccaattgcaagaaaatccacctgagtaccaagatccttgcagtagactatcctgtggatttcgtaaagtcagtctcttgccaggtctgtgagcatatcctggctgatcctgtagaaaccacatgcaagcacttattttgcagagcctgcctccttaaatgcctcaaagtcatgggaagcttttgcccagcttgttgctatccttgttttcctacagatctggtgagccctgtgaaatccttcctgaacatcctcaacaacctggctctgagatgtcctgttaaagattgccaagaggaggttgttttgggaaaatacagccaccacttatccagccacaaagaggtggaagacaaagagggctatgtgtatataaacaaaggtggccggccaagacagcatctgctttccctgacccggagagctcaaaaacaccgtctaagagatctcaaacttcaagtgaaagcttttgctgagaaagaagaagggggagatgtgaaatcggtgtgcctaactttgttcctgttggctctgagatctagaaatgagcaccggcaagctgatgagctggaagctatcatgcaaggcaagggctcaggccttcccccagctgtttgcttagcaatccgagtcaacacttttctcagctgcagccaataccacaaaa-----------------------------------------------------------------------------------------------------
