# Supplementary material for: Cenozoic aridization in Central Eurasia shaped diversification of toad-headed agamas (Phrynocephalus; Agamidae, Reptilia)
Source: PeerJ. 2018 Mar 19;6:e4543. doi: 10.7717/peerj.4543 (PMC5863718; doi:10.7717/peerj.4543)
Supplement: Supplemental Information 30 [file peerj-06-4543-s030.fas]

>Takydromus_tachydromoides_NC008773        
accctgtacttgttgtttggtgcctgagctggcatagtcggaaccgccctcagccttttgatccgaacggaattgagccaaccagggagccttcttggggacgaccaggtgtataatgtgattgttacagcccatgcctttgtaataatcttctttttagtaatacctgttataattggcgggtttggaaactgattaatccccctgataattggggcccctgacatagcattccctcgaataaataatataagcttttgattactccccccatctctacttcttctgttagcatcctccggtgtcgaggcgggcgcaggtactggctgaacagtttatcccccccttgccggaaacctcgcccatgctggagcatctgtagacctgacaatcttttcacttcatttagcaggggtttcttcaatcttgggtgcaattaactttatcacaacttgtattaatataaaaccacccaatatatcacaataccaaacccctttgtttgtttgatctgtacttattacggcggtacttcttcttctttctctccctgtattagctgcgggtattacgatactattgaccgatcgtaacttgaacacctccttttttgacccggcaggaggaggagatccaatcctgtaccaacaccta
>Anolis_carolinensis_NC010972            
accctctacctaatttttggtgcctgggccggcatagtcggcaccgcccttagcctccttattcgggcggaactaagccagccgggggctttgcttggggacgaccaaatttataacgtcattgttacagcccacgcttttgtgataatcttttttatggttatgcctgttataattgggggctttggtaactgactagtaccattaatgattggggccccggacatagcatttccacgaataaataacatgagcttttgactactaccgccatcatttcttcttcttcttgcatcttccggagttgaagccggagccggtaccggatgaacagtgtacccaccactagcaagcaacctcgcacatgccggagcctcagtagacctaactattttttctttacacctagcaggcgtttcatctattttaggcgctattaattttattaccacatgtattaacataaaaccttccaccataacccagtaccaaacaccattattcgtttgatcagttttaattacagccgtacttcttcttctttctctgcctgtcctggctgccggaattactatacttttgacagatcgtaatctaaacacatcattttttgaccctgccggaggaggagacccagtgctttatcagcacctt
>Anolis_cybotes_AB218960                  
accctatatttaatttttggcgcctgagctgggatagtcggaactgcccttagcttactaattcgagcggaactaagtcaacccggggcccttctaggggatgaccagatctataatgtaatcgttacggctcatgccttcgtaataatttttttcatggtaatgcctgttataattggaggctttggaaactgactagtcccattaataattggcgccccagacatggcattcccacgaataaataacataagtttctgactactgcccccatctttcttactattgcttgcctcatctggagttgaagcaggggctggtacaggatggacagtttatccaccactcgccggaaacttagcacatgccggggcatcagtagacttaaccatcttttctttgcatttggccggcgtttcttcaatcttaggcgcaattaactttattactacctgtattaatataaaaccgccaactatgacccagtaccaaacgcctttatttgtatgatcagttttaatcactgcagtactattactcctctcgctaccagtcttagccgcaggaattactatacttttaacagaccgcaatctaaatacatcattttttgacccggccggaggaggggaccctgttctataccaacatctt
>Iguana_iguana_NC002793                    
accctttacttagtcttcggtgcctgagccggcatggtcggaactgccctcagcctgctaattcgagcagaacttagccaaccaggggcccttctcggcgacgaccaaatttacaacgttattgtaaccgcccatgcttttgttataattttcttcatagtaatgcccgtcataatcggaggattcggaaactgattagtccctctaatgatcggcgcaccagacatggccttcccccgaataaacaacataagcttctgactcctacccccgtcctttctgctcctcttagcctcctctggcattgaggccggagccggtacaggctgaactgtttaccccccactagcgggcaacctagcacatgcaggcgcctcagtagaccttacaattttctccctccacctggccggaatctcatccatcctaggagcaatcaactttatcacaacatctatcaacataaaaccccccacaataacccagtatcaaacacccttgtttgtctgatccgtactaattacggccgtactacttctgctatctctacccgtcctagcagcaggtattacaatactactcaccgaccgcaacttaaacacctcattctttgaccccgcaggagggggggacccaattctttaccaacactta
>Sceloporus_occidentalis_NC005960          
accctatatctagtctttggtgcttgagctgggatagtcggaaccgcccttagtctcctgatccgagcagagctcagtcaacccggggccctgctaggagacgaccaaatttacaacgttattgtaaccgcccatgcatttgtcataatcttctttatggttataccaatcataatcggggggttcggaaactgactagtcccattaataatcggcgctccagacatggccttcccacgtataaacaacatgagcttctgactcctcccaccatcattcctccttctcctggcctcatctggagtagaggccggagcaggcacaggatgaaccgtatacccaccccttgctagcaacctagcccacgcaggagcctccgtagaccttacaattttctcccttcaccttgcaggtgtttcatccattcttggagcaattaattttattacaacatgcattaacataaagccccccacaatgacacaataccaaaccccactatttgtgtgatccgtattaatcacagcagtactacttctcctatcgctcccagtcttagccgccggaattacaatactattaacagaccgaaacttaaacacatcattctttgacccggcaggcggaggagacccggtgctataccaacaccta
>Phrynosoma_cornutum_U66224                
------------------------------------------------------------------------------------------------------------------------------------------------------------------------------------------------------------------------------------------------------------------------------------------------------------------------------------------------------------------------------------------------------------------------------------------------------------------------------------------------------------------------------------------------------------------------------------------------------------------------------------------------------------------------------
>Polychrus_marmoratus_NC012839             
accctttatttgatctttggtgcctgagctggcatagtcggcactgcacttagcctactaatccgtgctgaattaaatcaaccaggggccttattaggcgatgaccaaatctacaatgttatcgttacagcccatgcatttgtaataatcttttttatagttatacccattatgatcgggggctttggtaattgactgatcccactaataattggcgccccagacatagcttttccccgtataaacaacataagcttctgattactccccccctctttccttcttctactagcctcctccggcgtagaagctggtgccggaacaggctgaaccgtctaccccccactagctggaaaccttgcccacgctggagcctcagtagatctaacaattttttcacttcacttagcaggagtctcttctattctaggggcaattaattttattacaacatgcattaacataaaacctcctacaataacccaataccaaacccccctcttcgtctgatctgtcttaattaccgcagtactactattactatccttacctgtccttgcagccggaattactatacttctaactgaccgcaaccttaatacttcattctttgaccccgcaggagggggagaccctattttataccaacatcta
>Leiocephalus_personatus_NC012834    
actctatatctaatcttcggtgcctgagctggcataattggcacagcccttagcttgctaattcgggctgaattgagccaaccaggggccttgcttggggatgaccaaatctacaacgttattgtaacagcccatgcttttgtaataatcttttttatagtaatacccgtaataatcggaggatttggtaactgacttgttccattaataattggtgccccggacatagcatttccccgtataaacaacatgagcttttgacttctcccaccatcatttttacttctactagcatcctccggagttgaagcaggcgcaggaacgggatgaaccgtttacccgccattggctggcaaccttgcccacgcaggagcctcagtagaccttactattttttctctacacttagctggtgtatcctctattttgggggcaattaacttcattacaacatgcattaatataaaacccccgacaataacccagtatcaaaccccgctctttgtgtgatccgtactaattacagcagtgctgctactgctatcccttccagtattagcagccggcatcacaatgttactaacagaccgaaatttaaatacttccttctttgacccggcgggcggaggggacccaatcctataccaacacttg
>Gambelia_wislizenii_NC012831          
acactttacttaatcttcggtgcctgagctggcatggtaggaactgccttaagcctattaatccgagcagagctttcccaacctgggaccctcctcggggacgaccaaatttataatgttattgttaccgcacacgcattcgtaataatcttttttatagttataccagtaatgatcggcggatttggtaactggttagtcccactaataattggagccccggacatggccttcccccgaataaacaacataagcttttggctattacccccatcttttcttctcctgcttgcttcatctggggtggaagccggagctggaaccggatgaactgtttaccctccattagcaggaaatttagctcacgcaggagcctctgtggacttaaccattttctccctacacttagctggggtttcatcaattttaggagcaattaactttattaccacctgtattaacataaaaccaccaacaataacacaataccaaacccctctgttcgtatgatccgttcttatcacagcagtacttctacttctttccctcccagttctagcagctggaattacaatattactaacagatcgtaaccttaatacctcattttttgaccccgccggagggggagacccagtactttatcagcactta
>Basiliscus_vittatus_NC012829             
accctctacctgatctttggtgcctgagctggtataattggaaccgccttgagtcttctaattcgagctgaactaagccaaccaggagcccttctaggtgacgaccaaatctacaatgtcatcgttactgctcatgcttttgtaataatcttttttatagtaataccaatcataattgggggctttggaaattgactagtcccacttataattggggcgcctgacatggccttcccccgaataaacaacataagcttttgacttcttccaccatcctttcttctactgcttgcctcatcaggggttgagtctggagctggaacaggctgaactgtctatccacccctagcaggaaatctggcccacgcaggagcatcagttgacctcaccattttttctttacacctagcaggagtatcctccatcttaggggcgattaactttattacgacatgcatcaacataaaaccgcctaccataacacaatatcaaacccctctgttcgtatggtccgttctaattacagcagtactacttcttctatctctcccagttctggctgctggaattacaatattattaacagaccgaaacctaaatacatctttcttcgatcccgcaggagggggagacccaatcttgtatcaacactta
>Plica_plica_AB218961                       
accttatatttagtctttggtgcttgggcaggaatagtcggcactgccctaagccttctaattcgagcagaactaagtcaaccaggagcccttcttggagacgaccaaatttataatgtcattgtaacagcccatgcttttgtaataatcttttttatagttataccagtaataattggaggatttggaaactgactagtccctctaataattggagccccagacatagccttcccccgaataaacaacataagcttttgattactacccccatcatttctactacttctagcctcctccggagtcgaagccggagctggcactggatgaactgtatacccccctctagcaggaaatctagcccatgcaggtgcctcagttgaccttacaattttttctctccatttggcaggagtttcatcaattctaggtgcaattaacttcatcacaacctgcatcaacataaaatctacgacaataaatcagtaccaaacccctctttttgtttggtctgtactaatcactgctgttctacttctattgtctctaccagtccttgcagcaggtattaccatactcctaacagaccgaaacctaaatacctcattctttgatcctgctggagggggcgatccagtcctataccagcaccta
>Oplurus_grandidieri_NC012827              
accctatacctaatttttggtgcatgggctggaatagtagggaccgcccttagcctacttattcgtgctgaactaagccaacccggaagcctactaggagacgaccagatctacaatgtaatcgttacagcccatgcttttgtaatgatcttctttatagttatgccaattataattggaggatttggaaactgactggtccctcttataattggagctccagatatagccttcccacgtataaacaacataagcttctgactattacccccatcattcctacttctacttgcttcctcaggtgttgaagccggtgccggcactggctgaacagtatacccaccactagccggtaaccttgcccatgctggagcctcagttgatttaacaattttttccctccatctagcaggagtctcatcaattctaggagctattaattttattacaacatgtattaacataaaacctccaacaataacacaataccaaactccactatttgtatgatcagtacttattacagctgttttattattactttcattaccagtactagccgctgggatcaccatgctcctcacagatcgaaatcttaacacctcattttttgacccatctggaggaggtgatcctgtattatatcaacactta
>Chalarodon_madagascariensis_NC012836      
accctttacctaatctttggtgcatgggctggcatggttggaacagctctgagcctattaattcgtgctgaattaagtcaacccggaagcttactaggagacgaccaaatttacaatgtgattgtcacagcccacgcctttgtaataattttctttatagtaatgccagtaataattggggggttcggaaattgactagtaccactaataattggagcacccgatatagcctttccacgcataaacaacataagcttctgacttctacccccatcattcctgcttcttcttgcgtcatcaggcgttgaagcaggagctggaaccggttgaacagtgtacccaccgctagcaggaaatttagctcatgcaggagcttcagttgatcttacaattttttctctccacttagcaggggtatcttcaattctcggggccatcaactttattacaacatgtatcaacataaaacccccaacaataacacaataccaaaccccattattcgtatggtccgtgctcattacagctgttttacttctcctatcactgccagttttggctgctggaattacaatactcctaactgatcgaaatcttaatacttcatttttcgacccctcaggaggaggagacccagttctataccaacactta
>Chamaeleo_africanus_NC012422              
actatatatttcttatttggactggccgcagggcttgttggagctacctcaagcctgctaatacgtacaaaacttagccaacctgggttctccctaggagatgaccatgcctataacgtattaatcaccctgcacggattaactataattttcttcatagtaataccaatcataattggaggattcggaaattgacttgtacccctaatgcttggagcaccagatatagcctttccacgcataaacaatataagcttctgacttcttccaccatcatttatgctcttattagcatcatctaaagccggaaccggagtcggaacaggatgaactatctacccgccactatctggcaatatagctcactcaggcccatccatagatttagcaatcttctcactccacctagcaggaatctcttccattcttgcctcaattaatttcatcacaactagcattaacataaaaccacaccacatagtcctctataacttacccctattcgtatgatcagttatattgaccgcgatcctactaatcctagccctaccagtactggctgcagccatcacaatacttctaacagatcgaaacttaaacacagcattcttcgatcctgttgggggtggagatcctgtgctattccaacaccta
>Chamaeleo_zeylanicus_EF222191             
actatatattttttatttggactggccgcaggacttgtgggagccacctcaagcctactgatgcgcacaaaactgggccagccggggttctctcttggagatgaccatgcctacaacgtattaatcacccttcacggattaaccataattttcttcataattataccaatcatgatcgggggtttcggaaattgacttgtaccactaatgcttggagcaccagatatggccttcccacgtatgaacaacataagcttctgacttcttccaccatcattcatacttttactagcatcatcaaaagctggtaccggagttggaacaggatgaaccatttaccccccactatctggaaacatagcgcactcaggcccatccatggatctagcaatcttctcactacacctggcaggagtctcctctattcttgcctcaattaattttattacaactagcatcaacataaaaccacaccacatagtactttataatttacccctatttgtatgatcagttatattaactgcaattctactaattctagccctaccagtattagctgcagccatcacaatactcctaacagatcgaaacttgaacacagcatttttcgaccctgttgggggcggtgatcctgtgctattccaacacctg
>Brookesia_decaryi_NC014174                
actatatattttatatttggcttaatagctggccttatcggggctacttcgagcctgttaatacgaacaaaactttgtcaacccgggttttccctaggagatgaccatgcgtataatgtgttgattacactacacggacttacaataatctttttcatagttatacctattatgattggcggctttgggaactgactaattccactaatactaggaaccccagatatagccttcccacgaataaataatataagcttctgacttttaccaccatcatttctgctacttctagcctcatcaaaaactggtgatggggttgggacaggatggactatctatccccccttatcaggaaacacagcacattctggaccatccatggacctagccattttttcccttcacctggccggagtttcatcaattttagcctcaattaattttattacaacaagtattaatataaaaccacatcatatagttatgtataatctcccattatttgtctgatccgtattacttacagcagttttactaattttagccctacccgtacttgccgcagcaattaccatactactcacagatcgaaatcttaacacagcattcttcgatccggttggaggtggagacccaatcctgtttcaacactta
>Trioceros_melleri_AB474916                
actatatattttatgtttggcctagccgcagggcttgttggagccacttcaagccttctaatacgaacaaaactaagccaaccgggatttactttaggggatgaccacgcgtataatgtattaattacccttcatggccttactataatttttttcatagttataccaattataatcgggggatttggaaattgactcgtaccactaatgctgggggccccagacatagcctttcctcgtataaataatataagtttctgactattgccaccatcatttttacttctattagcctcatcaaaaacgggaaccggggttggaacagggtgaacaatctatccacccctgtcggggaacatggcacatgccggcccatctatagacttagcaattttttctctccacttagccggaatttcatctattcttgcctcaatcaacttcattacaacaagcattaacatgaaaccgcactacatggtattgtacaacatgccactattcgtatgatcggttcttcttactgcaattcttttaatcctggctttgccagtcctagccgcagcaatcaccatgcttcttacagatcgaaatctaaacacagcattttttgacccggtgggaggaggagatccaatcttgttccaacatcta
>Kinyongia_fischeri_EF222188               
actatatatttcctcttcggcctggccgccggcctaatcggagccacatcaagcttattaatgcgaacaaaactcagtcaacctggattctcccttggagactaccactcatacaatgtactaatcaccttacacggcctaactatgattttttttatagtcatacccattatgatcggtggcttcggaaactggttagtcccgctaatgctaggagcaccagatatagccttcccacgcataaacaacatgagcttttgactcctccccccatcatttttattacttttggcctcatcaaaagtcggagcaggggtcggaacgggatgaactatctacccacccctatcaggaaacatggcacattcaggcccttctatggatttagcaattttctcccttcatctagccggaatctcatccatccttgcctcaattaactttatttcaacatgcatcaacataaaaccacatcacatagtactctacaacctacccctgttcgtgtgatccgtcctactgactgcaatcctacttattttatctttaccagtacttgctgcagccatcaccatacttctaacggatcgaaacctaaacacagcattttttgaccccctcggtggaggagacccaattctattccaacaccta
>Furcifer_oustaleti_AB185326        
tctatatactttttattcggtcttgctgccggactagttggagctacctcaagtcttattatgcgaacaaaattgggacaacccggattttccctgggggatgaccactcatataacgtattaattaccctacacggcctgaccataattttttttatagtcatgccaattataattggcggatttggtaactgacttgtaccattaatactaggtgcacccgatatagcattcccacgaataaacaacataagcttctggctactgcccccctcatttttacttctattagcctcatctaaagctggaaccggggtcggaacaggatgaaccatttatccccccctttcaggaaacatagcccatgctggcccatcaatagacctagcaattttttctctccacttagctgggatttcatccatccttgcctcaatcaactttattacaacaagcatcaacataaaaccacattacatagtactatacaacatcccgctattcgtgtgatctgtcctattaactgcaatccttcttctcctagcactgccagtattagctgcagccattaccatacttctaacagatcgcaacctaaacacagcattttttgacccagtagggggtggagacccaattctattccaacatcta
>Calumma_parsonii_AB474915            
actctatattttatgtttggactggccgctggccttgtaggggccacctctagcctcctaatacgaacaaaacttggccagcccggattttctcttggagatgaccatgcttataacgtactaattaccttgcacggcttaactataatcttctttatagtaatacctattataatcggtgggttcgggaactgactcgtacccctaatgcttggagcccccgatatggccttcccacgtataaataatataagtttctgacttctcccaccctctttcttactcttattggcttcctcaaaagtcggaactggagttggtaccggatgaacaatctacccacccctgtcaagcaatttagcacacgccggcccttcaatagacttagcaattttttcacttcacctagctggtatctcttcaatccttgcctcaattaattttattactactagtattaatataaaaccacaccacatagtgctctacaatatcccactctttgtatgatcaattcttctaaccactatcctactacttctagccctacccgtattagccgcagctattactatgctcctaaccgatcgaaaccttaatacagccttctttgatcccgtcggaggcggagacccaatcctgtttcaacatcta
>Rieppeleon_kerstenii_AB474918      
actatatatttcacatttggcttggctgcgggccttattggggcaacagccagcctgataatgcgaacaaaacttggccagcctggggtttttctgggggatgaccacacctacaatgtcttaatcaccctccacggcctcactatgatttttttcatagtaataccaattataattggggggttcggaaactgactagtcccactgatactgggagccccggacatggcattcccacgcataaacaatatgagcttctgactacttcccccatccttcttactactactagcctcatcatcagccggagctggtgtgggcaccggctgaaccatctatcccccactgtctggaaacatggcacatgccggcccgtctatagacctggccatcttctccctacacctggccggcatctcttcaattttagcctcaattaactttatcacaactagcatcaatataaaacctcaccacatggtactttataacctcccactatttgtatggtccattctattaactgccaccctactaattttagccctaccagtccttgccgcagccattaccatacttctaaccgaccgcaatctgaatacagccttctttgaccccctgggaggaggagaccccattttattccaacaccta
>Uromastyx_benti_NC014182          
accctgtatttcctatttggggtagcagccggactcaccggagcaatcacaagcctactagtgcgcatacaactaatacaaccaggagccacactaataagcggaacaacattcaatgtcctaatcacattccacgctctagtaataattttcttcatagtcatacccattataatcggaggatttggaaactgattggttccactaatactaggagccccggatatagcattcccacggataaacaacataagcttctgactactaccaccatctttcttactactactatcctcatcatacataggaagcggtgtaggaacgggatgaacaatctacccacccctggcaaacaacctagcccacgcaggcccatcaatagacctagccattttttcacttcatctggcaggaatctcatcaatcctaggggcaatcaacttcatcacaacatgcatcaatataaaaccaccacacataacaccatacaacctcccactattcgtatgatccgtactattcactgcaatcctactactactctctctacccgtattagccgcggccatcacaatactactaacagaccgcaacctaaacacggcatttttcgatcctctgggaggaggggaccccgtactgttccaacaccta
>Leiolepis_guttata_AB476400         
accctatatttcattttcggtgctgctgccggattagctggttcaacaaccagcctactgatacgaactcaactaatgcaaccaggccagtcaattggcaacgatcacacttataatgtgctggtaacctttcatgcactgaccataatcttcttcatggtaataccaattatgatcgggggatttggcaactgaatattacccctaatattaggagcccctgacatagcattccctcgaataaataacataagcttctgactcctacccccatccttcctacttctactggcgtcctcaggggtaggaggcggagccggtactggatgaacaatctacccaccgcttacaggaaacctggcccaccctgaagctgccgtagacttaactatcttctccctacatcttgctggggtttcatcaatccttggatcaattaactttattacaacttgcattaacataaaaccccctcacatagaaccatataacttcccactctttatttgatccgtactattcactacgattttactcctactatccctgcccgtcttggcggcagctatcaccatattactaacagaccgaaacctaaatacagcattctttgatccaatcggagggggagatccaatcctgtttcaacacctg
>Hydrosaurus_amboinensis_AB475096   
accctatacttcctattcggagcggcagcaggcctaacaggctctgtcgttagccttttcgtacgaatacaactaatccaaccaggacagtcaacagggggcgacagtctttataacatatttatcacataccacgcgctaacaataattttctttatagttatacccattataattgggggctttggaaactgactaattccactcatactaggctccccagacatagcatttccccgcataaacaacataagcttctgactactcccaccatcattttccctactactactatcatcctgatgcggatccggggtaggaacaggctgaaccatctatcccccgctatcaggaaacctagcccactccgggccttctatagacctcgccatcttcgcactacacttagcaggagcatcctcaatcctaggagcaatcaatttcatcacaacctgcatcaacatgggcccacacttcataaccccatacaactgacccctattcgtctgatctgtattccttactgcagtcctccttctactatcactcccagtactagccgctgcaattaccatattactaacagatcgaaacttaaacacatcattctttgacccggggggaggaggagaccccatcctatttcagcacctg
>Chlamydosaurus_kingii_NC009421     
actctttacttcgtattcggaattatagccggaatctccggatccgtcaccagcctaatagtccgaatacaattaattcaaccaggacaatcatcagggggagactcactgtacaacatgttcattacataccacgcactaactataatcttcttcatagtaataccaatcatgattggaggattcggaaactgactcgtaccactaatactaggcgctccggacatagcattcccacgcctaaataacataagcttctgacttttaccacccgccttcctacttcttgtatcctctgcttgatttaactcaggtgtaggaacaggatgaaccatctatccaccactatcaggaaatctagcacacgcgggcccatcaatagaccttgccatcttcgcactacatctagcaggagcatcctcaatcctcggcgcaatcaacttcatcactacctgcatcaacatatccccacaccacatatccccacataactgacccctattcgtatgatcagtattccttacagcagtccttctcctcctttcgctaccagtcctagcagcagcaatcacaatactattaacagaccgaaatctaaacacaacattcttcgacccaaatggtggaggagacccaatcttattccaacatcta
>Pogona_vitticeps_NC006922          
accctgtatttcctatttggtgttggccctggaataccaggatccgttaccagcctactaattcgaataaaactaatccaaccaggggaatcctcaggaggggactcactatataacatattcatcacataccatgcactaactataatcttcttcatagttataccaatcatgatcgggggattcggaaactgactcgtaccattaatactaggtgcccccgacatagcctttccacgcctaaacaacataagcttctgacttctccccccatctttcctcctccttatatccactgcttgattcaactcaggagtaggaacaggatgaaccatctacccgcccctctcaggaaacctagcccacgccggcccatcaatagaccttgccatcttcgccctacacttagcaggagcatcctccatccttggcgcaattaatttcattaccacctgcatcaacatatctccccaccacatatctccgtacaactgacccctattcgtctgatcagttttcctcacagccattcttctactactatcactcccagtactagccgcagccatcaccatactactaacagaccgaaacctaaacaccaccttctttgacccaaatggaggaggagacccaatcctattccaacactta
>Acanthosaura_armata_NC014175       
accctgtactttctcttcggcaccctggcaggccttacgggctctctggtgagccttctcattcgagcccagctcctccaaccaggacaagccctcggcggagacaccatttataacgtgttcattacatttcatgcactagtaataatcttcttcatggtaataccgatcataatcggaggctttggaaattgactagtcccacttatgttgggggccccagacatggccttcccccgaataaacaacataagcttttggctactacccccatcattcttccttctcctcacctcttcaatgttcgaaaccggcgtagggaccggatgaaccatctaccccccactctccaacaacatcgcccactctgggccctcaatagacctagccatcttctccctacacttagcaggcatctcctctatcctagctgccatcaattttataaccacctgcatcaacataaccccacccctcacctcacccttcacctgacctttgtttgtctgatccgtgtttcttaccgcaatcctgctactcctatcacttccggtcctagccgcagcaatcacaatactcctcctagatcgaaacctcaacacaacattctttgatccctccggagggggagacccaatcctattccagcaccta
>Calotes_versicolor_NC009683          
actttatacttcttatttggtgctgcggcaggccttacaggctcacttgtaagccttcttgtacgagcacagttaatacaaccaggacaagccctgggcggggactcactctacaatgttttcattacatttcatgcactggtaatgattttctttatggttatgccgattataatcggcggcttcggaaactgattagtacctttgatgctgggggcaccagacatagcatttcctcgaataaacaacataagcttctgattactccccccctcatttcttcttctactattctcatcgggctttgaaacgggagtcggaacagggtgaactatttatcccccactttccaacaacatcgctcactccggaccctcaatagaccttgctatcttctctttacacctagctggggcatcatcaattcttggcgccattaatttcatcactacgtgcatcaacataagtcccagccgcacctccccatataattgacccctatttgtttgatccgttttctttactgcaaccctacttctgctttccctcccagtattagccgctgcaatcacaatactaattacagaccgcaacctaaacacatcattttttgagccatctggagggggagacccgatcttgttccaacactta
>Agama_agama_NC014175        
actctctattttttatttggcgcctttgccggacttatcggttcaacagcgagccttataattcgcatacaacttattcaaccaggccaacacagcagt---gacactgcatacaacaccacgatcacacttcatgccttcaccataatcttcttcatagttataccaatcataatcggcggctttggaaactggttaatcccattaatgctcggagcaccagacatagcatttccacgaataaacaacataagcttctgattacttccaccatcatttttcatattactttccgcctcaaaactaagccccggcatcggcacaggatgaactatttaccccccactagcaggaaatctatcccactcgggcccatcaatagatataactatcttcgcactacacctagcaggagcatcatcaattttaggggcaattaactttattaccacctgcattaacataagtccacattctatgaccccttgcaactgacctttgttcgtatgatccgtcttcttaaccgcaaccttattactaatcgccattccagtgttagctgccgcaatcacaatactactaacagaccgaaacttgaacacaacattctttgatcctgccggaggaggagacccagtcttatttcaacattta
>Laudakia_nupta_HM915020            
acattgtacttcctgtttggggcactagccggcctcattgggtcaacagttagcctaatagtacgcatacagctaatccagccaggacaatgcagcggg---gattcaatatacaacacttttattactatacatgcctttattataattttctttatagtaataccaattatgatcggcggatttggaaattgactggtaccattaatacttggagcaccagacatggccttcccacgaatgaacaacataagtttctgacttctacccccatccttcgtcatacttttgatagcctcaaaatttggaaacggagttggaacaggatggaccatctatccaccactgtcaggaaatctagcacactcaggcccatcaatagacataactatttttgctttacatctggccggagcctcctcaattctgggggcgattaacttcattacaacgtgcatcaacatgagcccgcactcaataacaccatacaactgacccctatttgtctgatccgtattctttactgcaatcctgttactcatggcaatcccagtactagcagcagctattacaatactcttaacagaccgtaaccttaacaccgcattcttcgaccccgctggtggaggagacccaattttattccaacaccta
>Laudakia_tuberculata_AF128514           
acattgtactttctatttggggctatagccggatttactggttcaaccgttagcctaatgatccgaatacagctaatccaaccaggacaaagcagcgga---gactccatatacaatacattcattacactgcacgcattcattatgatcttctttatagtaataccaatcataattggaggattcggaaattgactagtacctttaatacttggtgccccggacatagcatttccacgtataaacaatataagcttctggctcctacccccatctttctttttacttttaatatcatctaaatttggtgagggcgtcggcacaggatgaaccatctacccaccattagcagccaacctagcacactccggcccatctatagatataacaatctttgccctacatttagccggggcctcttcaatccttggtgcaattaatttcatcactacatgtgttaacatgagcccccactcaataaccccgtacaactgacccctattcgtctgatctgtattctttaccgccatcttattattactggccattccagttctagcagcagctattactatacttctaacagatcgaaatctaaacacaacattttttgacccagccggaggcggagacccaattttattccaacactta
>Bufoniceps_laungwalaensis_empty     
------------------------------------------------------------------------------------------------------------------------------------------------------------------------------------------------------------------------------------------------------------------------------------------------------------------------------------------------------------------------------------------------------------------------------------------------------------------------------------------------------------------------------------------------------------------------------------------------------------------------------------------------------------------------------
>Trapelus_sanguinolentus_empty   
------------------------------------------------------------------------------------------------------------------------------------------------------------------------------------------------------------------------------------------------------------------------------------------------------------------------------------------------------------------------------------------------------------------------------------------------------------------------------------------------------------------------------------------------------------------------------------------------------------------------------------------------------------------------------
>Pseudotrapelus_sinaitus_NC013603          
accctatacttcctatttggaacagccgccggcctaatcgggtcagcagtgagcctaatggtccgaatacaacttgtccaaccagggcagtacaccaat---gacaccatgtacaacacatttatcacactacacgcattcatcataattttcttcatagtcatgccaatcataattgggggatttggaaactgactagtccctataatactgggagccccagacatagcattcccgcggataaacaacataagcttctggctcctacctccagcgttcttccttctccttaccgcatcaaaattaggagacggcgtaggcacagggtgaactatctaccccccactatccggaaatctagcccattcaggcccatcaactgacataaccattttcgcactgcacctagcgggcgcttcgtcgatcctgggagccatcaacttcatcacaacctgcatcaacatggccccccactcgataactccgctaaactggcccctattcgtgtgatctgtattcttaaccgccgtcctcctactactcgcaattccagttctagcagcggctattacaatacttttaaccgaccgaaacctaaacacaacattctttgacccggctggagggggggacccaatcctgtttcaacacctg
>Xenagama_taylori_DQ008215                 
accctatattttttattcggcacattcgctggattagtggggtctgcagtaagccttatagtacgcacacaactagcccaaccgggccaacacaccaac---gacacactatacaacacttttattacacttcatgcattcattatgattttctttatggtaatacctatcataatcggcgggttcggcaactgactggttccaataatacttggagccccagacatagcattcccacgaataaataacataagcttctgactactgccccccgcattttttctccttttaaccgcatcaaaactaggagaaggggtgggcactggatgaaccatctatcccccattgtcaggaaatatagcacattcaggcccctccacggacatagctatttttgcactgcacctcgcaggtgcatcctcaatcttaggggcaatcaacttcatcacaacctgtattaacataagcccacactctataaccccactaaattgaccactttttgtatgatccgttttcctcaccgccatcctactccttttagcaatccctgtgcttgcagcagctatcacaatactactaaccgaccgaaacctaaatacagcattctttgacccagcaggagggggagacccaattttgttccaacaccta
>Xenagama_batillifera_empty             
------------------------------------------------------------------------------------------------------------------------------------------------------------------------------------------------------------------------------------------------------------------------------------------------------------------------------------------------------------------------------------------------------------------------------------------------------------------------------------------------------------------------------------------------------------------------------------------------------------------------------------------------------------------------------
>Stellagama_stellio_KF691700                
acgctatattttctattcggagctgcagcaggctttactggctctacagttagcttaataatccgaatacaactaattcagcctggacaatatagcggt---gacacaatgtacaacacattcattacactacatgccttcattataattttcttcatagttataccaattatgatcggtggatttggcaactgattaatcccactcatactaggagccccagacatagcattcccacgaataaacaacataagcttctgattactaccaccctcatttctacttctattattatcatcaaaattcggagacggggtaggaacaggatgaactatttatcctccattagcaggaaacatctcccactcaagcccatccatagacataaccatcttcgcccttcacctagcaggggcatcatcaatccttggagccatcaactttatcaccacctgcattaacataagcccacactcaataactccctacacctgaccactatttgtttgatcagtgtttttaactgctatcctactattactagctatcccagtgttagctgcagccatcaccatacttctgacagatcgaaacctaaacactacattctttgaccctgccggaggtggagacccaatcctattccaacaccta
>Paralaudakia_caucasia_KF691701              
acactatattttttattcggcaccatagctggattcaccggctcaacagtcagcctaataatccgaatacaactaatccaaccaggccaatacagcagc---gacaccatgtataatacttttattacacttcatgctttcatcataattttctttatagtcatacccattataatcggaggctttggaaattgactagtaccgttaatgctcggagcacctgatatagcatttccacgaataaacaacataagcttctgactactaccaccctccttcttccttctattaatgtcttcaaaattcggcgacggagttggcactggttggacaatttacccgccactatcaggaaacatctcacactcaagcccatccatggatatagcattctttgccctacacctagcaggggcctcatcaatcctaggcgcaattaattttattactacctgcattaacataagcccacaatcaataactccatacaactggccactattcgtctgatcagtattcttcactgcaatcttacttctactggcaatcccagtactggcagcagccattacaatattattaacagaccgaaacctaaacacagcattcttcgacccatctggcggaggagacccaattctattccaacatctg
>Paralaudakia_lehmanni_KF691702             
acactatattttttattcggcgccatggccggctttaccggttcaacagtcagcctaatagtccgaatacaactaatccaacccggccaatacagcaac---gataccatgtacaacaccttcattacacttcatgcttttattataatcttctttatagtaatgcctattataatcggcggctttggaaactggcttgtaccattaatgcttggagccccagacatagcatttccacgaataaataacataagcttctgattattacccccatcattcttcttgctattaatatcttcaaaattcggcgacggcgttggcacaggctgaaccatctacccgcccctatcagggaatatctcacactcaagcccatccatagacataactatttttgcccttcacctagcaggggcctcatccatcctaggtgcaattaattttattaccacctgcattaacataagcccacaaccagtggtcccctataactgacccctgttcgtctgatccgtattcttcactgcaattttacttctactagcaatcccagtgctagcagcagccattacaatattattaacagaccgaaaccttaacacggcattcttcgacccatctggaggtggagacccagttctattccaacatcta
>Paralaudakia_microlepis_KF691703            
acactatattttttatttggcgctatagctgggtttactgggtcaacagtcagccttatagttcgaatacaactaattcaacccggccaatacagcagc---gacaccatgtataacacttttatcacacttcatgccttcattataatcttctttatagtcataccgatcataatcggcggctttggaaactgactagtaccactaatgctcggagcccctgatatagcatttccacgaataaacaacataagcttctggctactcccaccatccttttttcttctattaatatcttcaaaattcggggatggagttggcacaggttgaaccatctatccaccactagcaggaaacatatctcactcaagcccatccatagatatggctatttttgccctacacttagcaggggcctcatcaatcctaggggcaattaattttatcaccacctgcattaacatgagcccgcaatcaataatcccatacaactgacccctgttcgtctgatcagtatttttcactgcaatcttacttctactagcaatcccagtactagcagcagccattacaatactattaacagaccgaaaccttaacacagcattcttcgacccttctggaggcggagacccaattctattccaacaccta
>interscapularis_KF691704
accctttatttcctattcggcaccatagccggccttactggctcaacagtcagccttataattcgattacaactaattcaacctggccaatacagcgga---gacacaatatacaacaccttcattacacttcatgctttcattataattttctttatagtaatacctattataattggaggcttcggtaattgactaatcccattaatactaggggccccagatatagcatttccacgaataaacaatataagcttctgactactacccccatcattttttttactcttaatatcatcaaaattcggtgacggtgtaggaacaggctgaacaatttacccccccctagcaggaaacatagcacattcaagcccatcaatagatatagtcatctttgcattacacctagccggagcatcctcaatcctaggggcgattaacttcatcactacttgcatcaatatatctccacactcaacaaccccttacaactgaccactctttgtttgatccgtattcttcaccgcaattctattactattggccattccagttctagcagcagccattaccatactcttaacagaccgaaacctaaacacaacattctttgaccccgccggaggaggagacccaattcttttccaacattta
>sogdianus_KF691705
accctttatttcctattcggcaccatagccggccttactggctcaacagtcagccttataattcgattacaactaattcaacctggccaatacagcgga---gacacaatatacaacaccttcattacacttcatgctttcatcataattttctttatagtaatacctattataattggaggcttcggtaattgactagtcccattaatactaggagccccagatatagcatttccacgaataaacaatataagcttctgactactgcccccatcattttttttactcttaatatcatcaaaattcggtgacggtgtaggaacaggctgaacaatttatcccccactagcaggaaacataacacactcaagcccatcaatagatataacgatctttgcattacacctagccggagcatcctcaatcctaggagcaatcaacttcatcactacttgcatcaacatatctccacactcaacaaccccctacaactgaccactctttgtttgatccgtattcttcaccgcaattctattactgctagccattccagttctagcagcagccattaccatactcttaacagaccgaaacctaaacacaacattctttgaccccgctggaggaggagacccaattcttttccaacattta
>ornatus_vindumi_KF691706
actctttatttcttatttggtactatagccggcctcactggctcaacagtcagcctcataattcgactacaattaattcaaccaggccaatataatggc---gatacaatatataacacatttattacacttcatgcctttattataatcttttttatagttataccaattatgattggaggctttggcaactgactagtacccttaatactaggagccccagacatagcattcccacgaataaataacataagcttctgactacttcccccatcattttttttacttttaatatcatcaaaatttggagacggtgtaggaacaggctgaacaatttaccccccactaacaggaaacattgcacactcgggcccatcaatagatataaccatctttgcactacacctggccggagcatcctcaatcttgggggcaatcaattttattactacatgtattaatataaccccacaatcagcaaccccctacaattgaccactattcgtctgatccgtattctttaccacaattctattactattagccattccagtgctagcagcagccatcaccatactcctaacagaccgaaacctaaacacaacattctttgacccaggaggaggaggagacccaatcctcttccaacaccta
>maculatus_KF691707
acactatacttcctattcggcaccatggccggctttattggtgcaacagttagccttataattcgactacaactaatccaacctggccaatataccgga---gacacaatatacaacaccttcattacacttcacgctttcattataatcttctttatagttatacccattataattggaggcttcggcaactgactagtacccctaatactgggagccccagacatagcattcccacgaataaataacataagcttttgactactacccccagcattctttttactcttaacagcatcaaaattcggcgacggtgtagaaacaggctgaacaatctatcctccactatcaggaaacatagcacactcaagtccatcaatagacataaccattttcgcactacacctagccggagcatcctcaattttaggggcaatcaattttatcacaacttgcatcaacatatccccccactcaataatcccctacaactgaccactattcgtttgatccgtattcttcaccgcaatcctacttctactagccatcccagtattagcagcagccatcactatgcttctaacagatcgaaacctaaacacatcattctttgatcctgctggaggaggagacccaattcttttccaacacctg
>arabicus_KF691708
acactatacttcctatttggaaccatagcaggctttattggcgcaacaattagccttataattcgtctacaactaatccaacctggacagcacagcgga---gacacaatatacaacacttttatcacacttcacgctttcatcataattttctttatggtcatacctatcataattggaggcttcggaaactgactagtaccccttatactaggagccccagacatagcatttccacgaataaacaatataagcttttggctactacccccagcattctttttacttttaacagcatcaaaattaggtgacggcgtagaaacaggctgaacaatttaccccccactatcaggaaacatagcacactcaagcccatccatagacataaccattttcgcactacacctagccggagcatcctcaattctaggagcaatcaactttattacaacctgtatcaacatatctcccaactcaataactccatacaactgaccactgttcgtctgatccgtcttcttcaccgcaatcctactcctactagccatccccgtactagcagcagccatcactatactcctaacagaccgaaatctaaatacatcattctttgaccctactggaggaggagacccaattctttttcaacatcta
>ocellatus_KF691709
acactttatttcttatttggcgccatagccggctttaccggctcaacaatcagcctaataattcgattacaactgatccagccaggccaacacagcgga---gatacaatatacaacacctttattacactccacgccttcattataatcttctttatagtaataccaattataattgggggatttggtaactgattagtaccactaatactaggggccccagacatagcatttccacgaataaacaacataagtttctgattattacccccatcattctttttactcctaatatcatcaaaatttggagatggggtaggaacaggctgaacaatctatccaccactagcaggaaacatagcacactcaagcccatcaatagacataactattttcgcattacacctagccggagcatcctcaatcctaggggcaattaattttatcacaacctgcattaacataaccccccactcaacaattccatacaactgaccgctgttcgtctgatccgtattcttcaccgcaatcttactactactagccattccagtactagcagcagccattactatacttctaacagaccgaaacctcaatacaacattctttgatcccgccggaggcggagacccaatccttttccaacacctg
>raddei_boettgeri_KF691710            
acactttatttcttatttggcgccatggccggctttactggctcaacagtcagcctaataattcgactacaactagttcagccaggccaacacagcgga---gatacaatatacaacacctttattacactccacgccttcattataattttttttatagtaataccaattataattggaggatttggcaattgactagtgccactaatactcggtgccccagacatagcatttccacgaataaacaacataagtttctgattattacccccatcattctttttactcctaatatcatcaaaactcggcgacggggtaggaacaggctgaacaatctatccaccactagcaggaaacatagcacactcaagcccatcaatagatataattattttcgctctacacctagccggggcatcctcaattttaggggcaattaattttatcacaacctgcattaacataaccccacattcaacaactccctataattgaccactattcgtctgatccgtattcttcaccgcaatcttactactactagccattccagtactagcagcagccattaccatgcttctaacagaccgaaacctaaatacaacattctttgatcccgccggaggtggagacccgatccttttccaacaccta
>strauchi_KF691711            
acactttatttcctatttggtgctatagccggctttaccggctcaacagtcagtctaataatccgactacaactaattcaaccaggccaatataatggg---gacacaatatacaacacctttattacacttcacgccttcatcataattttctttatagtaataccaatcatgattggaggctttggtaactgactagtaccactaatactaggagccccagacatggcatttccacgaataaacaacataagcttctgattattacccccatcattttttctactcttaatatcatcaaaatttggcgacggagtaggaacaggctgaacaatctatcccccattagcaggaaacatagcacactcaagcccttcaatagacataaccattttcgcactacatctagccggagcatcctcaatcttaggggcaattaactttattacaacctgcattaacataaccccacactcaacaattccatacaactgaccattattcgtctgatccgtattctttaccgcaatcctactactactagccattccagtactagcagcagccattaccatactcttaacagatcgaaacctaaacacaacattcttcgaccccgcagggggcggagacccaattcttttccaacatcta
>scutellatus_KF691712         
accctatacttcctattcggcacaatagctggcttcaccggcgcaacaattagtcttataatccgacttcaacttattcaacctggccaacattgtcca---gaaacaacctacaacaccttcatcacacttcatgcctttatcataattttttttatagtaatacccattataattgggggatttggcaactgattagtacccctgatattaggagcaccagacatagcattcccacgaataaataacataagtttttgactactccctccagcattttttcttcttctagcctcatcaaaattcggtgatggtgtaggaacaggctgaacaatttaccccccactttctggaaacatagcacactcaagcccatcaatagacataaccatttttgcactacacctagctggagcatcttcaattctaggggcaattaactttattacaacctgtatcaatatatccccacgctcaataatcccatataactgaccactattcgtctgatctgtcttctttaccgcaattctactcctattagcaattccagtactagcagcagccatcactatacttctaacagatcgaaatctcaacacaacattctttgacccgtccggagggggagacccaattcttttccaacaccta
>persicus_horvathi_KF691715  
acactttactttttatttggcgctatagccggattcaccggatcaacagtcagccttataattcgactccaactaatccaaccaggccaatacaacgga---gatacgatatataacacctttattacgctccatgcctttattataattttctttatagtaataccaatcataatcggaggatttggcaactggctagtaccactgatattaggtgcaccagacatagcatttccacgaataaataacataagcttttgattattacccccatcattctttctactcttaatatcatcaaaatttggtgacggcgtcggaacaggctgaacaatctacccaccattagcaggaaacatagcacactcaagcccctcaatagatataaccatttttgcattacatctcgccggcgcatcttcaatcctaggtgcaatcaattttattacaacctgcatcaacatagctccacattccacaaccccatacaattgaccactatttgtttgatccgtattcctaactgcaatcttacttctacttgctatcccagtactagcagcagccattacaatactcttaacagaccgaaatcttaacacaacattcttcgaccccgccgggggtggagaccccattcttttccaacacctg
>helioscopus_varius_HQ543966        
acactttattttttatttggcgctatagctggcttcaccggctcaacagtcagcctgataattcgactacaactaattcaaccaggccaatacaacggg---gatacgatatacaacacctttattacacttcatgccttcattataattttctttatagtaatgccaatcataattggggggtttggcaactgactagtgcccctaatactgggagccccagacatagcattcccacgaatgaacaacataagcttctgattactacccccatcatttttcttactcttaatatcatcaaaatttggtgacggtgtaggcaccggctggacaatctatccgccattagcaggaaacatagcacattcaagcccatcaatagacataaccattttctcactacacctagccggagcatcctcaattctaggtgcaatcaatttcatcacaacctgcatcaacataaccccacactcaacaatcccctacaactgaccactatttgtctgatctgtattttttaccgcaatcttactactcttggctattccagtattagccgcggctatcacaatacttctaacagaccgaaacctaaacacaacattctttgatcccgccggaggaggagaccctattctcttccaacaccta
>helioscopus_helioscopus_KF691716      
acactttactttttatttggcgctatagccggcttcactggctcaacagtcagcctaataattcgactacaactaatccaaccaggccaatacaacgga---gatacgatatacaacacctttattacactacatgccttcattataattttctttatagtaatgccaatcataattggtggatttggcaactgactagtgcccctaatactgggggctccagacatagcatttccacgaataaacaacataagcttctgattactacccccatcatttttcttacttttaatatcatcaaaatttggtgacggtgtaggcaccggctgaacaatctatccaccattagcaggaaacatagcacattcaagcccatcaatagacataaccattttctcactacacctagccggagcatcctcaattctaggcgcaattaacttcatcacaacctgcatcaacataaccccacactcaacaatcccatacaactgaccactatttgtctgatctgtattttttaccgcaatcttactactcttggctattccagtattagcagcagccattacaatacttctaacagaccgaaacctaaacacaacattctttgaccccgccggagggggagacccaattctctttcaacaccta
>saidalievi_KF691717               
acactctattttttattcggcgctatagccggcttcaccggatcaacagttagcctaataattcgattacaactaatccaaccaggccaatacaacgga---gatacaatatacaacacctttattacacttcacgctttcattataattttctttatagtaataccaatcataattggaggatttggcaactgacttgtaccactaatactggttgccccacacatagcattcccacgaataaacaacataagcttctgattacttcctccatcattttttttactcttaatatcttcaaaattcggtgacggtgtaggaacaggctgaacaatctatccaccattagcaggaaatatagcacattcaagcccatcaatagatataaccatcttcgcactacacctagccggggcatcctcaatcctaggcgcaatcaacttcatcacaacctgcatcaacataaccccacactcaacaattccatacaactgaccactattcgtctgatctgtattttttaccgcaatcttgttactactagctatcccagtattagcagcagccatcacaatactcctaacagaccgaaatctaaacacaacattctttgaccccgccggagggggggaccccattctcttccaacaccta
>erythrurus_KF691718               
acgctttatttcctgttcggcgccatagccggcttcactggctcaacagttagcctcataattcgactacaactaattcaaccgggccaatacaacgga---gacacaatatataatacttttattacactccatgccttcattataattttctttatagtaataccaattataatcggagggttcggtaactgactagtaccactgatactaggggccccagacatagcatttccacgaataaataatataagcttctgactcctaccaccatcgttctttttacttctaatgtcgtcaaaattcggcgacggagtaggaacaggctgaacaatttatcccccactagcaggaaacatagcacactctagcccatcaatagacataacaattttcgcactacacctagctggagcatcctcaatcttaggggccattaactttattacaacctgcattaatatagctccacactcaacaaccccctacaactgaccattgtttgtttgatccgtattctttaccgcaatcttactcctactagccattccagtattagcagcagccattaccatgcttctaacagaccgaaacctaaacacaacattcttcgaccccgccgggggaggagacccaattcttttccaacaccta
>vlangalii_KF691719                 
acactttatttcctgttcggcgccatagccggcttcactggctcaacagttagcctcataattcgactacaactaattcaaccgggccaatacaacgga---gacacaatatataatacttttattacacttcacgctttcattataattttctttatagtaataccaattataatcggaggattcggtaactgactagtaccgctgatactaggggccccagacatagcatttccacgaataaataatataagcttctgactcctaccaccatcgttctttttacttctaatctcgtcaaaattcggcgacggagtaggaacaggctgaacaatttatcccccactagcaggaaacatagcacactcaagcccatcaatagacataacaattttcgcactacacctagctggagcatcctcaatcttaggggccattaactttattacaacctgcattaatatagctccacactcaacaaccccctacaactgaccactatttgtttgatccgtattctttaccgcaatcttactcctactggccattccagtattagcagcagccattaccatgcttctaacagaccgaaacctaaacacaacatttttcgaccccgccggagggggagacccaattcttttccaacaccta
>forsythii_KF691720                
acactttacttcctattcggcaccatagccggcttcactggctcaacagtcagccttatgattcgactacaactaattcaaccgggccaatacaacgga---gacacaatatataacactttcattacacttcacgccttcattataattttctttatagtaataccaattataattgggggattcggcaactgattagtaccactaatactaggagccccagacatagcatttccacgaataaataacataagcttctgactcctaccaccatcattctttttacttctaatatcatcaaaattcggcaacggggtaggaacaggatgaacaatttatcctccactagcaggaaacatagcacactcaagcccatcaatagacataacaattttcgcactacacctagccggagcatcctcaatcttaggggccattaactttattacaacctgcattaatataaccccacactcaataaccccctacaactggccattgttcatctgatccgtattctttaccgcaatcttactcctactagccatcccagtattagccgcagccattaccatgctcctaacagaccgaaacctaaacacaacattctttgaccccgccggagggggagacccaattcttttccagcaccta
>theobaldi_KF691721               
acactttacttcctattcggcaccatagccggcttcactggctcaacagtcagccttatgattcgactacaactaattcaacccggccaacacaacgga---gacacaatatacaacactttcattacacttcatgccttcattataatcttctttatagtaataccaatcataatcggaggattcggcaactgattagtaccactcatactaggcgccccagacatagcatttccacgaataaataacataagcttctggctcctaccaccatcgttctttttacttctaatgtcatcaaaattcggcgacggagtaggaacaggatgaacaatttatcctccattagcaggaaatattgcacactcaagcccatcaatagacataacaattttcgcactacatctagccggagcatcctcaatcttgggggccattaactttattacaacctgcattaatatagccccacactcaacaaccccatacaactgaccactgttcgtctgatccgtattccttaccgcaatcttactcctactggccatcccagtattagcagcagccatcaccatgcttctaacagaccgaaacctaaacacaacattcttcgaccccgccggaggaggagacccaattctcttccaacaccta
>putjatai_KF691722                 
acactttacttcctgttcggtgccatagccggctttaccggctcaacagttagccttataattcgactacaactaatccaaccaggccaatacaacgga---gacacaatgtataacacttttattacacttcacgccttcattataattttcttcatagtaataccaattataattggaggattcggcaactgactagtaccactaatattaggggctcccgacatagcatttccacgaataaataatatgagcttctgacttctaccaccatcattcttcttacttctaatgtcatcaaaattcggtgacggagtaggaacaggctgaacaatttaccccccactagcaggaaacatagcacactcaagcccatcaatagacataacaatttttgcactacacctagccggagcatcctcaatcttaggggccattaactttattacaacctgtattaatatagccccacactcaacaaccccatacaactgaccactgttcgtctgatccgtgttctttaccgcaatcttactcctactggccatcccagtattagcagcagccatcaccatacttctaacagaccgaaacctaaacacaacattcttcgacccctccggagggggagacccaattcttttccagcatcta
>axillaris_KF691724               
acactttacttcttgttcggcgctatagccggctttaccggctcaacagttagccttataattcgactacaactaattcaaccaggccaatacaatgga---gatacaatatacaacacctttattacacttcatgccttcattataatcttctttatagtaataccaatcataatcggaggttttggcaactgactagtacccttaatattaggggccccagacatagcatttccacgaataaacaacataagcttctgattactccctccatcattctttttacttttagtatcatcaaaattcggtgatggagtggggacaggctgaacaatctaccccccactagcaggaaacatagcacactcaagcccatcaatagacataaccattttcgcattgcacctagccggtgcatcttcaatcttaggtgcaattaacttcatcacaacctgcattaacatatccccacactcaacaattccctacaattgaccattatttgtttgatccgtattcttcactgcaatcttactactactagctattccagttttagcagcagccattaccatactcctaacagaccgaaacctaaacacaacattctttgaccccgctggaggaggagacccaattcttttccaacaccta
>melanurus_1_KF691725          
acactttacttcttatttggtgccatagccggctttaccggttcaacagttagccttataatccgactacaattaatccaaccaggccaatacaatggg---gacacaatatacaacaccttcatcacacttcatgccttcattataattttctttatagtaataccaattataatcggaggattcggaaattgactagttccactaatgctaggagccccagacatagcattcccacgaataaacaacataagcttctgactactgccgccatcattctttttacttttaatgtcatcaaaatttggtgacggagtaggaacaggctgaacaatctaccccccattagcaggaaacatagcacattcaagcccatcaatagacataaccatttttgcactacatctagctggggcatcctcaatcctaggggcaattaattttatcacaacctgcattaacataaccccacactcaacaattccctacaactgacccctattcgtctgatctgtattcttcaccgcaattttactcttactggccatcccagtactagcagcagccattaccatgctcctaacagaccgaaacctaaatacaacattctttgaccccgccggaggcggagacccaattcttttccaacaccta
>melanurus_2_KF691726         
acactttacttcttatttggcaccatagccggctttaccggttcaacagtcagccttataatccggctacaattaatccaaccaggtcaatacaatgga---gacacaatatacaacaccttcatcacacttcatgccttcattataattttctttatagtaataccaattataatcggaggattcggaaattgactagttccactaatgctaggagccccagatatagcattcccacgaataaacaacataagcttctgactactaccgccatccttctttttacttttaatatcatcaaaatttggtgacggagtaggaacaggctgaacaatctaccccccattagcaggaaacatagcacattcaagcccatctatagacataaccatttttgcactacatctagctggggcatcctcaatcctaggggcaattaattttatcacaacctgcattaacataaccccacactcaacaattccctacaactgaccactattcgtctgatccgtattcttcaccgcaattttactcttactagccatcccagtactagcagcagccatcaccatgcttctaacagaccgaaacctaaatacaacattctttgaccccgccggaggcggagacccaattcttttccagcaccta
>kuschakewitschi_KF691727         
acactctacttcttatttggcgctatagccggcttcaccggctcaacagtcagccttataatccgactacaattaatccaaccaggccaatacaatggg---gacacaatatacaacaccttcattacacttcatgcctttatcataattttctttatagtaataccaattataattggaggatttggaaattgactagtaccactaatgctaggagcaccagacatagcatttccacgaataaacaacataagcttctgactactgccaccatcattctttctactcttgatatcatcaaaatttggtgacggagtaggaacaggttgaacaatctaccccccattagcaggaaacatagcacattcaagcccatcaatagacataaccatttttgcactacatctagctggagcatcctcaatcctaggggcaattaattttatcacaacctgcattaacataaccccacactcaacaatcccatacaactgaccactattcgtctgatcggtattcttcaccgcaattttactcttactagccatcccagtactagcggcagccattaccatgctcctgacagaccgaaacctaaacacaacattctttgaccccgccggagggggagacccaattcttttccaacaccta
>incertus_KF691728                
acactttacttcttatttggcaccatagccggctttactggctcaacagtcagccttataatccgtctacaattaattcaaccaggccaatataatggg---gacacaatatacaacaccttcatcacacttcatgccttcatcataattttctttatagtaataccaattataattggaggatttggaaattgactagtgccactaatgctaggagcaccagacatagcattcccacgaataaacaacataagcttctgactactaccaccatcattcttcctacttttaatatcatcaaaatttggtgacggagtaggaacaggttgaacaatttaccctccattagcagggaacatagcacattcaagcccatcaatagacataaccattttcgcactacatctagctggggcatcctcaatcctaggggcaattaattttattacaacctgcattaacataaccccacactcaacaattccctacaactgaccattattcgtctgatcggtattcttcaccgcaattttactattactagccatcccagtactagcagcagccattaccatgcttctaacagaccgaaacctaaatacaacattctttgatcccgccggaggcggagatccaattctttttcaacaccta
>alpherakii_KF691729               
acactttacttcttattcggcgccatagccggcttcaccggttcaacagtcagccttataatccgactacaattaattcagccaggtcaatacaatgga---gacacaatatacaacaccttcatcacgcttcatgcctttatcataattttctttatagtaatgccaattataatcggggggtttggaaattgactagtaccactaatgctaggagcaccagacatagcatttccacgaataaacaacataagcttctgactactgccaccatcattcttcttacttttaatgtcatcaaaatttggtgacggagtagggacaggctgaacaatctaccccccattagcaggaaacatagcacattcaagcccatcaatagacataaccattttcgcactacatctagctggagcatcctcaatcttaggggcgatcaatttcatcacaacctgcattaacatatccccacactcaacaattccctacaactgaccactattcgtctgatccgtcttcttcaccgcaattttgctcttactggccatcccagtactagcagcagccattaccatactcctgacagaccgaaacctaaacacaacattctttgaccccgctgggggcggagacccaattctcttccaacacctg
>moltschanovi_KF691730           
acactttacttcttatttggcgccatagccggctttaccggttccacagtcagccttatagtccgactacaactaattcaaccaggccaatacaatggc---gacacaatatataacaccttcattacacttcatgcctttatcatgattttctttatagtaataccaattataattggaggatttggaaattgactagtaccactaatgttaggagcaccagacatagcattcccacgaataaacaacataagcttctgactactaccaccatcattcttcttacttttaatatcatcaaaatttggtgatggagtaggtacaggctgaacaatctatcccccattagcaggaaacatagcacattcaagtccatcaatagacataaccattttcgcattgcatctagccggagcatcttcaatcttaggggcaatcaatttcatcacaacttgcattaacataaccccacactcaacaattccctacaactgaccactattcgtttgatccgtattcttcaccgcaattttactcttgctagccatcccagtactagcagcagccatcactatactcctaacagatcgaaacctaaatacaacattctttgaccccgccgggggtggagacccgattcttttccagcaccta
>guttatus_KF691731             
acactttacttcttatttggcgccgtagccggctttaccggttcaacagttagtcttataatccgactacaattaatccaaccaggtcaatataatgga---gacacaatatacaacaccttcattacacttcatgcctttatcataattttctttatagtaatgccaattataattggaggatttggaaattgactagtaccactaatgctaggagcaccagacatagcatttccacgaataaacaacataagcttctgactactaccaccatcattcttcttacttttaatatcatcaaaatttggtgacggagtaggaacaggctgaacaatctatcccccattagcaggaaacatagcacattcaagcccatcaatagacataaccattttcgcactacatctagctggagcctcctcaatcttaggggcaatcaattttatcacaacttgcattaacataaccccacactcaacaattccctacaactgaccgctattcgtctgatccgtattcttcaccgcaattttactcttattggccatcccagtactagcggcagccattactatactcctcacagaccgaaacctaaatacaacattctttgaccccgccgggggcggagaccctattcttttccaacaccta
>hispidus_1_KF691732         
acactttacttcttatttggtgccatagctggcttcaccggttcaacagtcagccttataatccgcctacaattaattcaaccaggccaatacaacgga---gacacaatatataacacctttattacactccatgcctttattataattttttttatagtaataccaattataatcggaggctttggcaattgactagtaccactaatgctaggagcaccagacatagcatttccacgaataaataatataagcttctgattactacccccatcattctttttacttttaatatcctcaaaatttggcgacggagtaggaacaggctgaacaatctaccccccattagcaggaaacatagcacattcaagcccatcaatagacataaccattttcgcattacatctagccggagcatcctcaattttaggagcaattaattttattacaacctgcatcaacataaccccacactcaacaatcccctacaactgaccattattcgtatgatccgtattttttaccgcaatcttactcttactggccatcccagtattagcagcagccattactatactcctaacagaccgaaacctaaatacaacattctttgaccccgccggaggaggggacccaattcttttccaacatcta
>przewalskii_KF691734           
acactttacttcttattcggcgccatagcaggcttcaccggctcaacagttagccttataatccgactacaattaattcagccaggtcaatacaatgga---gacacaatatacaacacctttattacacttcatgcctttattataattttctttatagtaataccaattataattggcggatttggcaattgactagtaccgctaatgctaggagcaccagacatagcatttccacgaataaataacataagtttctgactactaccaccatcattctttttacttctaatgtcatcaaaatttggcgacggagtaggaacaggctgaacaatctaccccccattagcaggaaacataacacattcaagtccatcaatagacataaccattttcgcattacatctggctggagcatcctcaattctgggggcaattaattttattacaacctgcatcaacataaccccacactcaacaattccatacaactgaccactgttcgtctgatccgtatttttcaccgcaatcctgctattactagccatcccagtattagcagcagccattactatgctcctaacagaccgaaacctaaacacaacattctttgatcccgccggagggggagacccaattctcttccaacatcta
>kulagini_KF691735            
acactttacttcttatttggtgccatagcaggcttcaccggctcaacagttagccttataatccgactacaattaattcagccaggtcaatacaatggg---gacacaatatacaacacctttatcacacttcatgcctttattataattttctttatagttataccaattataattggaggctttggcaattgactagtaccgctaatgctaggagcaccagacatagcatttccacgaataaataacataagcttctgattactaccaccatcattctttttacttctaatgtcatcaaaatttggtgacggggtaggaacaggctgaacaatctaccccccattagcaggaaacataacacattcaagcccatcaatagacataaccatttttgcattacatctagctggagcatcctcaattctaggggcaatcaattttatcacaacctgcatcaacataaccccacactcaacaattccatacaactgaccactgttcgtctgatccgtatttttcaccgcaatcctactattactagccatcccagtattagcagcagccattactatgctcctaacagaccgaaacctaaatacaacattctttgatccagccggagggggagacccaattcttttccaacatcta
>versicolor_KF691736           
acactttacttcttatttggcgccatagcaggcttcaccggctcaacagttagccttataatccgactacaattaattcagccaggccaatacaatggg---gacacaatatacaacacctttattacacttcatgcctttattataattttctttatagtaataccaattataattggtggatttggcaattgactagtaccgctaatgctaggagcaccagatatagcatttccacgaataaataacataagtttctgactactaccaccatcattctttttacttctaatgtcatcaaaatttggcgacggagtaggaacaggctgaacaatctaccccccattagcaggaaacataacacattcaagcccatcaatagacataaccattttcgcattacatctggctggagcatcctcaattctgggggcaattaattttattacaacctgcatcaacataaccccgcactcaacaattccatacaactgaccgctgttcgtctgatccgtatttttcaccgcaatcctactattactagccatcccagtgttagcagcagccattactatgctcctaacagaccgaaacctaaacacaacattctttgatcccgccggagggggagacccaattcttttccaacatcta
>longicaudatus_KF691737   
--------------------------------------------------------------------------------------------cagcggg---gacacaatatataacaccttcatcacacttcatgctttcatcataattttctttatagttataccaatcataattggaggcttcggaaactgactagtacccctaatgctaggagccccagatatagcattcccacgaataaacaatataagcttttgactattacccccagcattcttcctacttttaacagcatcaaaattaggcaacggcgtagaaacaggctgaacaatttaccccccactatcaggaaacatagcacactcaagcccatccatagacataaccattttcgcattacacctagccggagcatcctcaattttaggggcaatcaactttatcacaacctgcatcaacatatccccccactcaataaccccctacaactgaccgctattcgtctgatccgtattcttcaccgcaatcctactactgctagccatcccagtactggcagcagccgtcaccatacttctaacagaccgaaatctaaatacatcattctttgaccctgctggagggggagacccaatcctttttcaacaccta
>hispidus_2_KF691738       
acactttacttcttatttggtgccatagctggcttcaccggttcaacagtcagtcttataatccgcctacaattaattcaaccaggccaatacaatggg---gacacaatatacaacacctttattacactccatgcctttattataattttctttatagtaataccaattataatcggaggctttggcaattgactagtaccactaatgctgggagcaccagacatagcatttccacgaataaacaacataagcttctgactgctccccccgtcattctttttacttttaatatcctcaaaatttggcgacggagtaggaacaggctgaacaatctaccccccattagcaggaaacatagcacattcaagcccatcaatagatataaccattttcgcgctacatctagctggagcatcctcaattctgggggcaattaattttattacaacctgcatcaacataaccccacactcaacaatcccctacaactgaccgttgttcgtctgatccgtattttttaccgcaattttactcttactggccatcccagtattagcagcagccattactatactcctaacagaccgaaacctaaatacaacattctttgaccccgccggaggaggagacccaattcttttccaacatcta
>mystaceus_1_KF691713     
acactttatttcttatttggtgccacagctggctttgctgggtcaacaatcagcctaatggtccgattacaactgattcaaccaggccaatacaacgga---gatacaatatacaacactttcatcacacttcatgcttttattataattttttttatagtaataccaattataattgggggttttggcaactgattagtcccactaatactaggggccccagacatagcattcccacgaatgaacaacataagcttttgactactgcctccgtcattctttctactcttaatagcatcaaaatttggtgatggcgtaggaacaggctggacaatctaccccccactagcaggaaacatagcacactccagcccctcaatagacataacaattttcgcattacaccttgccggagcgtcctcaattttaggggcaatcaactttattacaacttgcatcaacataactcctcactcaacaatcccctacaactgaccattatttgtctgatccgtattcttcacagcaatcttactactactagccatcccagtgctagcagcagccatcactatactcctaacagaccgaaacctaaacacaacattctttgatcccgccggaggtggggacccaatccttttccaacaccta
>mystaceus_2_KF691714     
acactttatttcttatttggcgccacagctggctttgccggatcaacaatcagcctaatagtccgattacaactaattcaaccgggccaatacaacgga---gatacaatatacaacactttcattacacttcacgcatttatcataatttttttcatagtaataccaatcataatcggggggtttggcaactgattagtcccattaatactaggggcccccgatatagcatttccacgaataaacaacataagcttttgactactaccaccatcattctttttacttttaatagcatcaaaatttggcgacggcgtaggaacaggctgaacaatctatcctccactagcaggaaacatagcacactctagcccatcaatagacataacaattttcgcattacacctggccggagcatcctcaatcctgggggcaatcaactttattacaacttgcatcaacataacccctcactcaacaatcccctacaactgaccattatttgtctggtccgtattctttacagcaatcttactgctactagccattccagtgctggcagcagccatcaccatactcctaacagaccgaaacctaaacacaacattctttgatcccgccggaggcggagacccgattcttttccagcaccta
>rossikowi_MG739300        
------------------GGCGCAATAGCCGGCTTCACCGGATCAACAGTTAGTCTTATAATTCGACTACAACTAATCCAACCAGGCCAATACAGCGGA---GATACAATGTATAATATCTTCATCACACTCCACGCCTTTATCATAATTTTCTTCATAGTAATACCAATCATAATTGGAGGATTTGGCAACTGATTAGTACCCTTAATACTAGGCGCCCCAGATATAGCATTCCCTCGAATAAATAATATAAGTTTTTGACTATTACCTCCATCATTCTTCTTACTCCTAATATCATCAAAATTTGGGGACGGTGTAGGGACAGGATGAACAATCTATCCGCCACTAGCAGGAAACATAGCACACTCAAGCCCATCAATAGATATAACCATTTTCGCATTACACCTAGCCGGCGCATCCTCAATCCTGGGAGCAATCAATTTTATCACAACCTGCATCAACATAGCCCCACACTCAACAATCCCCTACAACTGACCGCTATTCGTCTGATCCGTATTTTTTACCGCAATCCTACTATTACTAGCCATCCCAGTACTAGCAGCAGCTATCACTATACTACTAACAGATCGAAACCTAAATACAACATTCTTTGATCCCTCCGGTGGGGGGGACCCAATCCTTTTTCAACACTTA
