# Supplementary material for: Cenozoic aridization in Central Eurasia shaped diversification of toad-headed agamas (Phrynocephalus; Agamidae, Reptilia)
Source: PeerJ. 2018 Mar 19;6:e4543. doi: 10.7717/peerj.4543 (PMC5863718; doi:10.7717/peerj.4543)
Supplement: Supplemental Information 31 [file peerj-06-4543-s031.fas]

>Takydromus_tachydromoides_NC008773      
aacccctacattatatccctgcttatctccaacctagcccttagcacagttattaccgctaccagctatcattggtttttagcttgagttggattagaaattaatacactagccgctatcccaatcctagcaaaacaacaccacccacgagcaactgaagcatcaacaaaatattttattattcaagcaaccgcctcatcaatcatcctattttcaagcatctttaacgcttgatatacaggaatctgggatattacacaactatccacacaccccgccccaaccctacttgcacttgccctaatcataaaacttggactcgccccactacacttctgactaccagaggttatacaaggaacagatataattaccgcccttattattgcaacatcacaaaaactaccaccaataattctactgtacataacatccaaccaactaccaggcctaatcttattattagtagctgtaatttcaaccctgattgggggctgatccgggttgaaccaaacccaactacgaaaaattatagcattctcctcaatcggacacctggggtgaatagctgccgtttcaactacctcaaaagaactcttactcctcaccctaatcatttacctcttaataacaacatcaatattttcgatactaatcaactcaacagcaaaaaccattaaagacttaggaacactatggaacctctctccagcactctcaacaattataatattaacactattagccttgggcggcctaccaccactctctggcttcttacctaagtggttaattttacaagaacttaccacaaaccac---ctcatccccacagcaacactcattgcaatagcctccctcctcagccttatattttatatacgcctcacatttacctctgctcttatt---atttcccccaacacaactaacaccataataaaatgacgatttaagcccactaaactaattaacccaaccccgatcattattaccacc---ttcttcataatccctatgacc---cctcttatttattat---------tag
>Anolis_carolinensis_NC010972            
agcccaaccatctatataattattttatcaaccttagcaacaggtactattattactataactagctaccactgacttatggcctgagtgggcttagaattaaataccttagcaattattccaattatttcaacaatacaccacccacgatctacagaagcagccacaaaatattttttaactcaggccgcagcctccgcattaattttattttcaagcataacaaatgcttgaaatacaggctcatgggacattacacaaccactaacctccccctcacatattttattaaccatagcactagccataaaacttggactagccccactacacttctgactaccagaggtaatccaggggtcaactataaccacggctttcattattaccacatgacaaaaaattgccccaatatcacttattttcctaactataaacaacttatccacctcagtttttctactaataggccttctatcttcactagttgggggatgaggtggactaaaccaaacacagacccgaaaaatcatagcatactcatcaattgcacatctgggctgaatggccacaatctcctcaattataacaaacattctaattataaatctactaatctatcttattataacaacctcagtttttctttcccttattatttcaaaatctaaaacaattcaagacacaacatccacctgaacgctttccccaacacttacaattattatactactctccctcctctccctaggcggcctacccccactaacagggtttatcccaaaatggctcattatagaagaactaattttacaaaac---tttaacttattgattagcataatagccatatcctccctactaagcctatatttttacttacggttaacctacacaaccgcacttaca---ctgtcccctaatacaacccagacaaaatttaaatgacgattttatccaaatacatctacaatattcattatcacccctgccacaatttctatttttctactccctataacc---ccactaattttgtta---------taa
>Anolis_cybotes_AB218960                 
agtccaacaattttttcaatcatactatcaagcctagcaacaggcacaattattaccataacaagccaccactgactaatagcctgaattggactagaaattaataccttagcaattattccaatcatttcaatacaacacaacccacgagcaacagaagcagccacaaagtatttcttgacacaagcagctgcatcctcattaattttgttttcaagctttatcaacgcctgacaaaccggcacatgagacattactcaactgtcaaccacccaatcatgtattctcttaaccatggcattatcaataaaattaggcctcgcccctctacacttttgattaccagaagtaattcaaggaacaacaatactctccgccttaatcattacaacctgacagaagctagcccccatatcattaatttatttgacctcaaacaacctatccacaacaactcttttaattctaggccttctttccacaacaattggaggctgggcgggacttaaccaaacacagactcgaaaaatcatagcatactcatctattgctcacttagggtgaatggccacaattgcctcaatcataacaaacattcttatcataaatttaattatctactgaatacttacaatggccatattctcctcctttattgttacaaaatcaaaaacaattcaagatacatcaacaacctgaacaaattcaccttacttaggggtattaataatactaacgctgctctcattaggtggcctcccaccattaacaggatttatcccaaaatgattaattctagaacaactaacaattcaaaac---ctaactacactggccctttttataacaatagctgctctccttagcttatttttttacttgcgtctgacctacaccacaacgcttaca---ctttccccaaacacaacacaaaccaaatttaaatgacgatttaaacttaatacaacgactgcccccatttctacaaccctggtaatagcagtttttttactcccacttaca---ccaacatttttattt---------taa
>Iguana_iguana_NC002793                   
agccccactacaacattaatactaacttccagtctcgcaacgggtaccatcattaccgcatcaagctaccactgaataatagcctgaatcggcctagaaataaacaccctggccattatcccaattatctcaaaacaacaccacccacgagccacagaagccgcaacaaaatatttcctaacacaagcagccgcatccgcaatactactattctctagcacaatcaacgcatgacaaactggaacatgagacatcacacaaataacagaccccacagccaccgtcctacttacaatagccctagccaccaaactaggactcgcccccatacacttctgacttccagaagtactccaaggcacaacaataaaaaccgccctcatcatcaccacatgacaaaaactcgccccaatagcactaatctacctcacagccaacaacctgtccccccaaacactcctaacaatagccattctatccacactcctaggaggctgaggtggactaaaccaaacccaaacccgaaaaattatagcatactcatcaatcgcacacctaggttgaatagcagccatcaccccaatactaacaaacatccttaccctgaacctaaccacctacctaatcataacaacatcaatattctacgcacttattctctcaaaaacaaaaaccatccaagacaccacaacaatctgaacactctcccccacactaaccatcatgataatactgacccttctatcactaggaggcctcccacccctaacaggctttataccaaagtgactaatcctagaagaactcaccacacaaaat---ctaaccacaatagcaataatactcgccctctccgcgctattaagcctattcttttacctacggttaacctacacaactacaataaca---ctatccccaaacacaacaaccacacaccacaaatgacgattcaaacccacccctaccacaaccctattaacaactaccctccccctcacactaatgatactacctatgacc---cccacaatcctagca---------taa
>Sceloporus_occidentalis_NC005960          
agcccaacaacaactacaatcattatctcaagcttggccacaggaacaatcatcacagcatctagccaccactgatttatggcctgaatcggactagaaataaacacactagctattatcccaataatctcaaaacaacaccacccacgagcaacagaagctgccacaaaatatttcttaacacaagcagctgcctcagcaataatcctattctcaagcacaataaacgcttgacttacaggaacctgggacattattaactcaactaacccaacagcaaacatactcctaaccatagccattgcaataaaactcggactggccccacttcacttctgactgccagaagtactacaaggctcaaccctaaaaacagctattattatcacaacctgacaaaaactggccccaatagccctaatttaccaaacatccaacaacctttcaacaacaaccctactaaccctaggtgtcatttcagcaacactcggcggctgagccggtctaaaccaaacacaaacccgaaaaatcatagcctactcatcaatcgctcacctgggctgaatagccgcaattacaacaatcctgccaaacattctcttactaaacctaacaatctatctcctaataacaacatccatattttacaccctagccctacttaactcaaaaaatatcaaagacctagcaacctcatgaaccacttccccaccaatcactgctattactatactaaccctactgtcattaggggggctccccccattaactggtttcatgccaaaatgactcattctagaagaactaaccacacaaagc---ctaacagtagcagcagtaaccctagccatgtcagcactactaagccttttcttctacttacgcctaacctacttatcaacaatcaca---ctatccccaaacaccactacaacaacacacaagtgacgatttaaacaaacaccaaacacgctactattgtcactcacactaccaacatcaaccctattactaccaatgacc---ccaatattatgt------------tag
>Phrynosoma_cornutum_U66224                
agccctacaacaataactattctactcttaagtatcactaccggaacaatcattacagcctcaagccaccattgattaatagcctgaattggcctagaaataaatacattggccattatcccaataatctcaaaacaacaccacccacgagccacagaagccgcaacaaaatattttctaacacaagcagctgcctctgccttaattctatttgcaagcacaacaaacgcctgacaaacaggaacctgagacattaccaacatatcaaacccaaccgcaaatacgctccttattatagcacttgcaataaaactgggcctcgcaccaatacacttttgacttccagaggtcctacaaggctcaactattaaaacagccctaattattacaacatgacaaaaactcgccccaataaccttaatcttcataacatttaacaaccttccaacaacagccctactaacaatagccataatttcaaccctgctcggaggttgagcaggactaaatcaaacccaaacccgaaaaatcatagcatattcatcaattgcccacctaggctgaatagctgcaatcaccacaattttaccaaacatcctaatacttaatcttgccatttacttaataataacaacctctatattttatacaataattatactcaactcaaaaaacattaaagacatagcaacctcaacaacaacctcaccaacaactaccacccttgctatacttacactattatccctaggaggactcccacctctcaccggatttataccaaaatgattaattcttgaagaactaattatacaaaac---ctaaccacaacagcagtactattagccctatcagcattactcagcttatttttttacttacgactaagctactcatcatcaattact---ctagccccaaacacaacaacaattaaacacaaatgacgattcaaatcaataaccaattctttactactatcactaactatcccaacatcactattaatacttccaataacc---ccaatattatgc------------tag
>Polychrus_marmoratus_NC012839             
agccccctaacaacaactattctactctccggtctaggaacaggaactatccttactatgtcaagccatcactgactcatagcctgaataggccttgaaatcaatacactagcaatcgtcccaatcatatcaaaacaacaccacccacgggccacagaagctacaacaaaatactttctaacacaagcagctgcatctgccctaattctattctccagcacagtaaatgcatgacacacaggaacatgagatattacccaaataaccaccttaacagcaacaacattactgacccttgcactcgctataaaactaggcctcgcccccatgcacttctgactcccagaagtcctacaaggagtcacaataaccacagccctcatcgttacaacctggcaaaaactagctccaatatcacttatttacctcactacccacaatctttcaccaacagtcctactactcatgggcattctatcctccctcctcggaggctgagggggactaaaccaaacacaaacccgaaagctcatagcctactcatccatcgctcacctcggctgaatagccacaatcgccaccatattacccaatattctagccttcaccctaataatttatatcataataactaccacaatattcctaacacttattcttgctaatgctaaaaccctccaagatatatccatatcatgaaccatctcccctcccattactattattagtcttctaactctcctctccttaggaggtctcccccccctgacaggtttcacaccaaaatgacttattctagaagaacttaccaagcaaagc---cttatcttaacagcaaccattatagcaatttctgcccttctaagcctcttcttttatctacgcctcacctacacaacatcccttaca---atagccccaaacacaaccccaacaaagtacaaatgacgattcaaaatatcctcaccaagtctcctaataaccactacc---ccaataacatttctactacttccactaacc---cccctacttacccaa---------tag
>Leiocephalus_personatus_NC012834          
agcccatttacaatagccattttactatcaagcctagcaacaggaacaatcattacagccacaagcttccactgatttatggcctgaattggtctagaattaaatacactagctattatccctcttatctcaaaacaacatcacccacgagcaacagaagctgcaaccaaatacttcctaacccaagccgccgcctcagcactaattttattctcaagtaccatcaacgcctgacaactaggaacctgagatattacacaaataacaaacaatatatcaagcattctactaacaatagcactagccataaaacttggactagcaccaacgcacttctgacttccagaagttcttcagggaacatcaataaaaacagccctaattattagtacatgacaaaaactagctccaatggcacttattattatcaccagcaataatctatccacaacaaccctaataattctaggaatgctatctgctattgtaggtggatgaggcggattaaaccaaacccaaacccgaaaaattatagcatattcatcaattgcccacttaggttgaatgtcaataattacaccactattaacaaaactactagttctaaacttagttatttatttactaataacaacagcaatgttctcagcactaatcacatcaaaatcaaaaacactacaagacacatccatattatcaaccctatcaccaactctaataaccctaacaatacttacccttctatcattaggcggacttccaccgcttacaggttttatcccaaaatgactcattttacaagaactaacaacacaaaac---ttattaataatagccaccatgttagccctatcagcccttctcagcctattcttttacctacgcctaacatatgtaataacccttact---accccaccaaataccaccatattaaagcacaaatgacggtttaaatattcaaacaccacagccccactagccattaccttatcactatcaattatactactacctattaca---cccctaatcataaca---------taa
>Gambelia_wislizenii_NC012831               
agtccaaccgcaactatagtcctaatttcgagcttagcaacaggcaccattattaccacatcaagccaccactgattattggcctgaattggcctagaaattaacaccctggctattatcccaattatctcaaaacaacaccacccacgatcaacagaagccgcaacaaaatactttttaacacaagcagctgcctccgccctcattttattctcaagcacgatcaacgcatgagacacaggaacatgaaatattttatcaataaccaaccaacaagccaacattctattaaccgcagccctggccataaaactaggcctcgcacccatacatttttgactaccagaagtactacaaggatcaacaataaaaacagcactcatcattagtacttgacaaaaactagcccccatagccctaatatacctcacaatcaacaacttatccccaacaatcctcctaataataggccttctttcaacaactatcggcggctgaggcggcttaaaccaaacacaactacgaaaaatcatagcctactcatcaatcgcacatctaggctgaatcgcagcaattggcccaataataactaacatcataaccctgaacctaataatctacattaccataacaacctccatattctccatattcctcataacccaatcaaaaaccatccaagacacaacaatatcttgaacctcctccccaactgctacaattactataatacttacactactatccttaggcggactgccaccattatccggatttataccaaaatgactaatcctagaagaactaacaacacaaaac---cttgccccaatagccacactcctagccatcacatccctactaagtctcttcttttaccttcgactaacttacaccacaaccctaaca---ctatcaccaaacccatccataaccaaccataaatgacgattcaaatccaagactccaata---ttaattgctataaccctcccagcctctactataatcctcccactaacc---ccaataattttactc---------tag
>Basiliscus_vittatus_NC012829             
agcccaatcacaacaacaatcatcatcacaagcctagcaactggcacaatcattacatcaaccagctaccactgactaatggcctgaattggcttagaaataaacacattatcaatcctacccatcatctcaaaacaacaccacccacgagccacagaagccgcaacaaaatacttcctaacacaagcagctgcctccgccctaattctattctcaagcacaattaatgcatgaaactcaggtttatgagacattacccaaataacagacactacatcaaatattctactaacctctgccctggcaataaaactaggacttgctcccatacacttttgacttccagaagtcctacaaggatcaaccataaaaacagccctaatcatcagtacatgacaaaagctagccccaatagctttaataatcatgacagcaaacaacctctccccaaccatcctaatctcaataggcattctatccaccatggtcggtggatgaggtggcctcaatcaaacacagacccgaaaactaatagcgtactcatcgatcgcacatttaggatgaatggctacaatctcaacaattataacaaacatcataatcataaacctattactttatctcaccataacaacctcaatattccttatacttattatatcagaagccaaaaccatccaagacacttcaacttcctgaaccacctcaccaactatatccatcataataatactcacactcctctccctaggaggcctcccaccactaacgggcttcctgccaaaatgactaatcctagaagaactaacaatacaaaac---atagccctaacggcaaccattatagcactatcttcactacttagtctttacttttacctacgaatcacatacacaacagcactaaca---actgccccaaatactacacccataaaattcaaatgacgattcaagcctacactcacaactattctcttaacctccaccctccccattacacttctctctctaccaatagcc---ccactaatcttattg---------taa
>Plica_plica_AB218961                     
agccctctcacaacatcaattattatttctagcttggcaacaggcacaattattaccgcttcaagtttccactgattaatagcctgaatcggactagaaattaataccttagcaattatcccactaatctctaaaaaacaccacccacgatcaactgaagctgcaacaaaatatttcctaacacaagcagcagcatccgccctaattttattctcgagcacaataaacgcacaactaacaggatcatgagatattacacaattatccacaacacaagcaacaatccccctctcaatagcacttgccataaaactaggccttgcccccgcacacttctgactaccagaagtcctacaaggctcaacaataactaccgcattaattatctcaacatgacaaaaactagccccaatatccctcctttatttgacagcaaacaacataccaataatagttctactaagcctaggagtaacttccacactaatcggaggatggggaggaattaatcaaacacaaacacgaaaaatcatagcattttcatccattgctcacctaggctgaatcataactatctcacttatacttaccaacattatactgcttaacctaattatatatatcattataactactacaatattttcaacccttattatatcaaactcaaaaaccattaaagatactacaatcctatcaaccttctcccccacaactacaataattatagccctaacactccttgctctaggaggccttccccctctagcaggatttatcccaaaatgacttattctagaagaactagttaatcaaaac---ctaacattaattgcaattgcccttgccatgtccacactactaagcctcttcttctatttacgacttacatacacaacaactttaaca---ctaggaccaaaccaaacaacctcaaaacataaatgacgatttaacactaaatcctcaactaaactaatatcaacaacagcccctatctcactactattattacccttaact---cctctactaaca------------taa
>Oplurus_grandidieri_NC012827              
agcccaataacaatcacactactcttatcaagcctagcaacaggaacaattattacagcatcaagccaccactgactaatagcctgaattgggctagaaattaatacactatcaattatccctattatttcaaaacaacaccacccacgagccactgaagcagcgaccaaatactttttaacacaagcagctgcttcagccacaatcctattctcaagcacattaaatgcttgacatacaggatcatgagacattacacaaataacccacaccacatcaaacatcttattaacacttgcacttgcaataaaactgggacttgccccaacccacttttgactaccagaagtcctacaaggctcaactacaaaaaccgccttaattattgccacctgacaaaaactggccccaatagccctaatttatcaaacaacaaacaacctatcatccaccatactactatttatagcagcaacatcaacattaataggcggatgaggaggtctaaaccaaactcaactacgaaaaatcatagcatactcatcaatcgcccacctaggatgaatagcagcaattacacctattataccaaacatcctaatattaaacctcctaatttacctattaataacaacatcaatattcacagcactagttctatcaaaatcaaaaaccattcaagatacaacaacactatgaacgtcctccccaatactaacaacaacaataatattaactctactatcattaggcggcctacccccacttacaggatttctgccaaaatgactgatcatagaagaattaacactacaaaac---ctaatcccaattacaaccatactagccatagcctcattacttagcctattcttttacctccgattaacatacacaacatccctaacc---ctatcaccaaacacaactacctcaaaacataaatgacgatttaaaccaacacaaacaccaattctactaagcatcaccgccccaatagccatcctaatactaccaatctcc---ccactaatcatacaa---------tag
>Chalarodon_madagascariensis_NC012836       
agcccaataacaacctcccttctaatctcgagccttgccacaggtacaatcattacagcatcaagccaccactgacttatggcctggattggcttagaactaaacactttatccatcattccaattatctcaaaacaacatcacccacgagctaccgaagccgcaaccaaatatttcctaacgcaagcagccgcctctgccacagtcctattttccagtacactcaatgcttgacaaacgggatcctgagacattacacaaataacctccaccacatcaaacattctattaaccctagcgctagctataaaattaggcttagctccaacccatttctgactaccagaagtcctccaaggctcaaccataaagacagccttaattatcacaacttgacaaaaactagccccaatagccctaatctaccaaacaataaataacctgcccccaacactactattactcatagccgcaacctccacatttattggcggctggggcggactaaaccaaacgcaattacgaaaacttatagcatactcatcaatcgctcacctcggatgaatggcagcaattaccccaattatatccaacattttaatcctaaacctaataatctatttattaataacaacatccatatttacaacacttattttatccaaatccaaaaccatccaggacacagcaacttcatgaacatactccccaatactcaccacaattacaatgcttacactactgtcattagggggactaccaccactcacagggttcctaccaaaatgactaatcatagaagaactaaccctacaaaac---cttatcccaatcacagtaatactggcaatagcctcactactcagtctattcttctaccttcgattaacatacacaacatcactaacc---ctttctcccaacacaacaacatcacgccacaaatgacgattcaaatcaacacgaacaccactattactgaacattgccgcccccatagccaccctaatgctaccaatttca---ccactaatcttacaa---------taa
>Chamaeleo_africanus_NC012422              
aacctatctacccaactaataaccctatctggcctaatagccggaactatcattaccgcctccagcaaccactgactagtagcctgatcaggccttgaactaaatatattatctatactagttatcatgataaaacccaaacatccacgaactgccgaagctacaatcaaatactttcttacacaagcaatcgcctccaccctaatactattttcaggcacaataaatgctatccaaaccggacaatgaaacatctcacaaataacagacaaatatgcctgtacaatactacttttagccataacaataaaacttggagcagccccaatctacttctgacttccagaagttatacaaggcaccacaacaacaactgcccttattattgcctcatgacaaaaaattgccccaattaccattttatttataacccacaaccaccttccaccaaaaatcaccactctagtagcaatattatcagcagtcattggaggatggggaagcattaaccaaacccaaatacgtaagctaatggcatactcctcaatctcaaacctgggatgaacaataataatctttacaatatccccacatctcgcaattctcaatatcgctatttatattaccataattatcccaacatttataattataaaaaaaatatccataaaaacactacaagactcaacaacaatatgaacttcatcaaccacaaccaacattacactaacactaatattattatcccttagcggattaccacctctaacaggtttcaccccaaaactcctaattttaaacgaactaattatacaaaat---ttaataccaattgcaacaatactagcaatatcctcactaatcaacatattcttttatattcgaacaacttacatcaccacaataact---acccccccaatcataacatcaaacacaataaaatgacgccttaccccaacaaaacaaaaa---ctaacatcaacactaattccactatcactaatttcccttccactcaca---ccaaccataatatacata---atctag
>Chamaeleo_zeylanicus_EF222191             
aacctacctacacaagtagtagtactatctggcctaacaaccggaactattattaccgcctccagcaaccactgactactagcctgatcaggccttgaattaaacatactatccatactgactattataataaaacctaaacacccacgagccgccgaagccacaatcaaatacttccttacacaaacaatcgcctcaaccctaatactattttcaggcacaataaatgccatccaaactggacaatgaaatattacacaaataacagacgaatatgcttgcacaatactccttttagcaataacaataaaaattggagctgctccaatctacttctgactaccagaagtcatacaaggtgccacaacaacaaccgccctaattattgcctcatgacaaaaaattgccccaatcaccattttatttataacctacaatcacctgccaccaaaaatcaccactctaattgcaatcacatcagcaatcattggggggtggggaagcatcaaccaaacccaaatacgaaaattaatagcatactcatcaatttcaaacctaggatgaacaatggcaatcctcacaatctccccatacattgcaattcttaatattactatctacatcaccataattatccccacatttataattataaaaaaaacatccataaaaacacttcaagactcaacaaccatatgaacatcatcaaccacagccaacactacactaacactaatacttctatcccttagtggactaccccctctaacaggcttcaccccaaaactcctaattctaaacgaactagtcatacaaaat---ttaacaccaattgcaacaataatagccatatcctcactaatcaacatattcttttatatccgaacaacctatattactacaataact---acacctccaatcatatcatcaaacataataaaatgacgtctcaattcaatacaacaaaaa---ttaacatcaacactagccctactatcactaatatctcttccactcaca---ccaaccctaatacacata---atctag
>Brookesia_decaryi_NC014174                
tcacccattactcaactaattattagcttcaatctaattactggcacaattattactgcatcaagccaccactgactaatagcctgatcaggattagaactaaatatgctctctattttagttattattatacaaccaaaacacccgcgagctgctgaagcatcaattaaatattttttagtacaagttatcgcttcagcattaataatattttcaggaacattaaatgctatgcaaactggacaatgagacattgcccaactaacaaataaatacgctagtacaatgtttatgttggcaatactaataaaaattggagcagtaccaatctacttctgacttccagaagtaatacaaggcacaacaataaaaacagccataattattgcaacatgacaaaaaatcgccccaattacactacttttcgcaacatttaacaacattccacaaaaacttatgattactttaggattcatatcaacagtaattggaggagtcggcgggattaaccaaacacaactacgaaaattaatagcatactcatcattggccaacattggctggataatagtggtctttccattatcaccaaacattgctatacttaatattattatttatatcattatatcaattccaacatttctattaatagaaaaaataacaataaaaacacttcaagacataacaacagcatgaaccacatcaacaacagctaatattatacttacattaatatttctatcactaagtggactacccccgctcacaggatttgcaccaaaactacttattctcaatcaactagtaatagaaaac---cttgtcccaatcgcaactctaatagctgttgtatcactactcaacttattcttctacatacgaacaacctatatcataactatgacc---accccaccagcatcatcctcagtttcaataaaatgacgacaaaaattacacttccacaaa---ttattaccaacactaattattgcatcactaataaatattcccctactt---ccaataatcacagccata---atctag
>Trioceros_melleri_AB474916                
aatataataaccaacttaataacctcaatcaaccttattgccggaacaattgtcactgcctcaagccaccactgactaatagcctgagcaggcctagagctaaatatactatcaatccttacatttattataaaaccaaaaaacccacgggctaccgaagcagctattaaatacttcttaacccaaacaattgcctcaaccataatactattctcaggaacagttaatgctattcaaacaggacaatgaaatatttcacaaataacagacaaatatgcctgtacaattcttattttagcaataacaataaaaattggggcagccccaattcacttctgactacccgaagttatacagggatcatcaactataacggccatgatcattgcttcatgacaaaaaattgccccaatttccatcttattcataacctataatcacctaccacctaaaattatagtaatcattggaatcgcatcagccactatcgggggctgaggtggcattaaccaaacacaattacgaaaactaatagcatattcatcaatctcaaatattggatgaacgatagtaattttcacagcatccccacacacagcaacactcaatattgccatctacataattatgattattccagcattcatactaatcaaaaaaatatccctaaaaacactacgagactcatcaactacatgaacatcttctccactagccagcactatattagcacttatactgctttcactaagcggactacccccattaacagggtttgccccaaaaatcttaatcttaaacgaattaattatacaaaac---ctaacaccaattgcaacaattatagctataatctcactaattagtctatttttttacgtacgaacaacctacattaccacaataact---acccccccaattataactttaacatcaataaaatgacgactaacacaatcacaacaaaaa---ttaacatcaatactaataccactatcacttataactctattaattacc---ccaatcctaacctctata---acatag
>Kinyongia_fischeri_EF222188               
aacctactaacccaactaatcgcctcatttaacctcatccttggaactaccattaccacctcaagccaccactgacttttagcctgagcgggcctagaactaaacatgctatcaatactagtattcattgtaaaacccaaacacccacgtgctgccgaagcaacaatcaaatacttcctaacccaaacaattgcctccaccctaatactattttcaagcacagtcaatgcaatccaaacaggacaatgaaacatttcacaaataacagacaagtatgcctgcacaacactcctccttgccctaacaataaaaatcggagcagccccaatctacttctgactaccagaagtcatacaaggcacttcaacaataaccgccataaccattgccacatgacaaaaaattgccccaattaccatcctattcataacccacgaccacctcccaccaaaaatcataacaaccattggcattatatcaactattattggaggcttaggcagcattaatcaaacacaattacgaaaacttatagcatactcatcaattacaaaccttggatgaacgatagtcatcttcgcaaccgcaccacacattgcaactctcaacatccttatctatataacaatgcttttcccaacattcacacttatccaaaaaatgtcattaaaaacactacaagattcaacaaccacatgaaccacctcaccaataataagcaccctcttaatactaatattgctctcactcagtggtctccccccattcacaggctttatcacaaaactcataattctaaatgaactaattacacaaaac---tccaccccaacagcatcaacaatagccatagcatccctaatcagcctattcttctacctccgaataacttatatcaccgcaataacc---accccccccatcataacaccaactacaataaagtgacgcctcctccccccaaagcacaaa---ctaataacaacgctcatcccactgtcccttctaacccttccactactactccccaccctaatatctatg---acctag
>Furcifer_oustaleti_AB185326               
aacctcactacccaatctatagttacatttaatatcatccttggaacaattattactgcctcaagccaccactgactaattgcctgagcaggacttgaactaaacatgctatccattctaacaatcattataaaaccgaaacacccacgtgctgccgaagcagcaattaaatactttttaatccaagcaattgcctcaactataatcctgttttcaagcacaattaatgcaatccaaaccggacaatgaaacattctacaaataaatgaaaaatatgcctgcacaatactactattagcacttactataaaaattggagctgccccaatatacttctgactaccagaagtaatacaaggctccacaacaataactgccttaattattgccacatgacaaaaaattgccccaatcaccattatatttataacacataataacttaccaccaaaaattactacaactatcggaattacatcagctcttatcggaggatgaggaagcattaaccaaacacaactacgaaaattaatagcatattcatcaatcgcaaatctaggatggactatagtaatctttacaatctccccaaacactgcaatactcaacatcacaatatacattattatgcttaacccaacatttatgctaattaaagatataaatataaaaacactaaaagacgcttcaaccacatgaactacagccccaatagcaagcaccttacttgcactaattttactgtcactaagcggcctaccaccactaacaggtttcaccccaaaactactaattttaaacgaactagtaatacaaaac---ataacaccaattgcaataataatagcaatactatctctagttaacctctttttttacatacgcacaacctatattacaacaataact---acacccccaatcatatcactaaccacaataaaatgacgactcattataccaaaacaaaaa---cttacaacaacactaattccagcatcactacttaccctaccactacta---ccaactattacatccata---acttag
>Calumma_parsonii_AB474915                 
aacctactaacccaactaataattaccctaaacctaattctaggaactatcattactgcctcaagccaccactgactgactgcctgagcaggactagaactgaacatattatcaatattggtaattatcataaaacctaaacacccccgtgccactgaagcggccattaaatacttcctaacccaatcaatcgcttcaactataatactgttttcaagcacagtcaatgccatccaaacaggacaatgaaatatttcacaaataacagacaaatacgcctgcacaatactattactatccctaacaataaaaattggggcagccccaatctacttctgattaccagaagttatacaaggcacatcaacaataactgctataattattgcctcatgacaaaaaattgccccaattaccctactattcataacctacaatcacctaccctggaaaactacaatactaattggggtaatatctattatcatcgggggatgaggaagcatcaatcaaacacaactccgtaaactaatagcatactcatcaattactaacctaggatgaacaataacagtattaacaatatcaccccacacagcaaccctaaacattaccatctacattataataaccattccaacatttattcttattaacaacacatcactaaaaacactacgagactcaacaaatttatgaacctcatcccccctatcaagtacagcactaacactgctcctactttctataagcggactaccaccactaactggatttgccccaaaacttttaatcttaaacgaattagtgactcaaaat---ttaacacccatcgcaacaacaatagctgtagcctcattaattagcctatttttttacgtacgaacaacctatattaccacaatgact---accccaccaattataatactaacaacaataaaatgacgcctttctacgccccaacaaaaa---ctagccccgatacttattcccctatcactactatccattcccctaatc---cctatcataacagccctc---acatag
>Rieppeleon_kerstenii_AB474918              
aacctgccaacccaactaatcactaccacaggcctaatttccggaacactcattgttatttcaagcaaccactgagtggtggtctgaattggcctggaactaaacatgttagcagccctagcaattattgtaaaacctaaacacccacgaacagccgaagccgcaatcaaatacttcctagtccaggcaatcgcctcaaccataattctatatgcaagcaccatcaatgccacacaaacggggcaatgagatatatccacaataacaaataaatacgcctgtactatactccttctagcactcacaattaaactgggaacaatcccaatgcacttctgactaccagaagttatacaaggaaccgcaactacaacagccctaattattgcctcatgacaaaaaattgcccccatctccatcctgtttataacctacaatcacttaccacaaaacataataataattacaggactcctatctatcatcattggtggccttggaggcattaatcaaacacaactccgaaaactaatagcattctcatccatcaacaacctggggtgaacactaacaatcttttcaatctccccactcatggccacagccaacattataatctacataattacacttaccccctcatttataatcataaaaaaaatatcactaaaaaccctacaaagcctaacaacaacatgaacctcctccccactagccaacaccctattgatactcctactactatcactaagcggccttccgccgcttacagggtttaccccaaaaattataatcttaaatgaactaaccacacaaaac---ttaacacccctagcagcaacaatagccttaacatcactcattagcctaatattttatatccggacaacatacatcactgctataatc---acaccccccataatacccacatccacaacaaaatgacgggccccctcaacccataaaaaa---ctaacatcaacagccgtccccccctcactaattgttttaccactaatg---cccctcctactagccata---acataa
>Uromastyx_benti_NC014182                   
cctctgtactcaaccctagccttctacacaggactcgtaacaagcactacaatcgtaatatcaagccaccactggctagcaatctgagcaggcctcgaactaaacacactgtccattatcccaataatttcaagcccaaaacacccacgagcaacagaggccgcaacaaaatacttcctaacacaatcaatcgcctctgccctactcctattctccggcaccataaatgcatgacaaacaggacaatgagactcaacccaactaaacaacaaatacgcctgtacaaccataacaatcgccctctccataaaactaggagcagcaccattccacttctgattaccagaagtactacaaggctcaaccataaaaacctctttactaattctaacctgacaaaaaatcgccccaattacactactatatacaaccgccccacacctccccccacaaataatactagcaattggcgccctatcagtactagtaggaggacttggagggctaaaccagacccaactacgaaaaatcctggcctactcatcaatctcaaacctcggatggaccatatcagccattaccctggcaccaaacatcgccatcctaaacatcatcatctatatccttctatcaacaccaaccctgctgctgctaaccagtacctcaacaaaaaccctaaaagacactacgatcatatgaacaacaaaaccaacagcctccgcactactagccctactgctattatcaacaggggggctacccccattcacagggtttctaccaaaactactaatcataaatgaactatcaacccaaaac---ctaacccccctaggaacactcatggccatagcatcactaatcaacctaatatactacctacgaatcgtctacctcacatcaataaca---accccaccaaccacagtcacagcaactataaaatgacgtctcaaacagtaccaaccatccaccctaattgccacattcaccacaatcgccctactagcagccccagtagcc---ccaacaatcacattctataaagcttag
>Leiolepis_guttata_AB476400                 
cccccattaatactactaatcctaatacttggcatcaccataagcaccatttttgctgcatcaagccatcactgattaatggcctgactggggctagaactaaacaccctatgccttctaccactaatttcaaaaccaaaacacccccgagccacagaagccacaacaaaatacttcttaacacaagccatcgcctctaccctagtaatattttcaagcactataaacgcctgagaaactggacaatgacacctcgaacaactatcaaacaacttcgcctgcatcttaataaccattgcccttataatcaaagtaggaaccgccccaatgcacttctgactacctgaagtcctacaaggttcaaccatacaaacagcacttctaatcacaacatgacaaaaaatcgcccctatcgcactattatactcaatagccaaccacataccaatcaaaataacaataatattaggcatcacatccatcctgattggaggatgaggaggaatcaaccaaacccaaactcggaaacttctcgccttctcatcaatcgcccacataggatgaactctaataatcattacaatttcaccaaacattgccgtattaaacatcataatctacatcaccataacaactccaacattcctactacttatccaactgtccataaaaaccctaaaagacgcagccactgcatgaacaacaacaccaaca---atcattctactaatgccaatcttaatatcccttggaggacttccaccactaacaggattcacaccaaaacttctcatcttaaatgaaatagtcgcacaaaac---ataaccccaatagcaacaattgccgccctagcatcactcctaagcctaatattctacctacgaatagcctacctagcaacaataacg---ctaccaccaatcactacaacctcaacgataaaatgacgcctaaccacaaaatccatatccattccactagccataaccacaacaatgacaataataaacctcccaataact---ccagcactcatccca---------taa
>Hydrosaurus_amboinensis_AB475096          
ccaccactagtactttcatttatcattgctggtatcaccaccggcaccgtaatcaccatatccagccaccactgacttatagcctgactaggactagaacttaacacactagccatcctaccaatcatctcaaagccaaaacacccacgatcaatcgaagcagcaacaaagtacttcctaattcaatcaattgcctcatcaatcctactattctcaagcatcacaaacgcctgactaactggacactgaaacatcacattaatacaaaatgaatatgcctgcttattaataaccatcgccctggcaataaaaataggcgccaccccattacacttttgactcccagaagtaatccaaggctcaactctttcttcagccttgcttattacaacctgacaaaaaattgccccaattgtactaatatacataatatcaaaccacctaccaccaaacaccctaataacaatcggcgccctctcaatcctagtcgggggcgcaggaggaataaaccaaacccaattacaaaaaatattagcttactcatcaatcgcccacattggatgaacaatactggcaatagccacaacccccaatatttccatactaaatattattatctacatgattataactgccccaacattcttactactaatacaaacaactactaaaaccctacaagatattacaactacatgaaccaccactccagcagcaaccataacactgacaatactactcttatcactaggaggcctccctccattaacagggttcattccaaaattactaatcctcaatgagctaatcatacaaaaa---ctaaccccactagcaaccttaatagcactcacatctctgctaagcctgttattctacctacgaacaacctacctaattgccataaca---accgcaccaacaacaaccacctcccaaataaaatgacgaaccccaaaccacagctaccta---ctaacaccaatcaccaccccaacagccctaacctccgccccaacaacc---ccctccctcattata---------tag
>Chlamydosaurus_kingii_NC009421            
tcaccaatagccctcttcataatcacactaggaattattatcagcacattaacagttacatcagccaaccactgattaacagcatgactaggcctagaactaaacataatttccatcctcccagtaattacaaagcaaaaacacccacgatcaacagaagccgcaacaaaatacttcctaacccaagcaatagcctccgcacttatactattctcaagcacattaaatgcctgacaaacaggatcatgggacatcacacaactcaacaacaaactatcctgcatcctaataatctcagccctaacaataaaaataggggctgccccagcccacttctgactgccagaagtactacaaggatctaccctaactaccaccctacttattacaacctggcagaaaatcgccccaattacactactttacataatctcaaaccacattcaatcaaacatccttctaccaattggcctactatccatcctagtaggcggatgaggaggaatcaaccaaacccaactacgaaaaataatagcctattcatcaatcgcccaccttggatgaacaatagcagtaatttcaatcgcaccaaacatcgccctaacaaatatcatcatctacataaccgtttccaccccattctttctactactaacgtcctcatcatcaaaaaccctacaaactataacaacaacatgagcccatgccccaaccgccaccatcatcataatacttctcctactttccatagcaggactccccccactaacaggattcacaccaaaactacttattctagataaattagtaatacacaaa---ttaaccccagccgcaacaaccatagccatcctttctttactaagcctgaccttctacctacgaacaacatacctactagcttcaaca---acctcaccaaccacaacccaatcaaccacactctgacgactcaaacccaactactatcaa---attacaacaatcctaaccccaatcgccctattcaacatcacaatccta---ccagccctactaaca---------tag
>Pogona_vitticeps_NC006922                 
ccaccaatagcactgcttatagtcacactaggagttatcctcggcacactaacagttacctcagctaaccactgactaacagcctgactaggcctagaactaaacataatctcaatcctcccagtaatcgcaaaacagaaacacccacgatcaacagaagccgcaacaaaatactttttaacacaagcaactgcctccgcacttattttactctcaagcaccctaaatgcctgacaaacaggctcatgagacattacacaactcaacaataaattatcctccatcctaataatctctgccctagcaataaaaataggagcagccccagcccacttctgactgccagaagtaatacaaggatccaccctaaccacaactctactaatcacaacctgacagaaaatcgccccaatcacgctcttgtacacgatctcaaaccacaccgaaccaatcatcacactctctattggactcctgtctatcctagtggggggctgagggggcttcaatcaaactcaacttcgaaaaataatagcctactcatcaatcgcacaccttggttgaacaataacagtaatctcaattacaccaaacattgccctaacaaatattatcatctacataactatctccaccccatttttcctcctgcttacaaccacatcatctaaaaccctacgaaccataacaacaacctgaacccacgcccctaccaccaccgttattcttatacttctactactctccatagcaggcctaccaccactaacaggctttacaccaaaactattaatcctagacaacttagtcatacataaa---ctagccataatagccgtaattatagccctactctctctactaagcctaactttctacttacgcacgacatatctattaacctcaaca---gcctccccaaccacaacccaatcaaccacactctgacgactaaaaccccaccaaaaccaa---accacaacaatcctaacccccgttgccttatttaacattacagttctg---cctgcgctacttaca---------tag
>Acanthosaura_armata_NC014175               
caaactatcgctacctcctccattattacaggaatttttctaagcaccacccttacaatattcagtaacaactgactcctagcctgactaagcctagaactaaacacattcgccatcctcccaacaatctcaaaaacaaaacacccacgcgcaattgaagcctcaacaaaatacttcctaacacaagccgtcgcctcctgcctcctactctcctccagcacaattaactcatgacaaacaggaacatgagacatcacacaaataaccaacaattacgcatcaaccctaacattcattgccctcaccataaaagcgggcacagttccaacccacttctgactaccagaagtaatacaaggaagcacgcttccaactgccatactaatagccacctgacaaaaaattgcccccacctccctaatacttataacagcaaaccttcccccacaaaacatcgcactaacactaggcctcctctcaataaccttcggagcctgagggggaataaatcaaacgcaactccgaaaaataatagcctactcatcaattgctaatataggctgaacaatcatagtactcacctcagaaccaaaaacatccataatcaacatcctcatctacatcaccatcctcctcccaacaatgtccatcataacacttacatccaccaagacactacaaaagatatcggccacctgaacaacttcccctatcgcatcaacagcaatggccctcctcctggtttcagcagccggactccccccactaacaggctttttcccaaaacttctaatcctaaacgaactagtaacacaaaac---cttacaccaactgcaatactagcaacaatagcctccctattgagccttgtattctacctacgaacaacccacctaacaaccttgctc---agccccccaggctctgctacattaacatcaaaatgacgacacacccccaacaaggccaaa---ataacagca---cttaccccaacagccttactaaccctcacagcccta---ccaacaattattcaa---------tag
>Calotes_versicolor_NC009683                
tccacc---gccataatctttgtg------ggccttattttaagcaccatcctggctatagctagcaacagttgactattagcctgactttgccttgaactaaatacactctcaattctcccatttatttcaaaaacaaaacatccacgggcaatcgaggctgccacaaaatacttcctaacacaagcaactgcctcatgcctgctcctcctagcaggaacctcaaacgcatgactgactggaacctgagacataacacaaatatcaaataaactgacatcaacaaccatactaattgctcttaccataaaaatgggaactgtcccaacccacttctgacttccagaagtacttcaaggtagcacactactaaccgccttactaatctcaacgtgacaaaaaattgccccaatatcactactatttattacatcaaataatacccaaccaactttcacattaatcttaggcctcctttcaaccactttcgggggttggggcggcataaaccaaacgcaattacgaaagataatggcctactcatcaatcgcaaacatagggtgaaccatcatcactctaactcacgagccaaaagcgtcaataattaatattttcacctacatcatcttaacaaccccaacatttttattaatggcacttacatcaacaaaaaccctacaaaacataacgacaatatgatcaacctcaccattagcaaccacaaccatagcacttttacttctatccacagccggcttacccccacttaccggctttttaccaaaactaattattataaacgaactagtaacccaaaat---cttacccccctggccacaataacgatgataacctctctacttagcctgtcattctacttacggaccgcctacctaacaacccttcta---aatcccccaagctccgccacatcagcaacaaagtggcgccaaaaaataaccaaaaacaaa---acaataatc---ctattaccaaccgctacagcatcaacctttataata---cctgcactaattccc---------taa
>Agama_agama_AF128504                
acgccactagcattaatatgcctt---------ctaaccccaacaaccttactagccataatctcaaaccactgagtcctagcatgagccggactagaaatatcaataataaccaccttattattaattcaaaaacctaaaacaacccgatcaaacgaagcagcaattaaatatttcattacacaggtaattgcatcaacaataatacttgccgcagcaataattaacatactttacaccgggtcgtgaaacattatacagatggacaacaaattctcaaccacattaaccattatatccctggcacttaaaataggggctgccccaatacacttctgactaccagaagtactgcagggctcgcccctcccagcagtatttattattacaacatgacaaaaaattgtaccaacagcactaatgtgtatgatttgaaaaaacgaacacttctgaacactcacaactatcgcaaccctgtcaatcctaattggaggacttggcgctattaaccagccacaaatacgaaaaattattgccttttcatcagttaacagcacaggatggacactactcattatagctctcgacaacctacttgccttaattaacataataatctacatcaatctaatttcaatcattctatacaccataacaaaactcccatcaaaaaccctacaaaactgaaccatgctatacatacgactacaaaccctaggcctaataacagcactagcaacactagcaactagtggactaccaccaacagcaggatgggtgccaaaaatagcgaccctagatcgaatgctagaacaacaccaactaacaattgtagcaactacactaaccctattatcactaatcaccttactattttacattcgaataacctatatttcaacaataata---tctaacccatcaacaacaaacactcaaacaaaatgacgacctaaagaacaaactatgcaa---tgactcccagtactgacatccaacatcatcaccacatttattctacta---ccagccatcataccgtat------taa
>Laudakia_nupta_AF128513                    
cccacaatagccatcattataattataacaggaatcacaacaggcactatcacgactatactcagccaccactgagtaatggcatgaatcggactagaaataaacatagtggccaccctgccagtcatttcaaaaccaaaaaacctacgatcaacagaagccacaacaaaatacttcttaacacaagcaatcgcatccgccataatcctattagcaagcacaacaaacgcctgacaaactggaagctgagatattacacaactcaacaacaaatactcaacaaccattatagccctagcccttataatgaaaattggagcagcaccagtccacttttgactgcctgaagtaatgcaaggatcaacactatacacagcactactaatcacaacatgacaaaaaattgcgccaatcacactcttatacctaatctcgaaccacgtaccaccaatagtcctaataatctctggaaccctatctattatggtaggaggatgaggcggaatcaatcaaacccaactacgaaaaataatagcctactcatcaatcaataacatcggatgaacaatcacaataatagcattctcaccaaacatcgctatactaaacttcttcatctacattataatggccacaccaacactattaatgctatcaaaaacatcaacaaaaacattacaaaacctgacagcaacatgaacaacctcaccaaccactacatacctcatagcgatactaatattatcaaccagcggactgccaccatttacaggatttgcaccaaaactaataatattaaacgaactagtcacacaaaaa---ctcatcacactcgcaactacaatagctatcctatcactaatcagcctactattctacctacgaattacatacctaatcataatactg---acacctccaacaacaacactgtcactagctaaatgacgataccaacacaatcaaccacaa---ctaactacaatcatatccgtacttgccctaatgagcgccaccctaatc---ccagcaata---ccatac------aga
>Laudakia_tuberculata_AF128514             
ccagcaacagccaacataataattatattaggagtaatcataggcacaatcacagccatatcttccaatcactgactaatagcatgaatcggactagaaataaacatgctagccatcctaccaattatttcaaaaccaaaaaatctacgaacaacagaggcaacaacaaaatacttcctaacacaagcaactgcatccgccctaatattactagcaagcacaacaaatgcctgacaaaccggaaactgaaacattacacaactagacaacaaatactcagcaacaataatagtcattgcaataacaataaaaatgggggctgcccctacccacttctgactgccagaggtaatacaagggtcaacactatacaccacattactaataacaacatgacaaaaaatcgcacctatcaccttaatctatataacttcaaaccacactcccccaaaaatcctcataacaattggaattttatcaattatagtaggcggatgaggaggcattaaccaaacacagctacgaaagataatagccttttcatcaatcaataatatcggctgaacaatcacaatcatagcaatctccccaaacgtagccatactaaacatcataatttacattataataaccacaccaacactattactactggcaacaacatctacaaaaacactacaaaatctatcaacaacatgaacaatctccccaaccataacctatacatttgctatactaatactatccactagtggacttccacccttcactggattcgcaccaaaactaattatattaaatgaactaattatacaaaaa---ctaacaacaatagcaaccctaacagccaccctatcactaattagcctactattttatctacgcaccgcctacctaattataatactc---acaccaccaataacaacaccatcactaacaaaatggcgtcaccaactacatcaaccaaaa---ctaacaacaatacttactccaacagccctactgagcatcatattaatc---ccatcaata---ccatac------aga
>Bufoniceps_laungwalaensis_DQ008214        
tcataattggccccactcataata---actagcgttattctagggacagcaatagttattacaagtcatcactgacttataatctgggttggactagaaatcaatgtcctagccatcctccccataatttccaaaccaaaaacaactcgcgccacagaagccacaacaaaatatttccttacacaagcaactgcatctattataattctcatggcaagcaccaccaacgcctgacaaacaggaatatgagacataacccaaattaataaccaatattcatcaacaatcctaacactagccctcacaataaaaataggcgccgccccactccacttctgatacccagaagtaatacaaggctcccctataaaaacagcgctactaatctcctcttgacaaaaaatcgcacccacagcactactttacatgaccataaacaaaagccagacaacaattctactaagcctcggaattgcatccatactaatcggaggactaggaggaattaatcaaacacaacttcgaaaaataatagcctactcctccattagtaacaccggctgaactattataattatggccatctacccaagcatcgcactatttaatttactgacttatattattataattatcccagtattcttaataatagcctcaacctcaaccaaaactctacaaaacatctcaacaatgtgaacaacctcaccaactctctcatacctcatgactctcctaatattatcaacaagcagtcttccacctctcacaggattcatgccaaaacttatagtactcaacgaacttatcgaacaagaa---ctaactgctttagccaccatatcaacctttgtatccctaattaaccttatattttacatacgaatagcctatatcagcacaatacta---acccccccaacaacctctacagccactataaaatgacgacaaaaacccacccaaccaatc---ataataaccattttagcgccaaccgccctaacaagcctactaattatc---ccagcaatc---ccaatt------aga
>Trapelus_sanguinolentus_GQ242223  
ctgacctcaataccacttatcacc---actagcatcatccttggaacaacaatagttaccacaagccaccactgactcataacatgagttggactagaaattaacatattagctattttaccaataatttcaaaaccaaaaacaacccgatctacggaggctacaacaaagtacttcttaacacaagctgttgcatcaattatactgctaatagcaagtacaaccaatgcctgacaaacaggcacatgaagcatcacacaaattgacaatgtgtattcatctactattataactctagccctggctacaaaaataggcgccgccccatttcacttctgactcccagaagtactacaaggaacctcaataacaacagccataattatttcctcatgacaaaaaattgcacccacaacattaatatacatgatctcaaacaacactaaaacacccaccctaatccttgtgggtgtactatcaatcctagtcggaggactaggaggcattaatcaaacgcaaatacgaaaaataatagcctactcctcaattagcaacacgggatgaaccatcataataatagctatctcaccaaacatcgcagtatttaacatattaatatacatcatcataattatcccaacatttataataatatcatccacatcaaccaagacactacaaaacatctcaaccttatgaacaacctcccccatactaacatacctaataaccctacttatattatccaccagcagccttcccccacttaccggatttataccaaaactagtcatactaaacgaacttattaagcaagaa---cttctaattttagctacaacaacagccttaatatcactaattaacttattattctacatacgaattgcatacctaagcgcaatatta---acatcaccaacaacatctacctccacaacaaaatgacgccatcaaacaaaacaaccaaac---ataacaacgacacttatcccaacagccctattaagcttgcttgccatc---cccgcaatt---ccaaac------aga
>Pseudotrapelus_sinaitus_NC013603          
ctgacctcaataccaataataacc---gcaggaattttcatagggacaataacagccattataactaaccactggctcgtggcatgaatcggactagaaacaaacatgctagccatactaataataaccgccaaaccaaagacatcccgctcctcagaagccacaacaaagtacttcctcatccaagcaattgcatccatcctaatcctcatatcaagcacagcaaacgtctgacataacgggacatgaagtctcacacaactatacaacaaccactcaaccaccatcataacaatcggcctagcaacaaaaatgggggccgcccctattcacttctgactgccggaagtcatacaaggatcctccatagcatcggccctgctaatatcaacctgacaaaaaatcgcaccaacagtactaatatacaccgccgccaaaaacataacacccattgccctaatgactattggactgctatcaatcctggtcggaggactacggggcatcaaccagacacaactgctcaaaatcatagccttctcatcaatcagcaacaccggatgaaccaccctaataatggcaatctccccaaacattgccctactaaacaccttcctctacatcaatattgcctgcccaatcttcataatcataatctcacaccccacaaaaacgctattagacctatccgcaatatgaacactaacacctacccttccactaaccatagccctcctggccctatcaactagcggacttccaccactaacaggattcgcccccaaactgctcgccctaaacgaccttacagaacaaaaa---ctcctaatcacagccacagcagctacaacactctccctgatcaaccttctgttttacctacgcattacgcacatagcaataatgcta---acacccccaacaaccacaacaggaacaacaaaatgacgattttaccccaaccagccaacc---ctaacagccctactcaccccaacagcacttacaacactcttcatgggc---cccataatc---ccctac------aga
>Xenagama_taylori_DQ008215                  
ctgaccacaacaccaataaccacc---acaggaatttttctaggaaccgccacaaccatctcaacaaaccactgactaatagcatgaatcggattagaaacaaacatactagctatcctaatagtaatcgccaaaccaaaaacaacccgagctacagaagccacaacaaaatatttcctaatacaagcaattgcatcaatcataattctattttcaagcacaacaaatgcttgacagataggaacctgagacattacacaactatacaacaaatactcatcaaccatcatagcagtagccctcgctacaaaactaggcgctgccccaatccacttttgactaccagaagtcatgcaaggatcatctttgataacagcactactactatcaacatgacaaaaaattgccccaataacattaatatatatagccgctaaaaacatacaaccagtcattctcacaaccattggactcatatcaatactaattggagggctagggggcatcaaccaaacacaactacgtaaaaccatagcctactcctcaatcaacaacacaggatgaaccctactaatcatgccaatttccccaaatattgctatattaaacatattcatttacataaacaccaccattcccacattcctcatcataataaaatcctctaccaaaacattacgagatctaacaggaatatgaactacatcaccaatcttcccgcacataatagccctactaatactatcaaccagcggcctcccaccactaacaggttttatcccaaaactaataatccttaacgaacttctccaacaaaaa---atagtaacaatggccacaatcgcagcattaatgtcactacttagcctagtgttttaccttcgaattacatacctatcaataatactt---acccccccaacaacctcatcagcatcaataaaatgacgacacaccaactaccaacctgcc---ttaacatcatgcctcatcccaacagcactaacaaccctactaatcgcc---ccagccatc---ccactt------aga
>Xenagama_batillifera_AB113825              
ccaactacagccataataataattataataggaatcatcaccgggacaattatagttatatccaaccaccactgagtcatgacatgagcggggctggaaataaatatactagccatcttaccaattatttcaaaaccaaaaactttacgctccacagaagccgcaacaaaatattttctaacccaagcaattgcctcaacaataatattactatcaagcacaataaacgcctgacaaaatggaaactgagacattacacaacttaacaacaattatgctacagccattatagctatagctctgacaataaaaataggagccgcacctttacacttttgatttccagaagtcatgcaaggatcaacactaggtacagcactgcttcttacaacatgacaaaaaattgcaccaattacactaatatacaccattgctaaccacacccaacctacaattctaatatcaattggaatcttatcaatcattattggaggactaggagggattaatcaaacacagctacgaaaaattatagcctactcatcaatcaacaacatgggctgaactatttcaacaataccagtagcccctaaaattgcaataatgaacatcgcaatctacattatcatgattaccccaacatttctgctaataataacaacatcaacaaaaacattacaagatatctcaacaatatgaacaacctcccccaccacaacctacactatcgccatactaatactatcaaccagcggactcccccctcttacaggattcgccccaaaactcctaatactaaatgaactaattacccaaaat---ctaacagggatagcaaccctgatagccctactatccctaattagcctactattttaccttcgtattacctatttaattataatactc---acatctccatcaacaaccccctcgtcaaccaagtgacgccatcaaaatcaccaaccacaa---ttaacagcaattatcaccccagcagcactcctaagcatttcactaatt---ccagcaata---ccatac------aga
>Stellagama_stellio_AF128516                 
ccaactacagccataataataattataataggaatcactaccggaacaattatagttatatccaaccatcactgaatcatgacatgagcagggctggaaataaatatactagccatcttaccaattatttcaaaaccaaaaaccctacgctccacagaagccgcaacaaaatacttcctggctcaagcaactgcctcaacaataatattactgtcaagcacaataaacgcctgacaaaatggaaactgagacattacacaacttaataacaattatgctacagccattatagctatatctctgacaataaaaataggagctgcgcccttacacttttgatttccagaagtcatgcaaggatcaacactaggcacagcactgctccttgcaacgtgacaaaaaattgcaccaatcacactaatatataccattgcaagccatatccaacctacaattctaatatcaattggaatcttatcaattattattggaggacttggaggaattaatcaaacacaactacggaaaattatagcctattcatcaattaacaacataggctgaactatttcaacaataccagtagcccctaaaattgcaataataaacattgcaatttacattatcatgattatcccaacattcctgctaataataacaacatcaacaaaaacactacaagacatcacaacaatatgaacaacctctcctaccacaacctacaccatcgccctattaatgttatcaaccagcggactccccccctttacaggattcgcccccaaacttctgatactaaatgaacttattacccaaaac---ctaacagggatagcaaccctaatagctttactatccctaattagtttattattctaccttcgtattacctacttaattataatactc---acatctccatccacaaccccctcatcaactaaatgacgccatcaaaactaccaaccacaa---ctaacagcaattatcaccccagcagcactcctaagcattccactaatc---ccagcaata---ccatat------aga
>Paralaudakia_caucasia_AF028687             
ccaacaacatcaactataataatcattctaggactcatcataggaaccaccataacaatttcaagccaccattgactaatagcatgactaggactagaaataaacatattagccatcctaccaatcatttcaaaaccaaaaactttgcgctcaacagaggctacaacaaaatattttataacacaagcaatcgcatcagccataatactactagcaagcacaataaatgcctgacaaaccggaaactgagacatcacacaactagataataaatacgccacaacaatcatggtcatctctttagcaataaaaataggagcctctccaactcatttctgactaccagaagtaatgcaaggatcctcactatacacggcattactaattacaacatgacaaaaaattgcaccaattacactaatgtatataatctcaaaccatacaccaccagtaattctaataaccatcggaatcatatcagtactgattggaggcctgggagggattaatcaaacacaactacgaaaaataatagcctactcttcaatcaacaacattggatgaacaatcacaacaatagccatctcaccaaacattgcaataatcaacatcatcacatacattataataaccacaccaacatttataattatagcaacaacatcaacaaaaacactaaaagacacatcaacaacttgaacaacctccacaacaacaacatacataattgccctactaatattatcaaccagcggactacccccattcacagggtttgcaccaaaactactaattttaaacgaactagtgacacaaaaa---ctgacaacagcagcaaccttactagccctgctctcactaatcagcctactattttacctacgaatcacctacctaataataatatta---acacctccaacaaccaccccctcatcaacaaaatgacgccatcaacataaccactcacaa---ctaatagcaattataaccccaacagccctaataagcatcatcctaatc---ccagccttc---ccatac------aga
>Paralaudakia_lehmanni_KF691670             
ccaacaacatccataataataattatcctagggatcacaacaggaacaataattaccatctcaagtcaccactgactgacagcatgaattggactagaaataaacatactagccattctaccagttatttcaaaaccaaaaaccctacgttcaacagaggccacaacaaaatacttcctaacacaagcaattgcatcagccctaatactattagcaagtacaataaatgcctgacaaaccggcaactgagacatctcacaactaaacaacaaatacaccacaacaatcataaccacatccttagcaataaaaataggggccgctccaactcacttctgattaccagaggtgatacaaggctcctcactattcacagcattgctaattaccacatgacaaaaaattgcacctattacactaatatacacaatttcaaacaacacaccaccaacaaccctaataaccattggaatcctatcaattattattgggggcctaggcggcattaaccaaacacaacttcgaaaaatattagcctactcttcaatcaacaatattggatgaacaatcacaataatagccatctccccaaacattgcaataataaatatcaccacatacatcattataaccatacccatattcctaacaataacaacaatatctacaaaaacactacaagatatctcaacaacctgaacaacctctccaacagcaacacacaccattgctttgctaatactatcaactagcggacttcctccattcacaggttttgcacccaaactactaatattaaacgaactggtaacacaaaaa---ctaataacagtagcaacactattagctattctatcattaatcagcctactcttttacctgcgagtagcctacctgattatgatactt---acatcaccaacaacctctgcatcatcgacaaaatgacgccatcaacacaacatgccacaa---ctaataacaatcttaaccccaacagccctaacaagcatccttttaacc---ccagccatt---ccgtac------aga
>Paralaudakia_microlepis_R098             
ccaacaacatcaactataataattattctaggaattacaataggaaccaccatagccatttcaagtcaccactgattaatagcatgaatggggctagaaataaacatactagccattctaccgatcatttcaaaaccaaaaactctgcgttcaaccgaggctacaacaaaatatttcttaacacaagcaattgcatcagccttaatactactagcaagcacaataaatgcctgacaaaccggcaactgagacatcacacaactaagtgacaaatattccacaacaatcatatctatttccctggcaataaaaataggcgcctccccagcccacttctgactaccagaagtaatgcaaggctccacactacacacagcactactaatcacaacatgacaaaagatcgcaccaatcacactaatatacataatttcaaataatacaccaccaacagtcctaataaccattggaattctatcagtactagtaggaggactaggcggaattaaccaaacacaactacgaaaaataatagcttactcttcgatcaacaatatcggatgaacaattacaacaatatcaatatccccaaacattgcaataatcaacatcataacgtacataataataaccacaccaatatttctaattttatcaacaaccctaacaaaaacactacaagatgcctcaacaacctgaacaacctccccaacaacaacatacattattgccctactaatactttcaaccagcggactaccaccattcacaggatttgcaccaaagctgctaatcttaaacgaactagtaacacaaaaa---ctaacaacaatagcaaccctgatagccctactatcattaatcagccttctattttacctacgaattgcctacctaattataatacta---acacccccaacaaccaccccatcatctacaaaatgacgctgtcaacacaatcacccacaa---ctagcaacaattatagtcccaatagccctaacaagcattctcctaatc---ccagctatc---ccatac------aga
>interscapularis_AF128517              
accccaatatctaccataattattgccctaagtattattattagcaccatgattattttatcaagctccaactgactcttggcctgagtggggctagaactaaatatgctagccattttaccagttatttctaaaccaaaaactactcgggcatcagaggctacaattaaatactttctcacacaagcagttgcatcagcaataatactactatcaagtacaattaatgcatgacaaaccggcagttgaaacattttagaactaaaaaacacacacttcacaaccatcataacttttgccctaatagcaaaaataggaactgctccaatccacttctgacttccagaagtactccaaggcacaacactacaaacagcactccttatcacaacatgacaaaaactagccccaatcacactaatatacataatctcaaacaacattcctcccatcattctaatattagctggaatcctgtcaataatcattggaggactaggaggcattaaccaaacacaactacgaaaaacaatagcctactcatcaattaataacctaggttgaaccactataatcatggccctatccccaaacatggcaattataaatatccttatttacataattatagtcaccccaatttttttaataataacaaatacatcaacaaaaacacttcaaaatctaactacaacatgaacaacctctataacaacagccctttcaatcgccatgctaatactttcaaccagcggccttcccccatttacagggtttataccaaagctattgatcctcaacgaactagttacacaaaaa---ctaacaacactagcaaccctaacaattataacatcacttatcagcctactattctacctacgtattacttacctaattattatactc---acaccaccaataacaactccgtcatcaacaaaatgacgaacctataaccaaaaattgcaa---ctaacaaca---acaattccaacagcactatttattttttcactaata---ccagctatt---ccccat------aga
>sogdianus_KF691648                   
accccaatatctaccataattattatcctaagtattattaccagcaccataattattttatcaagctccagctgactcttggcctgagtaggactagaactaaatatactagccattttaccagttatttcaaaaccaaaaaccactcgggcatcagaagctacaattaaatactttctcacacaagcaattgcatcagcaataatactactatcaagtacaattaatgcatgacaaaccggcagttgaaatattttagaactaaaaaacacacacttcacaaccatcataacttttgccttaatagcaaagatagggactgcccctatccacttctgactcccagaagttctccaaggcacaacactacaaacagcactccttattacaacatgacaaaaactagccccaatcacactaatatatataatctcaaacaacattccccccatcattctaatattagctggaaccctgtcaataatcattggaggattaggaggcattaaccaaacacaactacgaaaaacaatagcctactcatcaattaataacctaggttgaactactataatcatggccctatccccaaatatggcaattacaaatatccttatttacataatcatagtcaccccaatttttttaataataacaaatgcatcaacaaaaacacttcaaaatctaactacaacatgaacaacctctatgacaacagccctttcaatcaccatgctaatactttcaaccagcggccttcccccatttacaggatttataccaaaactattaatcctcaacgaactagttgcacaaaaa---ctaacaacactggccaccctaacaattataacatcacttatcagcctactattctacttacgtattacttacctaactattatactc---acaccaccaataacaactccgtcatcaacaaaatgacgaacctacaaccaaaaattgcaa---ctaacaaca---acaattccaacagcactatttattttttcactaata---ccagccatt---tcccat------aga
>ornatus_vindumi_KF691649                   
tactccatatccgccacaatcatcaccctaagcatcattattggcaccacaataaccatatcaagctccaactgactattagtctgaattgggcttgaactaaatatgctagccatcttaccaattatttcaaaaccaaaaactgcccgagcatcagaagccaccattaaatattttttaacacaagcaattgcatcaataataatactactatcaagcacaattaacgcttgactaaccggcagctgagatatctcagaactaaaaaacaaatacttcacaacaatcatatctttatccctaataacaaaaataggagccgccccaattcacttctgacttccagaagtcttacaaggtacaacactacaaacagcactccttatcacaacatgacaaaaacttgccccaatcacactaatatatttaatctcaaacaacatttgcccagccatcctaatttcagccggaaccctatcaataattattggagggctcggaggcgtaaatcaaacacagctacgaaaaacaatagcctactcatcaatcaacaatctaggctgaaccattgtaattatagctttttccccaaacatagcaattataaacatttctatctatattatcacaactatcccaatctttctaataataacaaacacatcaataaaaacactacaaaatttaactacaacatgaacaacctctacaacaacagccctttcaactgccctcctcatactttcaatcagtggcctccctccatttacagggttcacaccaaaactattaattctcaatgagctcattacacaaaaa---ctcacgacactagcaaccctaactatcataacatcactcattagcctactattctacttacgcatcgtctatttaattattatactt---acaacaccaataacaaccacctcattgacaaaatgacgaactcaaaaccaaaaactgcaa---ctaacaaca---gcaattccaatagcactatttattaccccactaatc---ccagcaatt---ccacat------aga
>maculatus_KF691650                  
accccaacatccgttacaatcatcaccctaagcattaccacaggcactatcatagccatgtcaagctccaactgacttatagcctgaatcggactagagttaaatatactagcaattttaccgatcatttcaaaaccaaagactatacgagcatcagaagccacaatcaaatacttcctaacacaaacaattgcatcagcaataatattgttatcaagcacagttaatgcttgacaaaccggcaactgaaatatccaagagctcaaaaataaatattctacaacaattatagccatatcccttataataaaaataggggctgccccatttcacttttgacttccagaagtattacaaggtactacattacaaacagcactcctcattacaacatgacaaaaactcgcccccatcacattaatgtacatgatctcaaacaacattaaacctaccattctaatcctaccaggaatcctgtcaataattattggaggcttagggggcgtcaaccaaacacaattgcgaaaaacaatagcctactcatctattaacaacctaggctgaaccatcataattatagccttttccccaaacatagcaataataaacatttccatttacatcataataaccacccctattttcctaataataacaagcacatcaacaaaaacactccaaaatctaactacaacatgaacaaccaaccccacaacaagcacttcaatcgccctcctaatactatcaaccagcggcctaccacccttcacaggatttataccaaaactactaattcttaatgaacttatctcacataaa---ctcacagcattagcaacgctagcaattatatcatcactaattagcctactattctacttacgaattacctatctagtcataatatgg---acatcgccaataacaaccccatcactaccaaaatgacgagattcaaactcacaatcccca---cttatgacaataatttccccaacggcactatccatcattacattaatt---ccagcaatt---ccttac------aga
>arabicus_KF691675                
tactccatatccatcacaatcatcaccctaagcattattacaggcactataataaccatattaagttccaattgacttacagcctgagtcggactagaattaaacatactagcaatcctaccaatcatttcaaaaccaaaaaccatacgagcatcagaagccactattaaatacttcctaacacaaacaattgcatcagcaataatattgttatcaagcacaatcaacgtttgacaaacaggtacctgaaacattcaagaacttaaaaacatatactctacaacaattataaccctgtccttaataataaaaataggagccgccccatttcacttttgacttccagaagtgttacaaggcacatcactacaaacagcacttctcattaccacatgacaaaaacttgctcctatcacactaatgtatataatctcaaacaacattaaacccaccattctaattctaacaggagtcctatcaataattactggaagcttaggaggcgtctaccaaacacaactacgaaaaacaatagcctattcctccatcaacaacctaggttgaaccattataattatagccatttccccaaacatagcaataataaacatttccatttacatcataataacctcccccattttcctaataatagcaaatacatcaacaaaaacacttcaaaacttaaccacagcatgaacaaccaacccaacaacaagcacttccattgcccttctaatactatcaaccagcggccttccaccattcacaggatttataccaaaactactaatccttaacgaacttatctcacataaa---ctttcaatgctagcaaccctagcaattatatcatcactaatcagtcttctgttctacctacgaattacttatttaaccataatacta---acaccaccaataacaactacatcattgataaaatgacgaattcaaaataaacaaccacaa---ctaataaccgtaattatcctaacagcactatccatcattacattaatt---ccagcaatt---ccttac------aga
>ocellatus_KF691652                 
tttcccacatctatcgcaatcattaccctaagtattatcacaagcactattataactatatcaagctccaactgacttatagcctgaatcggattagaactaaacatactagccattctcccaattatctcaaaaccaaaaaccttacgagcatcagaagccacaaccaagtactttttaacacaagcaattgcatccgcaataatactattatcaagcacaattaatgcctgacaaacaggcagttgagatatcttagaactcaaaaacaaattctccacaacaattataaccctgtccctattaataaaaatgggagctgcacccattcacttttgacttccagaagtactacaaggaacaacactacaaacagcattacttattacaacatgacaaaaacttgccccagtctcattaatatacataatctcaaacaacatccaaccttccattttagtgttcacaggacttctatcaataattgttggaggactaggcggtgtaaatcaaacacaactacgcaaaacgatagcctattcatcaattaacaacctaggctgaaccattataattataccattttctcctaatatagcaattataaatatctccgtatacattataataaccaccccaatttttttaataataacaagcacatcaataaaaacactacaaaatctatcaacaacatgaacaacctctacaacaacaaccttttccatctcccttttaatattgtcaaccagtggcttaccaccatttactggatttataccaaaaatattaatcctaaatgaacttattttacaaaaa---cttaccacgctggcaaccctagcaatcataacatcactaattagtttactgttttacctacgaatcgcctatctaaccataatactt---acatctccaataaccacctcatcatcaacaaaatgacgaacccaaaaccaaaaatcacaa---ttaataccaataataaccccaatagcactattcattgcccacctaatc---ccagcaatc---ccacac------aga
>raddei_boettgeri_KF691653           
tcccccacatctatcgtaatcattaccataagtattaccataagcactattatagttatatcaagctccaactgacttatagcctgagtcggactagaactaaacatattagccattcttccaatcatctcaaaaccaaaaaccctacgagcatcagaagccacaactaaatactttctaacgcaagctattgcatcctcaataatattactatcaagcacaatcaatgcctgacaaacaggtaattgagacatcttagaactcaaaaacaaattctccacaacaattataaccctgtccctattaataaaaataggagccgcccccgttcacttttgactcccagaagtattacaaggaacaacactacaaacagcactacttatcacaacatgacaaaaacttgcccccatctcattaatatacataatctcaaacaacacccagcctaccattttaatgctcacaggactcctgtcaataattattggaggatgaggcggtgtaaaccaaacacaactgcgcaaaacaatagcttactcatcaattaacaacctaggttgaactattataattatatccctctctcccaatatagcaatcataaatatctccacatacattattatgaccaccccaattttcttaatgataacaaacacatcaataaaaacactacaaaatttatcaacagcatgaacaacctctacaacaacaactttctcgatttcccttttaatactatcaaccagcggcttaccgccattcacaggattcataccaaagatactaatcctaaatgaacttattttacaaaaa---cttactacactggcaaccttagcaatcataacatcactaattagtttactgttttacctacgaatcgcctacttaaccataatactt---acatccccaataacaacctcatcatcaacaaaatgacgaacccaaaaccaaaaatcacaa---ttagcaacaataatagctccagtagcactattcattgcccacctaatt---ccagcaatc---ccattc------aga
>strauchi_KF691654                  
tcccccacatccattataatcatctccctaagtattattataggcactattgtaactatatcaagttccaactgacttatagcctgaatcggactagaactaaatatattagcaatcctaccagtcatctcaaaaccaaaaaccttacgagcatcagaagccacaactaaatacttcttaacacaagcaatcgcatcagcaataatattgctatcaagcacaattaatgcttgacaaaccggcagttgagacattttagaacttaaaaataaattttccacaacaattataaccctatccttaataacaaaaataggagccgcaccaattcacttctgacttccagaagtattacaaggcacaacattacaaacagcactactcattacaacatgacaaaaactcgctccaatttcactaatatacataatttcaaataacatccaaccttcccttctaatatccataggaatcctatcaataattattggaggactaggcggtgtaaaccaaacacaactacgcaagacaatagcctactcatcaattaacaacctaggatgaaccatcataattatacctctttctccaaatatagcaattatgaatatttccatttatatccttataaccaccccaatttttttaataataacaaacacatcaataaaaacattacaaaacctatcaacaacatgaacaacttccacaacaacaactttttccattgctcttctgatactatcaactagcggcctacctccattcacaggatttatgccaaaaatattaatccttaatgaacttattttacaaaac---ctcaccacactagcaaccctagcaatcataacatcactaattagtttattattttacctacgaatcgcctacctaaccatgatactc---acacctccaataacaaccccctcatcaacaaaatgacgaacccaaaaccaaaaatccaca------acaacaataatagttccaacagcactattcatcgcccacctaatc---ccagcaatc---ccattc------aga
>scutellatus_KF691655              
tactccatatctattataattattaccctaagcattatcctaggcactatcattgctatatcaagctccaattgacttttagtctgaaccggactagaactcaacatactagcccttctcccaatgatctcaaaaccaaaaactatacgatcattcgaagccacaatcaaatactttattgtacaaacaattgcatcaataataatactactatcaagtacaataaacgcttgacaaactggcaactgagacatcccagagctcaaaaacaaatactctttaacaatcatatctttatccctaataataaaaataggggcagccccaatacacttctgactaccagaagtattacaaggcacaacactacaaaccgcactacttattacaacatgacaaaaacttgctccagtctcattaatatatctaatctcaaacaacattcaaccatctatccttgtgctaacagggggcctatcaataattattggcggattaggaggtattaaccaaacacaactacgaaaaataatagcctactcatcaattaataatcttggttgaaccattataatcatagccttctccccaaacatagcaatcataaacatctctatttacattattataacaactccaaccttcttaataataacaaagatatcaacaaaaacactccaaaacttaaccacaacatgaacaacctctcctacaacaaccatctcaattgccctactaatactatcaactagcgggctcccaccatttacagggttcacgcctaaattactaatcctaaatgaacttattacacaaaaa---cttctagcactagcaacctttacaatcataacatcactaattagtctactattttacctacgagttacttacctaactattatactg---acatcaccactaacaaccccatcatcgataaaatgacgagctcaaaatcaaaaatcacaa---ctcacaacaataataaccctaacagcactctttattaccacattaatt---ccagcaatt---cctcat------aga
>persicus_horvathi_KF691657   
acccctacatccattacaatcattaccttaagcattacaataggcactgtaacaaccatatcaagctccaactgacttttggcctgaactggattagaactaaacatactagcctttctgccagctatctcaaaaccaaaaactatacgagcatcagaagctacaatcaaatatttcttaacacaagcaattgcatcggcaacaatattactagcaagcacaaccaatgcctgacaagccggcaactgagatacctcacaacttaaaaataaactttcttcaacaattatagccctatctctaataataaaaataggagctgccccatttcacttctgacttccagaagttctacaaggcacaacgctacaaacagcactacttattacaacatgacaaaaacttgctccaatcacactattatacataatttcaaataacattgaaccatatattctagtgtctgtaggagtgttgtcgataattattggtggcctaggtggcattaaccaaacacaactacgaaaaacaatagcttattcatcaattaacaacctaggatgaaccattataattatggccttttctccaaacatagccattataaatatctcaacttacattattataactaccccaactttctttataataataaacacatcaataaaaacattacaaaatatatccacaacttgaacaacctctacaacaacaaccttctcccttgcccttctaatactctcaaccagtggcctcccccccttcacaggatttataccaaaaatactaatccttaatgaattaattacacaaaaa---cttattatactagcaacctttgcaataataacatcacttatcagtttattattctacttacgaatttcctatctaattataatacta---ccatcaccaataacaaccccttccataacaaaatgacgaacccaaaaccaaaaatcacaa---ctaataacaataataatcccaacagcactattcattgcccacttaatt---ccagcaatc---ccattc------aga
>helioscopus_varius_GQ242183        
acccctacatccattacaatcattaccttaagcattacaataggcaccattatagccatatcgagctccaactgacttatagcctgaatcggcttagaactaaatatattagccattttacctgtcatttctaagccaaaaactatacgagcatcagaagccacaaccaaatactttttaacccaaacaatcgcctcagcaataatattgctagcaagcacaaccaatgcttgacaaaccggcaattgagatatcttagaactcaaaaataaattttctacaacaatcataaccttatccctaacaataaagataggagccgcccctatccacttttgactgccagaagtacttcaaggaacaacactacaaacagcactacttattacaacatgacaaaaacttgcccccattacattaatgtacatagtttcaaaaaacatccaaccaattattttagtatctttaggaattctatcaataattattggcgggctcggcggtgtcaaccaaacacaactacgaaaaacaatagcctattcatcaattaacaacttaggctgaaccattataattatagccttctccccaaacatagctatcataaatatcttcatttacattatcataaccaccccaattttcctaataataacaagtacgtcaataaaaacattacagaatatgtccacaacatgaacaacctctatgacaacaactttttctattgcccttttaatattatcaactagcggccttcccccatttacaggatttataccaaagatactgatccttaatgaactaatcacacaaaaa---cttaccatactagcaaccctagcaattataacatcattaattagcctattcttttacttacgaatcacatacctaatcataatactt---acatcaccaataacaaccccttcactaacaaaatgacgaacccaaaaccaaaaatcacaa---ctaataacaataataatcccaacagcactattcattgcccacttaatt---ccagcaatc---ccattc------aga
>helioscopus_helioscopus_KF691658     
acccctacatccattacaatcattaccttaagcattacaataggcaccattatagccatatcaagctccaactgacttatagcctggattggcttagaacttaatatactagccattttaccaatcatttctaaaccaaaaactatacgagcatcagaagccacaaccaaatactttttaacccaagcaatcgcctcagcaataatattgctagcaagcacaaccaatgcctgacaaaccggcaaatgagatatcttagagctcaaaaataaattttctacaacaatcataaccttatccctaacaataaagataggagccgcccccatccatttttgactgccagaagtactacaaggaacaacgctacaaacagcactacttattacaacatgacaaaaacttgcccccattacattaatgtacataatctcaaaaaacacccaaccaattattttagtatctttaggaattctatcaataattatcggcggactcggcggtgtaaaccaaacacaactacgaaaaacgatagcctactcatcaattaataacttgggatgaaccattataattatagccttctccccaaacatagccattacaaatattctcatttatattatcataaccaccccagtcttcttaataataacaaacacatcaataaaaacattacaaaatatatccacaacatgaacaacctctatgacaacaactttttctattgcccttttaatattatcaactagcggccttcccccatttacaggatttataccaaaaatactgatccttaatgaactaattacacaaaaa---cttaccatgctagcaaccctagcaattataacatcactaatcagcttatttttttacttacgaattacatacctaatcatgatactt---acatcaccaataacaaccccgtcactaacaaaatgacgaacccaaaaccaaaaatcacaa---ccaataacaataataatcccaacagcactattcattgcccatttaatt---ccagcaatt---ccattc------aga
>saidalievi_KF691659               
gcccctgcatccgtcacaattattacctttagtattaacataggcaccattataaccatatcaagctccaactgacttatagcctgactcggcctagagctaaatatactggccattttaccaattatctcaaaaccaaaaaccatacgagcatcagaagccgcaactaagtattttttaacccaagcaattgcctcagcaataatattgctagcaagcacaaccaatgcttgacaaaccggcaactgagaaattttagaacttaaaaacaaattctctacaacaattatagtcctctcactaacaataaaaataggagcagccccagttcatttctgattgccagaagtattacaaggtacaaccctacaaacagcactacttatttcaacatgacaaaaacttgctcccattacattaatatacataatttcaaacaacatccaaccaattattttaatatccttaggaattttatcaataatcattggcggactaggcggcgtaaaccaaacacaactacgaaaaataatagcctactcatcaattaataacttaggctgaaccattataattatagctttctccccaaacatagccattataaatatcctcatttatattattatagttaccccaacctttttaataataacaagcacatcaataaaaacactacaaaacatatccacaacatgaacaacctcaataacaataaccttttctattgcccccttaatactatcaatcagcggcctacccccatttacaggatttataccaaaaatactaatccttaatgaattaattacacaaaaa---cttaccatgctagcaaccctagcaattataacatcattaatcagtttattattttacttacgaattgcctacctaatcataatactt---acaccaccaataacagccccatcatcaacgaaatgacgaacccaaaatcaaaaattacaa---ctcctaacaataataaccccaacagcactattcattgcccacttaatt---ccagcaatc---ccatcc------aga
>erythrurus_GQ141231                           
---------------------------------------------------------------------------------------------------------------------------------------------------------------------------------------------------------------------------------------------------------------------------------------------------------------------------------------------------------------------------------------------------------------------------------------------------------------------------------------------------------------------------aaccaaacacaactacgaaaaacaatagcctactcatcaattaataacctaggctgaaccattataatcatagccctctccccaaatttagcagtcataaatatctccatttacattattataactaccccaatttttttaataataacaagtacatccacaaaaacactacaaaatttaaccacaacatgaacaacctctacagcaacaaccctctccattgccctcctaatattatcaaccaacggcctaccaccattcacaggatttataccaaaaatactagctcttaatgagctcattacacaaaaa---cttacggcactagcaaccctagcaatcataacatcactaattagcttattattttacttacgaatcgcatatctaatcataatactc---acatcaccaataacaaccccatcatcaacaaaatgacgaacccaaaaccaaaaatcacaa---ctaataacaatgataactccaacagcactattcattacacacctaatc---ccagcaatc---ccattt------taa
>vlangalii_KIZ020062                         
aacccaacatccatcacaatcattactctaagtatcattataggcactattataaccatatctagctccaactgacttatagcctgaatcggactagaactaaacatattagccatcctaccagttatttcaaaaccaaaaaccacacgagcatcagaagccacaatcaaatactttttgacacaagcaatcgcatcagcaataatattattatccagcacaaccaatgcttgacaaaccggcagctgagacatcctagaacttaaaaataagttctccacaacaattataaccctatctctaataataaaaataggagctgccccaattcacttctgacttccagaggtactacaaggcacaacactacagacagcattacttattacaacatgacaaaaacttgctcccatttcattgatgtatataatttcaaacaacatccaacccgcccttttaatatctgcaggaattttatcaataattgtcggcggattaggaggcattaaccaaacacaactacgaaaaacaatagcctactcatcaattaataatctaggctgaaccattataatcatagccctatccccaaacttagcagtcataaacatcttcatttacataattataactaccccaatttttttaatgataacaagcacatcaacaaaaacactacaaaatctaaccacaacatgaacaacctctacagcaacaaccctctccattgccctcctaatactatcaaccagcggcctgccaccattcacagggtttttaccaaaaatactagcccttaatgaactcattacacaaaaa---cttacaacgctagcaaccctagcaattataacatcactagttagcttattattttacttacgaatcacatatctaattatagtactt---acatcaccaataacaaccccatcatcaacaaaatgacgaaccttaaaccaaaaaccacaa---ctaataacaataataaccccaacagcgctattcattattcacttaatc---ccagcaatc---ccattc------taa
>forsythii_AY054017                   
aacccaacatccatcacaattattactttaagtattattataggcactattataactatatctagctccaactgacttatagcctgaatcgggctagaactaaacatattagccattctaccaattatttcaaaaccaaaaaccacacgagcatcagaagctacaatcaaatactttctaacacaagcaatcgcatcagcaataatattactatccagcacaactaatgcttgacaaacaggcagctgagacatcttagaacttaaaaataaattctccacaacaattataaccatgtctctaatgataaaaataggagccgccccaactcacttctgacttccagaagtactacaaggcacaacattacaaacagcactgcttattacaacatgacaaaaacttgcccccattacattaatgtatataatttcaaacaacatccaacccactcttttaatctccgcaggaattttatcaataattgttggcggactaggaggtattaaccaaacacaactacgaaaaacaatagcctactcatcaattaataatctaggctgaaccattataaccatagccatctccccaaacgtagcaatcataaatatttccatttacattattataactactccaatttttttaataataacaaacacatcaacaaaaacactacaaaatttaaccacaacatgaacaacctctacaacaacaaccctctccattgccctcctaatactatcaaccagcggcctaccaccattcacaggattcataccaaaaatactaattcttaatgaactcatttcacaaaaa---cttacaacactagcaaccctagcaattataacatcactagttagtttattattttacttacgaattacatacctaattataatactccacaccaccccaataacaacccattcatcaacaaaatgactaaaccaaaaccaaaaatcacac---ctaataacaataataatcccaacagcactattcattattcacctaatc---ccagcaatc---ccattc------taa
>theobaldi_EU275226                
---------------------------------------------------------------------------------------------------------------------------------------------------------------------------------------------------------------------------------------------------------------------------------------------------------------------------------------------------------------------------------------------------------------------------------------------------------------------------------------------------------------------------aaccaaacacaactacgaaaaacaatagcctactcatcaattaataatctaggctgaaccaccataatcatagccctctccccaaatctagcaattataaatattttcacttacattattataactaccccaatttttttaataataacaaatatatcaacaaaaacactacaaaacttaaccacaacatgaacaacctctgcaacaataaccctctccactgccttcctaatattatcaaccagcggcctaccgccattcacaggatttataccaaaaatactaattcttaatgaacttatttcacaaaaa---ctcacaacactagcagctctagcaattataacatcactaattagtttattattttacttacgaattacatacctaattataatactt---acattaccaacaacaaccacagcatcaacaaaatgacgagcccaaaaccaaaaattacaa---ctaacaacaataataattccaacagcactattcactactcacctaatc---ccagcaatc---ccattc------taa
>putjatai_HM629331                          
aaccccacagccatcacaatcattaccctaagtattattataggcactattttaaccatatcaagctctaactgacttatggcctgaatcggattagaactaaacatattagccatccttccaattatctcaaaaccaaagaccacacgagcatcagaagccacaatcaaatacttcttaacacaagcaattgcatccgcaataatattactatccagcacaactaatgcctgacaaaccggcaactgagacatcctagagctcaaaaataagttctccacaacaatcataaccctgtccctaataataaaaataggggctgccccagttcacttctgacttccagaagtactacagggcacaacactgcaaacagcactacttattacaacatgacaaaaacttgcccctgtcacattaatgtatataatttcaaataatatccaacccgctcttttaatatccgcaggactcctatcaatagttgttggcgggttgggaggtatcaaccaaacacaactacgaaaaacaatagcttactcatcaattaataacctgggctgaaccattataattatagctctctccccaaacttagcaattataaacatcaccatttacattattataactactccagtttttttaataataaaaaatacatctataaaaacattacaaaatttgaccacaacatgaacaacctctacagcaataactctatccattgccctcctaatactgtcaaccagcggcctaccaccatttacagggtttataccaaaaatactagctcttaatgagctaattacacaaaaa---cttacaacactagcaaccctagcaatcataacgtcattaattagcttattattttatttacgaatcgcatatctaattatgatactc---acaccaccgataacaaccacagcatcaacaaagtgacgaaatcaaaaccaaaaatcacaa---ccaatagcagcaataatcccaacagcactatttattacccacctaatc---ccagcaatc---ccattc------taa
>axillaris_AY396570                  
acccctacatccattacaatcattaccttgagcattacaataggcaccattatagccatatcaagctccaagtgactcatagcttgaatcggactagaactaaacatattagccattctaccagtcatctcaaaaccaaaaaccacacgagcatcagaagccacaactaaatattttttaacacaagcaattgcatcagcaatgatacttctagcaagcacaaccaatgcttgacaaactggcaattgagacatcttagaacttaaaaataaattttctacaacaatcatgaccttagccctaacaataaaaataggtgccgccccaatccacttctgacttccagaagtgttacaaggcacaacactacaaacagcactccttatcacgacatgacaaaaacttgccccaattacactaatatacataatctcaaacaacatccaacctaccatcctagtatctattggaactttatcaataattatcggcggattagggggtgttaaccaaacacaactacgaaaaacaatagcctattcatcaattaacaatctaggatggaccattataattatagccttttctccaaatatagcaattataaacatctccatctatatcattacaactaccccaatctttctaataataataaatacagcaacaaaaacactacaaaatctatccacaacatgaacaacctccacaacaacaactctttccctcgccctcttaatattatcaatcagcggcctgccccccttcacaggattcatgcccaaaatacttatccttaatgaacttatcacacaaaaa---cttactacactagcaaccctagcaattataacatcactaatcagcttattgttttatctacgaatcacttacctaagcataatactc---acctccccaacaacaaccccatcactaacaaaatgacgagtccaaaaccaaaaatcacaa---ttaataacaataataaccccaacagcactattcatcacccacctaatc---ccagcaatc---ccatac------aga
>melanurus_1_GQ242197                 
acccctatatccataacaattattactctaagcattattattggcactgttataaccatatcaagttccaactggcttatagcctgaattggattagaactaaatatattggccatcctaccaataatctctaaaccaaaaaccacacgagcatcagaagccacaaccaaatattttttaacacaagcaattgcatcagcaataatactactgtcaagcacaattaatgcctgacaaacaggcaactgagatatcttagaacttaaaaacaaattctccacaacaatcatagctttatccctaataataaaaataggggccgccccaattcacttctgacttccagaagtactacaaggcacaacactacaaacagcactacttattacaacgtgacaaaaaatcgcccccattacattaatgtacataatttcaaataatattcaacccaccattttagtatccgcaggaatcctatcaataattattggaggactaggaggcattaaccaaacacaactccgaaaaacaatagcctactcatcaatcaacaatctaggatgaaccattacaattatggccttttccccaaacatagcactcataaacatcttcatttacattattataaccaccccaatcttcttaataataacaagcacatcaataaaaacactacaaaatttatctacaacatgaacaacctccataacaataaccctctccattgccctcttaatactctccaccagcggcttaccaccattcacaggatttataccaaaaatactaattcttaatgaactcatctcacaaaaa---ctcactgctctagcaaccctagcaatcataacatcactggttagcttactattttacctacgaatcacctacttaatcataatgctt---accccaccaacaacaactccttcatcaacaaaatgacgaacccaaaaccaaaaattacaa---ccaataacaataataatcccaacagcactattcgtcacccacctcatt---ccagcagtc---ccgtac------aga
>melanurus_2_AY396572         
acccctatatccataacaattattactctaagcattattattggcaccgttataaccatatcaagttccaactggcttatagcctgaattggattagaactaaatatattagccattctaccaataatctcaaaaccaaaaaccacacgagcatcagaagccacaaccaagtatttcttaacacaagcaattgcatcagcaataatactactgtcaagcacaattaacgcctgacaaacaggtaactgaaatatcttagaacttaaaaacaaattctccacaacaatcatagctttatccctaataataaaaataggagccgccccaattcacttctgacttccagaggtgttacaaggcacaacactacaaacagcactacttattacaacgtgacaaaaaatcgcccctattacattaatatacataatttcaaataatatccaacccactattttagtgtccgcaggaatcctatcaataattattggaggactggggggtattaaccaaacacaacttcgaaaaacaatagcctactcatcaatcaacaacctaggctgaaccattacaatcatagccttttccccaaacatagcactcataaacatcttcatttacattattataaccaccccaatcttcttaataataacaagcacatcaataaaaacattacaaaatttatctacaacatgaacaacctccataacaataaccctctccattgccctattaatactctcaaccagcggcttaccaccattcacaggatttataccaaaaatactaatccttaatgaactcatctcacaaaaa---ctcactgctctagcaaccctagcaatcataacatcactggttagcttactattttacctacgaatcacctacttaatcataatgctt---accccaccaacaacaactccttcatcaacaaaatgacgaacccaaaaccaaaaattacaa---ccaataacaataataatcccaacagcactattcgtcacccacctcatt---ccagcagtc---ccgtac------aga
>kuschakewitschi_GQ242210           
acccctatatccataacaatcattattctaagtattattatcggcactattataaccatatcaagttctaactgactcatagcctgacttggactagaactaaatatattagccattctaccaatcatctcaaaaccaaaaacctcacgagcatcagaagctacaaccaaatatttcttaacacaagcgattgcctcagcaataatattattatcaagcacaatcaatgcttgacaaacaggcaactgaggtatcttagaacttaaaaacaaattctccacaacaattatagccctgtctctaataataaaaataggcgccgccccagttcacttctgactcccagaagtattacaaggcacaacactacaaacagcactacttattacaacatgacaaaaaattgcccccattacattaatgtatataatttcaaataatactcaacctaccattttagtgtttgcagggatcctatcaataattattggcggactggggggcattaatcaaacacaacttcgaaaaataatagcctactcatcaatcaacaatctaggctgaaccattacaattatagctttctccccaaacatagcactcataaacatcttcacttacattattataaccaccccaatcttcctaataataacaagcatatcagcaaagacactacaaaacttatctacaacttgaacaacctccataacaataaccctctccattgctctcttaatactctcaaccagcggcttgccaccattcacaggatttatgccaaaaatactaatccttaatgaactaatctcacaaaac---cttaccattctagcaactctggcaatcataacatcactgatcagcttactattttacctacgagtcgcctacttaatcataatactt---acccccccaacaacaaccccatcatcaacaaaatgacgaacccaaaaccaaaaatcacaa---ccaacaacaataataaccccaacagcactattcaccacccacctcatc---ccagcaatc---ccgtac------aga
>incertus_GQ242206                           
acccctatatccataacaatcattattctaagtattattatcggcactattataaccatatcaagctccaactgacttatagcctgacttgggctggaactaaatatattagccattctaccaatcctctcaaaaccaaaaacctcacgagcatcagaagctacaaccaaatattttctaacacaagcaattgcatcagcaataatattactatcaagcacaattaatgcttgacaaacaggcaactgaggtatctcagaacttaaaaacaaattttccacaacaattatagctctatccctgataatgaaaataggggccgccccagttcacttctgacttccagaagtgttacaaggcacaacactacaaacagcgctacttattacaacgtgacaaaaaattgcccccattacactaatgtacataatttcaaataacatccaacctactattttagtatttgcaggaattctatcaataattattggcggattaggaggcattaatcaaacacaacttcgaaaaataatagcctattcatcaatcaacaacctaggctgaaccattacaattatagctttctccccaaacacagcactcataaacatcttcacctacattattatgaccaccccaattttcctaataataacaagcatatcaacaaaaacactacaaaacctatctacaacttgaacaacctccataacaataaccctctccattgctctcttaatactctcaaccagcggcttgccaccgttcacaggatttataccaaaaatactaatccttaacgaactaatctcacaaaaa---ctcaccattttagcaaccctggcaatcataacatcactgattagcctactattctatctacgggtcacctacttaatcataatactt---accccaccaataacaaccccatcatcaacgaaatgacgagcccaaaaccaaaaatcacaa---ccaacaacaataataaccccaacagcactattcaccacccacctcatc---ccagcaatc---ccgttc------aga
>alpherakii_GQ242221                           
acccccgcatccataacaattatttctctaagcattattactggcactattataaccatatcaagttccaattggctcatagcctgaattggattagaactaaacatattagccatcttaccaattatctcaaaaccaaaaaccacacgagcatcagaagccacaacaaagtattttttaacacaagcaattgcatcagcaataatattactatcaagcacaatcaatgcttgacaaacaggcagctgagacatcttagagcttaaaaacaaattctccacaacaatcatagctttatccctaataataaaaataggagccgccccaattcacttctgacttccagaagtattacaaggcacaacactacaaacagcattacttattacaacatgacaaaaaattgcccctgttacattaatgtacataatctcaaacaatatccaacccactattttagtgtccgcaggaatcctatcaataattattggcggactagggggtattaaccaaacacaacttcgaaagacaatagcctattcatcaatcaacaatcttggctgaaccattacaattatagccttttccccaaacatagcactcataaacatcttcacttatatcctcataaccaccccaatcttcttaataataacaaccgcatccacaaaaaccctgcaaaatttagctacaacatgaacaacctccataacaataaccctctctattgccctcttaatactctcaaccagcggcctgccacccttcacaggatttataccaaaaatactaatccttaatgaacttgtctcacaaaaa---ctcaccaccctagcaaccctagcaatcataacatcactgattagcttactattctacctacgaatctcctacttaatcatgatactt---accccaccaacaacaaccccatcatcaacaaagtgacgagtccaaaatcaaaaatcacaa---ccaataacaataatagtcccaacagcactattcatcacccacctcatt---ccagcaatc---ccgtac------aga
>moltschanovi_KF691662                        
acccccgcatccataacaattatttctctaagcattattactggcactattctaaccgtatcaagttccaactggctcatagcctgaattggattagagctaaacatattagccattttaccaattatctcaaaaccaaaaaccacacgagcatcagaagccacaaccaaatatttcttaacacaagcaattgcatcagcaataatattactatcaagcacaattaatgcttgacaaacaggcaactgaagcatctcagagcttaaaaacaaattctccacaacaatcatagctttatccctaataataaagataggagccgccccaattcacttctgacttccagaggtattacaaggcgtaacactacaaacagcattactcattacaacatgacaaaaaattgcccctattacattaatgtacataatctcaaacaatgtccaacccactattttagtatttgcaggaatcctatcaataattattggtggactaggaggtattaaccaaacacaacttcgaaaaacaatagcctactcatcaattaacaatctcggctgaaccattacaattatagccttttccccaaacatagcactcataaacatcttcacttatattctcataaccaccccaatcttcttaataataacaagcacatcaacaaaaacactacaaaatttatctacaatatgaacaacctccctaacaataaccctctctattgctctcttaatgctatcaaccagcggcttaccaccattcacaggatttataccaaaaatactgatccttaatgaacttatctcacaaaaa---ctcaccattctagcacccctagcaatcataacatcactgattagcttactattttatcttcgaattacctacttaatcataatgctt---actccaccaacaacaaccccgtcatcaacaaaatgacgagcccaaaaccaaaaatcgcac---ccaacaacaataataatcccaacagcattattcatcacccacctcatc---ccagcaatc---ccgtac------agg
>guttatus_GQ242203                   
acccccgcatccataacaattattactctaagcattatcattggcactattataaccatatcaagttccaactggctcatagcctgaattggattagaactaaacatattagccgttttaccaattatctcaaaaccaaaaaccacacgagcatcagaagccacaactaaatattttttaacacaagcaattgcatcagcaataatattactatcaagcacaattaatgcttgacaaacaggcagctgagacatctcagagcttaaaaacaaattctccacaacaatcatagctttatccctaataataaagataggggccgccccaattcacttctgacttccagaagtattacaaggcgcaacactacaaacagcattactcattacaacatgacaaaaaattgcccctattacattaatgtacataatctcaaacaatatccagcccactattctagtgtctgcaggaatcctatcaataattattggcggactaggaggtattaaccaaacacaacttcgaaaaacaatagcctactcatcaatcaacaatctcggctgaaccattacaattatagccttttccccaaacatagcacttataaacatctccacttatattctcataaccactccaatcttcttaataataacaaccacatcaacaaaaacactacaaaatttgtctacaacatgaacaacctccctaacaataactctctctattgctctcttaatactctcaaccagcggcttaccaccattcacaggatttataccaaaaatactaatccttaatgaacttatctcacaaaac---ctcaccattctagcaaccctagcaatcataacatcactgattagcttactattttatctacgaatcgcctatttaatcataatgctt---accccaccaacaacaaccccgtcatcaacaaaatgacgagcccaaaaccaaaaatcacag---ccaataacaataataaccccaacagcactattcatcacccacctcatc---ccagcaatc---ccgtac------agg
>hispidus_1_KF691663                             
acccccgcatccataataattaattttttaagcattactattggcgctattataactatatcaagctccaactgacttatagcctgtattggattagagctatacatattatccattctaccaatcatctcaaaaccaaaagccacacgagcatcggaagctacaaccaaatattttcttgcacaaacaagtgcatcagcaataatattattatctagcacaataaatgcttgacaaacaggcaattgacatattctagaactgaaatacaaattctccacaacaatcatagctctgtccctaataataaaaataggggcagccccatttcacttctgacttccagaagtactacaaggcacaacactacaaacagcactacttatcacaacgtgacagaaaattgcccctattacattaatgtacataatttcaaacagtatccagcccactatcctagtatctgcaggagtcctatcaataattattggtggactaggaggcatcaaccaaacacaactacgaaaaacaatagcctattcatcaattaataatctaggttgaaccattacaattatagccttctccccaaatatagcactcataaatatcctcatttacattattatagccaccccaatcttcttaataataacaagcgcatcaacaaaaacactacaaaacctatctacaacatgaacaacctctataacaataaccatttccattgcccttttaatactatcaaccagcggcttgccgccgttcacaggatttataccaaaaatactaatccttaatgaacttatttcacttaac---ctcaccacactagcaaccctagcaatcataacatcactgatcagcctactattttatttacgaatcgcttacttaatcataatgctt---acaccgccaacaacaaccccatcatcagcaaaatgacgagcccaaaaccaaaaatcacaa---ccaataacaataataatcccaacagcactatttatcactcaccttatc---ccagcaatt---ccatac------aga
>przewalskii_AY396586                  
accccagcatccataacaattgtttttctaagcattactattggtaccattataactatatcaagttctaactgactaatggcctgaattggtttagaactaaacatgttagccatcctaccaatcatctcaaaaccaaaaaccacacgagcatcagaggctacaaccaaatatttcttaacacaagcaattgcatcagcaataatgctactatcaagcacaattaatgtttgacagacaggtaattgaaacattctagaacttaaaaacaaattctccacaacaatcatagccctatccttaataataaaaataggggcagctccaatccacttctgacttccagaagtattacaaggcacaacactacaaacagcactacttattacaacatgacaaaaaattgcccctgtcacactaatgtacataatttcaaacaatattcaacccactatcttagtgtctgcaggaatcctatcaataattattggcggactgggaggcattaaccaaacacaactacgaaaaataatggcctactcgtcaatcaacaacctaggctgaaccattacaattatagccttttccccaaacatagcactcataaatatctgcacttacattattataaccaccccgatcttcttaataataacaaatatatcaacaaaaacactacaaaatctgtctacaacatgaacaacctccataacaataaccctttccattgcccttttaatactatcaaccagcggtttaccccccttcacaggatttataccaaaaatactaatccttaatgaacttgtttcacaaaaa---ctcaccacactagcaaccctagcaatcataacatcactgatcagcctactattttatttacgaatcgcttacttaatcataatgctt---acaccgccaacaacaaccccatcatcagcaaaatgacgagcccaaaaccaaaaatcacaa---ccaataacaataataatcccaacagcactatttatcactcaccttatc---ccagcaatt---ccatac------aga
>kulagini_KF691664                     
accccagcatccataacaattattttcctaggcattactactggcgctattataactatatcaagttctaacttactcctagcctggattggtttagaactaaacatgttagccattctaccaatcgtctcaaaaccaaaagctacacgagcatcagaagccacaatcaaatatttcttaacacaagcaattgcatcagcaataatgctattatcaagcacaatcaatgcctgaaagacaggtaattgaagcattatagaacttaaaaacgaattttccacaacaatcataactctatccctaataataaaaataggggtagctccaatccatttctgacttccagaagtattacaaggcacaacactacaaacagcactacttattacaacatgacaaaaaattgcccctatcacactaatgtacatgatctcaaataatattcaacccaccattttagtgtttgcaggaggcctatcaataattattggcggactaggaggcattaaccaaacacaactacgaaaaataatggcctattcatcaattaacaatttaggctgaaccgttacaattatagccttttccccaaacatagcactcataaacatcttcacttacattattataaccaccccaatcttcttaataataacaaacatatcaacaaaaacactacaaaatctatctacaacatgaacaacctccataacaataaccctttccattgcccttttaatactatcaaccagcggtttgccgcccttcacaggatttatgccaaaaatgctaatccttgatgaactcatttcacaaaaa---cttactacactagcaaccctagcaatcataacatcactgatcagcctactattttatttacgaatcgcttacttaatcatgatgctt---acaccgccaacaacagccccatcatcagcaaaatggcgagcccaaaaccaaaaatcacaa---ccaataacaataataaccccaacagcactatttatcacccaccttatc---ccagcaatc---ccgtac------aga
>versicolor_KF691665                      
acccccgcatccataacaattgtttttctaggcattactattggtaccattataactatatcaagttctaactgactaatggcctgaattggtttagaactaaacatgttagccattctaccaatcatctcaaaaccaaaaaccacacgagcatcagaggctacaaccaaatatttcttaacacaagcaattgcatcagcaataatgctattatcaagtacaatcaatgtttgacagacaggtagttgaagcattctagaacttaaaaacaaattctccacaacaatcatagctctatccttaataataaaaataggggcagctccaatccacttctgacttccagaagtactacaaggcacaacactacaaacagcactacttattacaacatgacaaaaaattgcccctgttacactaatgtacataatttcaaacaatattcaacccactatcttagtgtctgcaggaatcctatcaataattgttggtggactgggaggcattaaccaaacacaactgcgaaaaataatagcctactcgtcaatcaacaacctaggctgaaccattacaattatagccttttccccaaacatagcacttataaatattttcacttacattattataaccaccccaatcttcttaataataacaaatatatcaacaaaaacactacaaaatctgtctacaacatgaacaacctccataacaataaccctttccattgcccttttaatattatcaaccagcggtttaccacccttcacaggatttataccaaaaatactaatccttaatgaacttatttcacaaaaa---ctcaccacactagcaaccctggcaatcataacatcactgatcagcctactattttatttacgaatcgcttacttaatcataatgctt---acaccgccaacaacaaccccatcatcagcaaaatgacgagcccaaaaccaaaaatcacaa---ccaataacaataataatcccaacagcactatttatcactcaccttatc---ccagcaatt---ccatac------aga
>longicaudatus_KF691666                 
---------------------------------------------------------------------aattgactcacagcctgaattggactagaactaaatatactagcaattctaccaattatttcaaaaccaaaaaccatacgagcatcagaagccactattaaatattttctaacacaaacaattgcatctgcaataatattattatcaagcacgatcaatgtttgacaaacaggtagctgaaatattcaagaacttaaaaacacacactctacaacaatcatagccctatctctaataataaaaataggagccgccccatttcacttttgacttccagaagtattacaaggcacatcactgcaaacagcacttctcattacaacatgacaaaaacttgctcccattacgttaatatatataatctcaaacaacattaaacctactattctaatcctaacaggaatcctgtcaataatcgttggaggcttagggggcatctaccaaacacaattacgaaaaataatagcctattcctccatcaacaacctgggctggaccattataattatggccctttctccaaacatagcaataataaacatctccatctatatcataattaccacccccattttcctaattataacaagcacatcaacaaaaacgctccaaaatttaaccacaacatgaacaaccaaccctacaacaaccacttccatcgcccttctaatactatcaaccagcggcctgccgcccttcacaggatttgcaccaaaactactaatccttgacgaacttatctccaataaa---cttacaatactagcaaccttaacaattatatcatcactaatcagcctacagttctacttacgaatcacttatcttaccttgatacta---acaccaccaatnacaaccacatcattagcaaaatgacgaattcaaaataaacaaccacaa---ccaataacaataatcatcccaacagcantattcatcattccantaatc---ccagcaatt---cc-------------
>hispidus_2_empty              
---------------------------------------------------------------------------------------------------------------------------------------------------------------------------------------------------------------------------------------------------------------------------------------------------------------------------------------------------------------------------------------------------------------------------------------------------------------------------------------------------------------------------------------------------------------------------------------------------------------------------------------------------------------------------------------------------------------------------------------------------------------------------------------------------------------------------------------------------------------------------------------------------------------------------------------------------------------------------------------------------------------------------------------------------------------------------------------------
>mystaceus_1_AF128518                
acccccacagctaccataatcaccaccctaagcattattataggcaccatcataaccatatcaagctccaactgacttatagcctgaatcggactagaactaaatatattggccgtcctaccagtcatctcaaaaccaaaaaccacacgagcatcagaagcaactaccaaatactttctaacacaagcagtcgcatcagcaataatactactagcaagcacaattaatgcttgacaaaccggcaactgagacatcttagaacttaaaaataaattctccacaacaattatagccctatccttaataataaaaataggggcagccccccttcacttctgacttccagaagtactacaaggcacaacactacaaacagcattacttattacaacatgacaaaaacttgccccaatcacattaatatacataatctcaaacaacatccaacctgctattctaatatccataggaattctatcaatgatcattggtggcttagggggtgtcaaccaaacacaactgcgaaaaacaatagcctattcctcaattaacaacctaggctgaaccattataatcatagccctctctccaaatatagcaatcataaacatctccatctacatcattacaactaccccaatttttttaataataacaaacacatcaacaaaaacactacaaaatttatccacagcatgaacaacatgtacaacaacaacattttccattgccttattaatactatcaactagcggcttaccccccttcacaggcttcataccaaaaatactaatccttaatgaactcatcacacaaaac---ctcgccacactagcaaccatagcaatcataacatcactaatcagcctgttattctacctacgaatcgcctacctaaccataatactc---acatcaccaataaccaccccttcactaacaaaatgacgaacccaaaatcaaaaatctccg---ctgacaacaataataatcccaactgcactattcatcacccacctaatt---ccagcagtc---ccctac------aga
>mystaceus_2_KF691656                
acccccacagctaccataatcaccaccctaagcattattacaggcaccattatcaccatatcaagctccaactggcttacagcctgaatcggactagaactaaatatattggccatcctgccagtcatctcaaagccaaaaaccacacgagcatcagaagcaacaaccaaatactttctaacacaatcaactgcatctgcaataatactactagcaagcacaatcaatgcctgacaaaccggcaactgagacaccttagaactcaaaaacaaattctccacaactattatgacattatccctaataataaaaatgggggctgccccaattcacttctgactcccagaagtactacaaggaacaacactacaaacagcattacttattacaacatgacaaaaactcgccccaatcacattaatatacataatttcaaacaacattcaacccgccattctaatatccatgggaattctatcaatagtcattggtgggttaggaggtgttaaccaaacgcagctgcgaaaaactatagcctattcatcaattaataacctaggctgaaccattataatcatggccctctctccaaatatagcaatcataaacatctccatctacatcatcacaaccaccccaatttttttaataataacaagcacatcaacaaaaacactacaaaatttatcaacaacatgaacaacatctataacaacaaccttttctattgccttattaatattatcaaccagcggcttaccacccttcacaggcttcgtaccaaaaatactgatccttaacgaactcgtcacccaaaac---ctggccgcactagcaaccctagcaatcataacatcattagtcagcttattattctacctacgagttgcctacctaaccataatactt---acatcaccaataacaaccccatcactaacaaaatgacgaacccaaactcaaaaatctcca---ctgacaacaataatgatcccaaccgcactattcatcacccacctaatt---ccagcaatc---cccttc------aga
>rossikowi_empty  
---------------------------------------------------------------------------------------------------------------------------------------------------------------------------------------------------------------------------------------------------------------------------------------------------------------------------------------------------------------------------------------------------------------------------------------------------------------------------------------------------------------------------------------------------------------------------------------------------------------------------------------------------------------------------------------------------------------------------------------------------------------------------------------------------------------------------------------------------------------------------------------------------------------------------------------------------------------------------------------------------------------------------------------------------------------------------------------------
