# Supplementary material for: Cenozoic aridization in Central Eurasia shaped diversification of toad-headed agamas (Phrynocephalus; Agamidae, Reptilia)
Source: PeerJ. 2018 Mar 19;6:e4543. doi: 10.7717/peerj.4543 (PMC5863718; doi:10.7717/peerj.4543)
Supplement: Supplemental Information 32 [file peerj-06-4543-s032.fas]

>Takydromus_tachydromoides_NC008773        
gccccaattgctgggtcaatagtcttagctgcaatcttattgaaacttggaggatatggacttattcgcatctcacccacacttaacccacacccgtccccc---cttatgtttccaattataatcctagccctttgaggcatcttaataaccagctcaatttgtttacgacaagcagacctaaaagctcttattgcctactcctctgtaagccacatgggcttagttattgctgctattattttacaaacaccctgaagcctaactggagctataacactcataatcgcacatgggttaacatcttcagccttgtttactctagcaaacaccaattatgaacggacacacacccgaacactaattcttgtgcgaggccttcaactagtctttcccctaataaccacatggtggctcttaattaacctgactaatatagccatgcctccatccatcaacttaattggagaactcctcatcatctccgccctgttcaactgatcctcaccaactattattctaacaggagttgggaccctcctcactgcagtctactccctttatatattcttaataacccaacgaggaaaaatatcctcacaatttaacttactgccc---ccaacacacacccgagagcaccttttactagccctacacctccttcccatgggattgattattctcaaaccaaccttaatctca
>Anolis_carolinensis_NC010972            
gcgcccattgcagggtccatagtcttggctgctattctgcttaagcttgggggatacggcattatccgaataacaacaattctgcacccccaacccttaaac---ttattttacccattcttaatcttatccttatgaggaattgttataacaagctctatctgcatacgacaaacagacctaaaatccctgattgcctattcctccgttagccacatgggcctagtaatttctgcctgcttaatccaaacaccatgagctaacacaggcgctatactattgataattgcacacggactaacctcttcaatactattctgcttagctaacactagctacgaacgaacccacagccgtactatagtattggcacgcggcctacaattagtttttccactcataacaacctggtggctattagcaaacctcacaaacatagcactccccccatcaattaatttaataggagaactactaattattacctccctattcaactgatctataactacaatcatcttaacaggaacgggcacactaattacagcaatttataccctaaacatattcttaacaactcagcgcaacaaacttccaaaccacctgataaccaacacc---cccaaccacacacgagagcaccttttaataattttacatgcagcccccctgctcctacttattcttaacccctccctaatttaa
>Anolis_cybotes_AB218960                   
gcaccaattgctggctcaatagtcctagctgctatcctattaaaacttgggggctacggcattatccgcattaccaccctactatcaccaattacaccaaac---ctgtactacccttttataattctagcactatgaggtgtaattataacaagcgcaatttgtttacgacaaacagacctaaaatccctaattgcttattcatcagtaagtcacataggattagttattactgcttgtttaattcaaacaccctgagcaattacaggtgctattactctgataatcgcacatggactcacatcctcaatactattctgcttagccaatacgaactatgaacgaactcacagtcgaacccttgtacttgcacgaagtcttcaattaattctaccactaataacaacatgatgattattagccaatcttacaaacatggcacttccaccatcaattaatttaataggggaactacttattatttcttccttacttaactgatcaacatttaccattcttttaactggagtcggcacactattaactgcaatctactcacttaacatatttttattaacccaacgaaacacgctaccaaataacctgattattacttct---cccacacatacacgagaacacctccttatagccctccacataattccaattattttacttacactcaacccagcccttattgca
>Iguana_iguana_NC002793                    
gcacccatcgcaggctcaatagtactcgccgccatcctactaaaactaggaggctacggcattatccgaatcaccctcacactctcaccaataacccacaaa---ctatactacccattcataatcctagccctgtgaggcatcgtaataaccagctccatctgcatacgacagacagacctaaaatcactaatcgcttactcctcagtaagccacataggactagtcactactgcctgcctaatccaaaccccctgaagcattaccggggctataaccctaataatcgcccatggcctaacctcttctttactattctgcttagccaacaccaattacgaacgaacccacacccgaaccttaattttagcacggggcttccaaaccatccttcccctaataacatcctgatggctcctcgccaacttaacaaacatagccctccccccaaccattaacctaatgggagaactcataatcatatccgcccttcttaactgatcaaccccaacaatcattctaacaggcctaggaactttaatcacagcaatctactcactacacatattcctaataacacagcgaaataagctcccgctccacatcaccacaacaaac---ccaacacacacccgagaacacctaatcataaccctccacatactaccactcatcatactaaccataaaacccgccctcgcctca
>Sceloporus_occidentalis_NC005960           
gccccaattgcaggatcaatagtactagccgccatcctcctaaaactcggaggctacggcattatgcgtattacaataacactcaccccaataacccctaaa---ctttattacccatttataatccttgcactatggggcatcgttatgacaagctccatctgcatgcgacaaaccgacctaaaatcactcattgcctactcatcggttagtcacataggactggtcatcgcagcatgcctaatccaaacaccatgaagctttacaggggctataatcctaataatcgcacacggcctcacatcctcaatactattctgccttgcaaacacaaactacgaacgaactcacacccgaacaatagtgcttgcccgcggcttccagattcttcttccactcatatctacctgatgactcctagcaaacttaactaacatagcactgcccccgtcaattaacctaataggagaactccttatcattatctcactattcaactgatccaacccaacaatcttactaacaggactaggaacactaatcacggcaatatactcactccacatattcattaccacacagcgaaacaaactaccgacaagcattgccctcacagac---cccacccacacacgagagcaccttctaataacactgcacttagccccattgatcctcatcattataaaaccagccctaatctcg
>Phrynosoma_cornutum_U66224                
gccccaattgccggatccatagtcctagctgctattttactaaaaatagggggctatggaattatccgaattactattatactattcccattaaccacaaaa---ctctattacccatttttaattcttgcactatgaggtatcattataacaagctcaatctgcatacgccaaaccgacctaaaatcactaattgcatactcctctgttagccacataggccttgtagtgatagcttgcttaattcaaacaccatgaagcctcacaggagccataatcttaataattgcacatggactaacttcatccatactattctgtttagcaaacacaaactatgaacgaacccacagccgaacattaattttagcccgaggctttcaactaatttttccactaataacaacctgatgactactggctaacctaaccaacatggcactacccccatcaattaacctaataggagaactatttattattatttcattatttaactgatccttcccaacaattctactaacaggattaggtacactaattacagcaatgtattcactacacatattcctaataacccaacgaaataaactaccaactaatattactttatctgct---cccacacacacacgagaacacctactaataacattacacatcgcacctataattttactcattttaaaaccagccctaatttca
>Polychrus_marmoratus_NC012839             
gcccccattgcaggctccatagtcctagctgccattctcctaaaactcggggggtatggaattattcgaattacactaacactcacccccctaacacaaaaa---ctatactaccctataattatccttgcactatgaggcattatcataacaagcacgatctgcctacgtcaaaccgacttaaaatccttaattgcttattcatcagttagccacatagggctcgtcacagccgcctgtcttattcaaacaccatgaagcatagcaggggccatcattctaataattgcccatggacttacctcatcaatactcttctgcttagcaaatacaaattatgaacgaactcacagccgaacaataattttagcccagggcctacaacttattctccccctcataacaacctgatgattcctagcaagcctcaccaatcttgcacttccccccactatcaacctaataggagaactcttaattatcacctccctcttcaactgatcacagaccacaatcttactaaccggcctaggaacccttattacagcaagttactcccttcacatattcttaaccacccaacgaaataaaccccttcaccacattattattacccat---cctacacacacacgcgaacacctcctaataatacttcaccttatacctctagtactactcattaccaagcccactatcatctac
>Leiocephalus_personatus_NC012834          
gccccaatcgcgggttctatagtactagccgccattttactaaaaatagggggatacggaattatacgaatattaacaattctttccccgctaactactaat---ttatactacccgtttataattatggccctatggggaattattataacaagcgcaatttgcttacgacaaacagacctaaagtcactaattgcctattcatcagtaagccatataggcctagtaattgctgcttgcctaattcaaacaccatgaagtttttcaggtgctataatcctgataattgcccacggcctaacgtcatcaatactattctgcctggcaaatacaaactacgaacgaacccacagccgaactataatcttagcccgaggaatacaactcattctaccactaataaccacgtgatgactgctagccaaccttacaaatatagccctccccccatcaattaacctaataggcgaacttataatcatttcatcccttataaactgatcattaccaaccatcattttaacgggcctaggaaccctaatcacagcaacatattcccttcacatattcctgacaacacaacgaaacaaaaccccaacccataccataattcaacac---ccaacccacactcgagaacacctactcatagccctccacataattccactaatcctacttatcataaaaccagcccttatttct
>Gambelia_wislizenii_NC012831             
gccccaattgctgggtcaatagtcctagccgctatcctcctaaaactagggggttacggaatcatccgaatctcactatttctctcccccctcacacaaaaa---ttatactttccattcataatcctctccctatggggcattattataaccagctccatctgcatacgacaaacggacctaaaatcattaatcgcttactcatcagtaagccacataggactagtaattgccgcatgtataatccaaacaccatgaagcatctcaggagcaataattttaataatcgcccacggacttacatcatccatactcttctgcctggctaatacaaactacgaacgaacccacagccgaacactagttcttgcccgaggacttcaaataatccttccactaataacaacatgatgactattagctaaccttacaaacatagcactacccccaacaatcaacctcataggagaactactaattattacctccctattcaactggtcctaccttacaatcctgctcacaggaacaggaacactaattacagccatctattcactacacatatttctaacgacccaacgaaataaaatctcaccaaatatcctcataaacaac---cccacccacacacgagaacaccttctaataaccctgcacatcatacccctaatgctactaattacaaaaccacttcttctacac
>Basiliscus_vittatus_NC012829             
gcgcccattgcaggctctatagtattagcagccatccttcttaagctgggaggatatggaatcattcgtattaccatcctactagcaccactaactccaaaa---ctatactacccatttataatcctggccctatgaggcatcgtaataacaagtgccatctgcatacgccaaactgacctaaagtccctcatcgcttactcctcagtaagccacataggactagtcatcacagcatgccttatccaaaccccatgaagcataacaggtgcactagtactaataattgcacatggactaacctcctccatattattctgcttagcaaacacaaactatgaacgaacccacagccgaacacttctactcgctcgagggtttcaaattatcctcccactaataacaacttgatgacttcttgcaaatctcacaaatatagcacttccaccaaccatcaatctcataggagaacttacaattattacctccctatttaactgatcatctacaaccattctacttacaggcctcgggacattacttacagcaatttactccctacacatattcttgacaacccaacgaaataaacttacatcacacatcatcattaacaac---ccaacccatacgcgagaacatctactcatagccttccacattatccccctccttatactcacaataaaacctgccctcatctcc
>Plica_plica_AB218961                     
gccccaattgcaggctctatagtattagctgcaattctactaaaaatagggggatatggaattatccgaatatctccaatattaataccagcaaccaatgcc---ctatattacccatttataattctagcactctgaggcattgtaataaccagtacaatttgcctacgacaaacagacctaaaagccctcattgcatactcctccgtaagtcatatgggcctcgtagtttctgcctgcctaattcaaacgccatgaagtctatccggaggaatgattctaatagtagctcatggactaacctcttcctcacttttctgtctagcaaacacaaactatgaacgaactcacagccgaactctcatcttaacacgcggacttcaacttatccttccaataatagcaacctgatgattgctagcaaatcttactaatatagcactgccccccacaattaacctaataggagaaatcctaattatttcctctatatttaactgatcttacacaacaatcctacttacaggattaggtactctaattactgccatatattctcttcacatatacctaacgacacaacgtaataaatcaactaaaaacacacccataaataac---ccatcacactcacgagaacacctactcctagccctccaccttattccactactcctactaacacttaaccctgccctaatatca
>Oplurus_grandidieri_NC012827             
gcaccaatcgcaggctctatagtcctagcagcaattctactaaaactcggaggttacggaattattcgtatctccacaatcctattaccaataactactaaa---ctaatatatccttttatattacttgccatatgaggaatcgtaataaccagcgccatctgcttacgacaaacagacctaaaatctctaatcgcatactcctctgtcagccatataggccttgtaatcgctgcatgcctaattcaaaccccatgaagcatttcaggagcaataacccttataattgcacatggcctaacctcttctatactattctgtttagctaacacaaattatgaacgaacacacagtcgaacaatagtgctcgcccgaggacttcatataattctcccattaataataacatgatgacttctagccaacctaaccaacatagcacttcccccgaccatcaatttaataggagaactactaattatcacctcactattcaactgatcaaacacaacgatcatcataacaggactaggcaccctattaacagctacatactcactacatatattccttataacacagcgcaataaattaccaacacacatcattataacaaac---ccaacccatacacgagaacatttactaatagcactacacataattccaataatattacttattattaacccaactttaatttca
>Chalarodon_madagascariensis_NC012836      
gcaccaatcgccggttcaatagtcctagcagcaattctactaaaacttggtgggtacggaattatccgcatttcaacaattttatttcctataacaaccaaa---ctctattacccctttatactccttgccctatgaggaatcgtaataactagtgccatttgcctccgacaaacagatctaaaatctttaattgcatactcctctgttagccacataggactagtaaccactgcatgtctaattcaaaccccatgaagcatttcaggcgcaataacactaataatcgcccacggtcttacttcatccatactattctgcttagccaataccaactatgaacgaacacacagtcgaaccatgatccttgctcgaggactacacctcgttcttcccctaataaccacatgatgactacttgctaacttagccaacatagctctaccaccaactattaatctaatcggtgaactactaattattacctcagtattcaactgatcaaatattacgatcattataacaggactgggtactctactaacagccacatattcactccacatattcctaataacacaacgaaacaaactaccaacacatataatcataaccaat---cctacccacacacgagaacacctactaatagcactccatataattccaataattcttctaatcgcaaaccccgcccttatttca
>Chamaeleo_africanus_NC012422              
gcccctatcgcaggctctataattttagcggcaatcctgctaaaattaggaggctacggaataatgcgaatttcacccatgctatgccta---actaaaaca---ctatattacccctttattattatggccttatgaggaataatcataactagcctaatctgcctacgacaaccagacctaaaatcgcttatcgcatactcatctgtcagccacataggcctggtagtcacagccaccctaatccaaacaccatctagcctcaacggagccataattcttatagtagcccacggaattacctcatccatactattttgccttgccaatataatgtacgaacgaacccacacacgaacattagcgataatacaaggaattcaaaccactctccccttaataacagcattctgactaattgccaacctagcaaacatagccatcccaccaacaattaacctaataggagaaattacaattaccacaacaatattcaactgatctcccccaaccctaattctaactggatcagcaacaaccattacagctatctactccatatacatattctcaacaattcaacaaggaaaaacacaaaaagacataataatttctccc---cca---caaacccgagaatatcttgaactaatactacatacaataccaataatcctactaataatcaacccacaaatcatttca
>Chamaeleo_zeylanicus_EF222191             
gcccccatcgcaggctccataattctagcagcagtcctattaaaacttgggggctacggaataatacgaatttcacccatgctatgccta---accaaaaca---ctatattaccccttcatcattttagctctatggggaataattataactagcctaatctgcctacgacagccggacctaaaatcactcatcgcatactcatccatcagccacataggcctggtaattgcagccacaataatccaaacaccatccagccttacaggggccataattctaatagtagcccacggcatcacctcatccatactattctgccttgccaacataatgtatgaacgaacccatacacgaacattaaccataatgcaaggaattcaaactactctacccctaataacagccttctgactcacagccaatttaacaaatatagccatcccaccaacaattaatttaataggagaaattacaattgccacagcaatattcaactgatcccccccaaccctgattctaactggatccgcagcaactatcacagctatctactccatgtacatattctcagcaattcaacaaggaaaaacacaaaaagatataataatttacccc---cca---caaacccgagagtacttggtactgatactccacgttgtaccaataattctactattaatcaacccacaaaccatcaca
>Brookesia_decaryi_NC014174                
gcaccaattgcaggctcaatagtactagctgcaatcctattaaaactaggcggctacgggataatacgaatctcaccaatattatatcaa---cttgaaaaa---cttcaccttccttttatcgtactatcactttgaggaataattatagcaagcctaatctgtcttcgtcaaccagatttaaaatcactaattgcctactcatctgtcagccacataggactaatcgttatagccacaataattcaaacaccatccagcctaacaggagcaataatattaatagtagctcacggaattacttcttcaatattattctgtctcgctaatattatatatgaacgaacaaatactcgcacattaatcataatacagggaatacaaattgccataccactaataaccgcattttgattcctagcaaacctcaccaacatagcaatcccaccaacaatcaacctatttggagaaattataattattataacaacatttaactgatcagccccaactctaatcattacaagtctaactgcagctattacagcaatctactctatacacatattcttaacctcacaacagggaaaactcccaaaagacataataatttacccg---cct---cacacccgagaatacctaattattacactccatcttatcccaacaatactattaattattaacccacaaattattata
>Trioceros_melleri_AB474916                
gccccaatcgcaggctcaatagtactagcagctattttactaaagctggggggctacggcataatacgaatctcaccaatactatatcaa---acccaaata---ctacactacccatttattattttagctctttgggggatagtaataacaagcctaatttgtcttcgacaaccagatttaaaatcactaatcgcctactcatctgttagtcatatgggattagtagtaacagctacaataatccaaaccccatccagcctaaccggagccataatactcatagtagcccacggaattacctcatcaatactattttgcctggccaacataatgtatgaacgaactaacacacgaacattaacaataatacaaggaatacaaactaccattccaattataaccgccttttgacttctggccaatctaaccaacatagctattccaccaacaatcaatcttataggagaaattacagttacaactgcaacatttaactggtcaacacccactatcattataacgggctcagcagcaacaattacagcaatctattcaatatacatattctcatccacccaacaaggaaaaatacaaaaagatataataaccccccca---gca---catactcgagagtacatcatcttaatactacacacaattccaataatcctcctaatagtcaacccccaaataattata
>Kinyongia_fischeri_EF222188                
gcccctattgcaggctccatagcactagcaacaatcctactgaaactggggggctacggaataatacgaatttcaccaactctcttccaa---cctcaaact---ttgcattacccatttgttaccctggccctctgagggatagtcataactagcttgatctgcctacgacaaccagacttaaaatccctaatcgcctactcctccgtcagtcacataggcctagtcgtcacagctacaattatccaaaccccatcaagccttgctggagccacaattctaatagtagcgcatggaatcacctcttcaatactattttgtttggcaaacataatatatgagcgaaccggctcccgaatactaacaacactgcaaggaatacaaaccaccatgcccctaatagcaaccttttgacttttagccaacctaaccaacatggccctcccacccacactaaacctcttaggagaaattataattattaccgcaacatttaactgatcttatccaaccctcatcctaaccggatcagctgcaacaattacagcaatttactccatacacatattttcaacaatccat---ggaaaggcacaaaaagacataataatttttccc---ccc---caaacccgagaatatcttgttctcatacttcacacaatcccgatacttctgttaatactcgacccacaaatcattatg
>Furcifer_oustaleti_AB185326              
gcaccaatcgcagggtccatagtacttgcagctgtcctactaaaacttggaggctacggaataatacggctatcaccaatactacatcaa---aaccaaata---ctacactacccatttattatcctagcactatgaggaataattataactagcttgatctgcctacgacagccagatttaaaatccctaatcgcatactcatctgttagtcatatgggactaattgttttagccacaataattcaaaccccctcatgtcttgcaggagccataatattaatagtagcacacggtattacttcctccatattgttctgcctagccaacataatatatgaacgaactaatacacgaacattggcaataatacaaggaatacaaacaattttacctctcataaccaccttctgacttatagccaatctaaccaacatagccatccctccaacaattaatcttctaggagaaatcattattacctcaacaatattcaactgatcccaaccaactctaatcttaacaggatctacaacagcaattacagcagtttactctatatacatattttcagctgtccaacaaggaaaaatacaaaaagacataattaacgccccc---tct---caaacccgagaacaccttgtacttgtactccacataataccaataatactactaataataaacccacaagtaattaca
>Calumma_parsonii_AB474915                 
gccccaattgccggctccatagtcctagcagcaattttactaaagctcgggggctacggcataatacgaatttcacccatactttaccaa---atccaaata---ctgcactatccatttattattctagccctatgaggtataatcataaccagcctaatttgtttacgacagccagatctaaaatccctaattgcctactcatctgttagccacataggactagtagtaacagctacaataattcaaactcctgcaagccttaccggcgccataattcttatagtagctcacggtattacctcatcaatactattttgcctagccaatataatatacgaacgaactaacacacgaacaatggcaataatacagggaattcaaactaccatgccacttataaccactttctgacttctagccaaccttacaaacatagcaattcccccaacaattaaccttctaggagaaatcatgattaccacagcaacatttaactgatccccactgaccttaatcttaacggggtcaacagcagcaattacagcaatttactccatacacatattctcctcaacacaacagggaaaattacaaaaagacataattattaaccca---gca---caaacccgagaatacctagtactaacccttcacctaattcccataattctactaatagctaatccgcaaatcattaca
>Rieppeleon_kerstenii_AB474918             
gccccaattgcgggctctatagtcttagcagcaatcctactaaaactcggaggctacggcctcctacgaacctcccccattctactaagc---acccaaacc---ctatactatccatttattatccttgctctctgaggtataattatagccagcctgatttgcctccaacagccagacctaaaatcactaatcgcctactcatctgttagccacatggggctagtaattacagccacaataattcaaactccggccagtctaagcggggccataatactaataatggcccacggcattacttcctcaatactgttttgtctagctaacacaatatatgaacgaaccaacacacgcacaataacaataatacaaggagcacaaaccctgatcccactaataaccaccttctgacttttagcaaacctaaccaacatagctttcccaccctctgttaacctaataggagaaattataatcatcaccactgccttcagctggtcaacaccaacactaatcctctccgcatccgctgccacaatcacagcaatctattccatccacatgttcacaacggcccaacaaggaaaaatgcataaagacacgaccttccccccc---gct---caaacacgagaatacctcctactaacccttcatctaataccaacagccttattaatactcaacccacaaacaatctca
>Uromastyx_benti_NC014182                 
gccccaatcgcaggatcaatagttctagccgccatgctgctaaaactgggaggatacggaatcatacgaatcgccccaactattcaccca---acaactaac---ctgtattatccactaatagcactatcactatgaggatcaatcataaccggactgatttgccttcgacaaacagacctaaaatccctaatcgcctactcctcagttggccacatagcttcagtaatcattgctaccctaatacaaacaccatgaagcacatcaggagcaataatcctaataatcgcccacggaattacctcctctataatattttgcctagcccacataacatacgaacgaacaaacacccgaatcataatatccatacgaggactacaaagcatttcacccataatatcaatattctgactagccgccatcctagccaacatggccctcccaccaacaatcaacctaataggagaactaataatcatcacctcagcgataaactgagccaccccaacaatcattctgacagggacagcaaccctaatcaccgcaatctactcaatacatctattcaaagccacacaacaaggaaaactaccaaaagacatattaatccacccc---cct---cacacccgagaatacctactactaacaatacatctagccgccaccgcactcctaacaatcaacccccaactaatctca
>Leiolepis_guttata_AB476400                
gctccaattgcaggatcaatagtccttgcagcacttctcctaaaactaggaggatatggaataatccgaatctcaacaataataaccccatcaacaaataaa---atgcactacccactaatcaccctagcactatgaggactagtaataacaggactaatttgcctgcgccaaacggacttaaaagccctaatcgcctactcatccgtaggccacataggattagtagcagccgcaagcctaatccaaactccatggggcattgcaggaataataatcctaataatcgcccacggcctaacctcctcaatactattctgcctagctaacatactatacgaacgaacaaacacacgcaccctcatcataatacgaggtctccaaatcatcaccccagcaataaccttctactgactagccgcaagcctatcaaacatagccctccctccaacaattaacctaatcggagaactactaattatcacatcactatttaactgaaaccctacaactatcatcctcacaggaaccggcacagtaattacggcaatctattccctgtatatattcgctgcatcccagcaaggaaaactaccaaaagacataataacagcccca---ccc---cacacacgagaatacctcctattaacaatacatctcctaccaatagtactactaatgataaatccacaactaatctct
>Hydrosaurus_amboinensis_AB475096        
gccccaatcgcaggctcgatagtacttgctgccatcttattaaaactaggcggatacggaatcattcgaatctcaacaatactgcacccc---aacgacaaa---ctaacataccccttcattgttttagccttatgaggagctatcataacaggactaacatgcatacgacaaacagacctaaaagcacttatcgcatactcatctgtaggacacataggactagtaaccgctgccgccctaattcaaaccccctgaagtctaataggagcaataaccctaataatcgcccacggtctaacctcctccataatattctgcctagccaacatactatacgaacgaacaaacacccgaactataatcataatgcgaggaatacaaaaaattatgccactaatgactacctattgactaattgccaccctcactaacctagccctcccaccaacaattaacctaatcggagagcttcaaattatctactccctatacaattgatccccaccaacacttgccttatccgcaacagccgccacaattacagcaatctactcactatacatattctccgccacccaacaaggagccacaccaaaagacataataacataccct---ccc---cacacacgagaatacctactattaaccatgcacgcattgcccattctatcattaacatttaacccacaactaatctca
>Chlamydosaurus_kingii_NC009421          
gcaccgattgcaggctccatagtactcgccgccatcctactcaaattaggtggttacggaatcatccgaatctcacccatcctacaacca---acagaaaaa---ctccactacccactgattcttctcgccctatggggaatcgtaatagcaggcctaacctgcctccgacaaacagacctcaaagccataatcgcctactcatctgtcagccacatggggcttgtaactgcggctgccctactccaaaccccaataagcatctcagggacaataacactaatagtagcccacggattaacctcctcaataatattttgcctcgccaacatagtatacgaacgcactaactcacgcaccttaattacaatacgaggactccaaaaaacctcctcgcttataataatattctgactaacagcatgtttaaccaacctagccctcccacctacaatcaaccttataggagaactcataatcatctcagctctttacaactgatcaccaattacattcctcataccagctgcaggaacagcattaacagcagcatacaccatacacatattctca---tcccaacaaggaaaacttccaaaggaaataacaacaacccaa---cca---cacacccgagaatatcttctactcaccctccatttacttccaactctagcactcatgctcaacccagaattaatttca
>Pogona_vitticeps_NC006922               
gcccccatcgcaggctcaatagtactagccgccattctactaaaacttggtggctacggaattatccgaatctcaccaatcctacaacca---acagaaaaa---cttcactacccacttatcctgcttgccttatggggcattattatggcaggcctaacttgccttcgacaaacagaccttaaggctataatcgcctactcatccgtaagccacatgggcctggtgaccgcagccgctctactacagacccccataagtatctccgggacaataatcttaatggtagcccacggactaacctcctcaataatattctgtcttgctaacatactatacgaacgcaccaattcacgaaccctgattacaatacggggactgcaaaaaacctcatcacttataacaatattctgactaatagcatgcttgaccaacttagccctccccccaacaattaatttaataggagagctcattatcatttcagctctatacaactgatccccaataacatttacaatgcctgccatcggaactgtcctaactgcagcatacaccatacacatattttca---tcccaacgaggaaaactccctaaagaaataacaacatgccaa---cca---cacacccgagagttcctattactcgccctccacctactaccaactctagcattaacgttcaacccacaattaatttca
>Acanthosaura_armata_NC014175              
gccccaattgccggctcaatagttttagcagcaatcctgctaaaactgggaggatacggaatcctccgaatttcaactattttaacccttacgtcagacatc---ctgcttcttccacccattgtcttgtccacatgaggcctaatcataaccggattaacctgccttcgacagacagacctcaagtcaataattgcctactcatccgtaggacacataggattagttattgctgcaacattaattcaatccccatgaagcatcacaggcgcaataatcctaataatcgcccacggcctaacctcctctataatattctgcctggccaacacagtttacgaacgaactaacactcgaacaataatctcaatgcgaggactccaaaaatcaataccactcataaccactttatgactaattgcaaatttgacaaaccttgccctaccaccgactattaatctaataggcgaaatcacaatcctatccgccctcttcaactgagcccccccaacaatcaccctcttagcctcaggagccataattacagccacctactcactttacatactcttagccacccaacaaggaaaactttctaaagacacatccacatatcca---ccc---cacacccgagagtacctccttctacttatacacctaatcccaataggacttctaacactttacccacaactaattaca
>Calotes_versicolor_NC009683                
gccccaatcgccggctcaatagtcttagctgctgtacttctaaaattaggtgggtacggcattattcgaatttcgactatttta---ccccaaacatatgtttcaataatatacccccccattatcatagccttatggggcttaattatgactagtctgacctgtattcgacaaactgacctaaagtcattaattgcctactcatctgtcggacacatgggattagttatttcagcaacaataatccaaaccccatgaagtatctctggcacaataattttgatagttgcccacggactcacctcctcaatactattctgcctagccaacataatttatgaacgaactaacacacgcacaatcttcgccatacgaggtctacaaaaatacatgccactaataacaaccatatgactaattgcaagcctaaccaacctggcacttccaccaacactaaacctagtgggagaaattataatcatgtcagccctatataactgagcccaaccaacaattattgcctcagccaccggcgccataattactgcaacctattcactttatatatttttaattacacaacaaagcacttcaccaaaagacatacttatttacccc---cca---cactcacgagaataccttatcttactcatacacattcttccaattctactattatccacaaaccccggactaatccta
>Agama_agama_AF443225                
gcccctatcgccggatcaatagtccttgcagccatcctccttaaattagggggatacggaatcatccgaataacaccaattcta---ccacaaccaacccta---attttatacccaacaatagccctcgccctatggggggtaatcataactggaacaacatgcctacaagaaacagacctaaaagcacttatcgcctattcatcagtaggacacatagcccttgtcacaacagccacattaattcaaaccccacaaagcacctccggggcaatcacactaataattgcccacggactaacctcttccatattattttgcctagcaaacatactatatgaacgaactaatacccgaatgctagtagcactacgaggcatacacaaaacaatgcctttaataacttttttctgactaatctcaagcctgacaaacatagccctaccaccaacaatcaactttataggagaaatcaaaattataacaacactatacaactggtccccgataacaataatccccgtaatagccggcaccgtaattaccgcaatctactcactacaaatatttataaacacacaacaagggcacctacaaaacgaactagaagaaacacac---cccacccaaacccgagaacttctaatcctactcatacacactatccccataatcctaattaccctgtgcccacaactaatctca
>Laudakia_nupta_KF691667                    
gccccaattgcaggatcaatagtgttagcagccgtactcctaaaactcggaggatatggaatcctacgaatttgcccaacaaacttaccacaaacgacc------atgctatacccagtaatggcagcagccttgtgaggaattattataaccggactaacttgtctacgccaaactgacctaaaatcactaatcgcatactcttcagttggacacataggcctagtaaccgctgccactttaatccaaaccccatgaagcacctcaggcgcaattaccataataattgcccacggacttacttcatcaatattattctgcttagccaacataacatacgaacgaacaaacacccgaatactaatagcagtacgtggaatgcacaaaaccatgcctatcataaccacatactgactaatcgcaagcctaacaaacttagccatcccaccaacaatcaacctaattggagaactacaaatcatgacagccctgtacaactgagcccctgccactattatcctaaccgccacaggaacagtaatcacagccacatattcactacagatattcataacaacacaacaaggaaacctaacaaaagactcaaaagaaatctac---ccaccacacacacgagaactccttatcttaataatgcacgttttaccaattttattgctcacactagatccaaaactaatcgcc
>Laudakia_tuberculata_empty             
---------------------------------------------------------------------------------------------------------------------------------------------------------------------------------------------------------------------------------------------------------------------------------------------------------------------------------------------------------------------------------------------------------------------------------------------------------------------------------------------------------------------------------------------------------------------------------------------------------------------------------------------------------------------------------------------------------------------------------
>Bufoniceps_laungwalaensis_empty        
---------------------------------------------------------------------------------------------------------------------------------------------------------------------------------------------------------------------------------------------------------------------------------------------------------------------------------------------------------------------------------------------------------------------------------------------------------------------------------------------------------------------------------------------------------------------------------------------------------------------------------------------------------------------------------------------------------------------------------
>Trapelus_sanguinolentus_KF691668  
gcccccatcgctggctcaatagtactagcagccgttctattaaaacttgggggatacgggattatccgaatatcaccaactaac---atacaa---acctcatgactcctctacccaacaatcgccctagccctatgaggcatcattataaccggaataacatgcttacggaaaacagacttaaaagccctcatcgcctactcatcagtaggccacataggactagtaactgccgccacactaactcaaaccccatgaagcacctcaagcgcaatattgataataatcgcccacggcttcacatcatcaatactcttctgcctgaaaaacgtgctatatgaacgtactaatacacgaacaataataaccctccgaggaatacataaaaccataccactaataacgctttactgactaaccgcaagcctcaccaacctagcactgcccccaacaattaacttcatgggagaaattcaaattataaccacattatacaactgatccccaccaacaatcgccttaaccgccacaggaacagtcgtagcagcagtctactcattacaaatatttatcaacacacaacaaggacacctaaaagaagacctagaaaaaaactac---ccaatgcaatcacgcgaaaccctaatcttaactatacacacaatcccaattatcctcttaaccctcaacccactttttattgta
>Pseudotrapelus_sinaitus_NC013603          
gccccaatcgccggatcaatagtactagcagcagtacttctaaaactagggggctacggcatcatccgcatgtcccccctctac---cccaaa---aacacgtgacttttttatcctgtagttgccaccgccctatgaggaatcctcatgactggaataacctgcctgcgaaaaacggacctaaaagcccttattgcctactcatcagtagggcacataggacttgtggtctcttcgaccctaattcaaacccccaacagcacacccgccgcagttttactaatagttgcccacggactgacatcctctatactgttctgcctaaccaatatactctacgaacgcacaaacacacgcactctactctcgacacggggcatacatagcatcacacccccactaaccaacttctgactaattgccagcctcacaaacctagctctcccaccatccatcaacttcatcggagagatccaaatcatgaccacactatacaactgatccccaatcaccatcacccttaccgccacagggacaattatttctgcaatctactccctacaaatatttataggcactcaacatggactcctatccaaagactcaaaagaagtctac---cccgcagcagaacgagaactcttaatcctcgcacttcacggactacccatagccctcctcacaatcaacccacaactgattcta
>Xenagama_taylori_DQ008215                
gccccaatcgctggatcaatactactagcagcaattctactaaaattaggcggatatggcatcatccgactacaccctattaac---acagaa---aacgtctgactcatttaccccgtagttgccctctccctatgaggaatcgttataacaggcataacctgcatacgaaaaaccgatttaaaagcactaatcgcatactcttcagtcagccacataggattagtaacctccgccaccctaattcaaaccccaaatagcatcaccgccgctgttacaataatgatcgcccacggcctcacatcctcaatattattttgccttgcaaatatactttacgaacgcactaacacacgaaccaccctctccatacggagcacccacagccttacaccaactataaccaacttctgactaattgcaagcctaactaaccttgccctaccaccaacaatcaactttattggagaaatccaaatcatgacatccctcttcaattgatcaccaattactattattttaactgctacaggaacagttatttctgcaatctactccctacaaatatactccaacacccaacaaggacacccctcaccaaatttaaaaaacatctac---ccaatacaaacacgagaactattaattctaacaatacacacaatcccaattgtacttctaacgattgaccctaaatcaatctgc
>Xenagama_batillifera_empty            
---------------------------------------------------------------------------------------------------------------------------------------------------------------------------------------------------------------------------------------------------------------------------------------------------------------------------------------------------------------------------------------------------------------------------------------------------------------------------------------------------------------------------------------------------------------------------------------------------------------------------------------------------------------------------------------------------------------------------------
>Stellagama_stellio_empty            
gccccaattgctggatcaatagtactagcagccgtactccttaaattaggcggatacggcattatccgaatatccccaataaatattcct------tacccccactttatctatcctgttatagcaatggctatgtgaggtatcattataaccgggctaacctgcttacgtacaacagacctaaaagcactaatcgcctactcctcagttggccacataggcctagtagcaaccgcaaccctaatccaaacaccatgaagcacctccggggcaatcacactaataattgcccatggcctaacttcctcaatattattctgtttagccaacatattgtatgaacgcactaacacacgaacactattttccatacgagggatacacaaaagcataccaatattaactaagtactgattaattgcctgcttaactaatctagctttacccccaacaatcaacctaattggagaaattaaaattataacaaccctatacaactgatcaccactaaccattatcctaactgccacaggaacagtgatcacagctatctactccttacaaatattttcaaccactcaacaaggatacctaccaaaagattccaaaaaactatat---cctgcacaatcacgagaactattaattcttattctacacacaattccaattatcctattaaccattaacccacaacttatttcc
>Paralaudakia_caucasia_empty        
---------------------------------------------------------------------------------------------------------------------------------------------------------------------------------------------------------------------------------------------------------------------------------------------------------------------------------------------------------------------------------------------------------------------------------------------------------------------------------------------------------------------------------------------------------------------------------------------------------------------------------------------------------------------------------------------------------------------------------
>Paralaudakia_lehmanni_AF028677     
gccccaattgccggatcaatagtactagcagccgtactcctaaaactagggggatatggaattatccgactatgcccaacaaccatgcca------aca------atagcatacccggtaattgctgcagccatatgaggaattattatgaccggattaacttgtcttcgcaagacagacctaaaagccctaatcgcctactcatcagtaggccacataggacttgtggccgccgcttcattaatccaaacccccttaagcacgtcaggagcaatcaccctaataatcgcccacggactaacctcatccatactattctgcctagccaatatactatatgaacgtactaacacacgaatattgatagccatacgaggaattcacaaaaccataccactaataaccacctattgactaattgcagtcctaactaacctagctctgccaccaacaattaaccttattggagaaattcaaattataaccaccctatttaactgagccccactgacaatcattataaccgccacaggaatagtaattacagcaacctactcactacaaatatttataacaacacaacaaggacacctaccaaaagactcaaaagaaattttc---ccgccacaaacacgagaactattaatcctaaccatacactccattccaatactactactaatactaaacccacaactaatctta
>Paralaudakia_microlepis_KF691699     
----------------------------------tactcntaaaattagggggatacggaatcatacgattatgtccaaccaccccgcca------acaaca---ctagtatatccaataatcgctgcagccatatggggaattattataacaggattaacctgcctacgcaaaacagatctaaaggccctaatcgcctactcttcagtaggccatatgggacttgtagctgctgcttcattaattcaaaccccatgaagcacatccggagcaataattttaataatcgcccacggactaacctcctctatactattttgcctagccaacatactatatgagcgaaccaacacacgaatattgatagcaatacgaggaattcataaaaccataccactaataaccacctactgactaattgcaagcctgaccaacttagctcttccaccaacaatcaacctaatcggagaaattcaaatcatagccacactattcaactgatcaccactaacaatcatcataacagccgcagggacagtaattacagcaatctactcattacaaatatttataatgacccaacaaggatacctaccaaaagactcaaaagaaatctat---cccccacaaacacgagaattattaatcttaatcatacatgttatcccaatcctactattaacattaaacccacaactaatttta
>interscapularis_KF691671              
gcacccatcgctggctcaatagtactagcagccgtactattaaaacttggaggatacggaatcatccgcataactccagcaaccacctcg------acccca---ttaatttacccaataatcgcaatagccatgtgaggcattgtaatgacagggttaacctgtttacgaaaaacagacctaaaagctctaattgcctactcttcagtaggccatataggactagtaatctctgccacactcatccaaaccccatgaagcacttcaggtgcaattattataatggtcgcacacggcctaacctcctcaatactattttgtctagctaacatactatatgaacgaacaaacacccgaatgctaatcgttatacgaggaatacataaagccatgcctctcataaccttatactgactaattgcaagcttgagcaacttagcactccccccaacaattaacttaattggagaaatccaaattataaccaccctatacaattgatccccacttacaatcatactaactgctacaggggcaaccattacagcaatctactcactacaaatatttacaataacacaacaaggaaacttaacgaaagactcaaatgaaatctac---cccgcccaaacacgagaactgttaattataattctacatgtattaccaattctcctacttacattaaaccctaaacttatatgc
>sogdianus_KF691672                  
gcacccatcgctggctcaatagtactagcagccgtactattaaaacttggaggatacggaattatccgcataactccagcaaccacctcg------acccca---ttaatctacccaataatcgcaatagccatgtgaggcattgtaatgacagggttaacctgtttacgaaaaacagacctaaaagctctaattgcctactcttcagtaggcgatataggactagtaatctctgccacactcatccaaaccccatgaagcatctcaggtgcaattattttaataatcgcacacggcctaacctcctcaatactattttgtctagccaacatactatatgaacgaacaaacacccgaatgctaatcgttatacgaggaatacataaagccatacctttcacaaccttatgctgactaattgcaagcttgagcaacttagcactccccccaacaattaacttaattggagaaatccaaattataaccactctatacaattgatccccacttacaatcataataactgctacaggaacaaccattacagcaatctactcactacaaatatttataattacacaacaagggaacttaacaaaagactcaaatgaaatttac---cccgcccaaacacgagaactattaattataattctacatgtattaccaattctcctacttacattaaaccctaaacttatatgc
>ornatus_vindumi_KF691673                  
gcacccatcgctggctcaatagtactagcagccgtactattaaaactagggggatatggaatcttccgcataatcccaataaacttttca------accccc---ctgatttacccaacaatagcaatagctatatgaggaataattataacaggcctaacctgcttacgaaagacagaccttaaagctctcatcgcctactcttcagtaggccacatagggctagtaacctctgctacactcattcaaaccccatgaagcatctcaggtgcaataattttaataattgcacacggcctaacttcctcaatattattttgcttagctaacatattatacgagcgaacaaacacccgaataataatcgccatacgaggattacataagactatacccctcatgaccctatattgactaattgcaagcctaactaacttagcactgcccccaacaatcaatctaatgggagaaattcaaattataactaccctgtacaactgatccccacttacaattattacaactgccacaggagcaaccattacagcaatctattctctacaaatatttataataacacaacaaggacacctaacaacagactcagaagaaacctac---ccagcccaaacacgagaagtgttaattataaccctacacgtactgccaattattctactcacactaaacccaggactaatctgt
>maculatus_KF691674                 
gcacccatcgctggctcaatagtactagcagccgtactattaaaactaggtggatacggaatcatccgaaagacccccacacatatttta------accacc---ctaatttacccaacaatcgcaatagccatatgaggagttatcataacaggactaacctgcttacgaaagacagatttaaaagccctcattgcatactcctcagtaggccatataggcctagtagcctccgccactctaattcaaactccatgaagcacctcaggagcaatcattctgataatcgcacacggcctaacttcttcaatattattttgcctagccaacatactatacgaacgaacaaacacccgaatactaatcattttacgaggtatacacaaagccatacccctcataaccctgtactgactaatcgctagccttactaacctagcattacccccaacaattaacctaattggagaaatccaaattatgtctacactattcaactgatcacccctaacaattatcttaactgctacaggagcagccattacagcagtctactcactacaaatatttataacaacacaacaaggacatctgacaaaagattcaaaagaaatttac---ccagctcaaacacgagaacttctaattataatcttacacacactaccaattttattacttacactaaacctaaaatcaatctgc
>arabicus_KF691651            
gcacccatcgctggctcaatagtactagcagccgtactattaaaactaggaggatatgggattatccgaataaaccccacaaacacttca------actgcc---ctaatttacccaacaattgccatagctatatgaggagttattatgacaggattaacctgcttacgaaaaacagacttaaaagccctcattgcctactcctcagtaggccatatagggctagtaacctctgctgtccttattcaaaccccatgaagcacttcaggagcaataatcttaataatcgcacacggcctaacttcctcaatactattctgcctagccaatatactatacgagcgaacaaacacccgaatactaattattatacgaggcatacacaaagccataccccttataacactttactgattaatcgccagcctaactaacctagcactacctccaacaattaacctaatcggagaaatccaaattataaccacactattcaactgatccccattaacaattatcttaactgccacaggagcagccattacagcaacctactcactacaaatatttatgacaacacaacaaggacacttgacaaacgactcaaaagaaatttac---ccagctaaaacacgagaactcctaattataatcttacatgcactaccaattttgctacttacactgaatctaaaactaatctgc
>ocellatus_KF691676                   
gcgcccatcgcaggctctatagtgcaagcagaagtaatactaaaactcggcggatacggaatcttccgcataaccccaataaacatccca------accacc---ttaatttatccaataattgcaatagccacatgaggaattattataacaggactaacctgcctacgaaaaacagacctaaaagcccttattgcctactcctcagtaggccacataggactagtaacctccgctacacttattcaaaccccatggagcacctccggggcaattatcctaataattgcccacggcctaacttcctcaatattattttgtttagcaaacatattatacgaacgaacaaacacccgaatactaatcgctatacgaggtatacacaaaaccatgcccctaataacctcatactgactaatcgcaagcctaactaatttagcactacccccaacaatcaacctaattggagaaatccaaattataaccactatatttaactggtccacatttacaattattataaccgccacaggagcaaccattacagcaatctactccctacaaatatttataaccacacaacaaggacatctaacaaaagattcaaaaggaatttgc---cctgcccaaacacgagaactactaattataattttacatgcactgccaatcctactacttactctaaacccagagctaatctac
>raddei_boettgeri_KF691678            
gcgcccatcgcaggctctatagtgcaagcagaagtactactaaaactcggcggatacggagtaatccgcatgaatccaataaacattcca------accgcc---ctaatttatccaataattgcaatagccacatgaggaattattataacaggactaacctgtctgcaaaaaacagacctaaaagcccttattgcctactcctcagtaggtcacataggactagtaacctccgctacacttattgaaactccatgaagcacctccggtgctattatcctaatagttgcccacggcctaacttcctcaatactattttgtttagcaaatatattatacgaacgaacaaacacccgaatattaattgctatacgaggcatacacaaaaccatgcccctaataacctcttactgactaaccgcaagtctaactaacttagcactacccccaacaattaacctaatcggagaaatccaaattataaccactatatttaactgatccacatttacaattattataactgccataggagcaaccattacagcaatctactccctacaaatatttataactacacaacaaggacatctaacaaaagattcaaaagtaatctgc---cctgcccaaacacgagaactactaattataactctacatgcattgccaatcctactactcactctaaacccagagctaatctat
>strauchi_KF691679                 
gcgcccatcgccggttcaatagtactagcagccgtactactaaagcttggaggatacggaattattcgcgtaatcccaataaacatccca------accacc---ttaatctacccaacaattgcaatagccacatgaggaattattataacaggattaacctgtttacgaaaaacagacctaaaagcccttattgcctattcctcagtaggccacataggactagtaatctccgccacactcattcaaaccccatgaagcacctcaggtgcaattattctaatagtcgcccacggcctaacttcctcaatactattttgtttagccaacatattatacgaacgaacaaacacccgaatattaatcgctatacgaggcatgcacaaagccatgcctataataacctcatactgactaattgctagcctaactaacctagcattaccacccactattaatctaattggagaaattcaaattataactaccctatttaattgatccccacttacaattataataactgccacaggggcaaccattacagcaatctattccttacaaatatttataaccacacaa---ggacatttaacaaaagactcaaaagaaatttct---ccagccaaaacacgagaattactaattataattttacacgcactaccaattctactacttaccctaaatttagaactgatctgc
>scutellatus_KF691677             
gcacccatcgctggctcaatagtactagcagccgtactattaaaactaggaggatatggaattatccgcataagccctacaaacattcca------accgtc---ttggtttacccaacacttgcattagccacatgaggaatcattatgactgggctcacctgcctacgaaaaacagatctaaaagctttaatcgcatactcctcagttggccacataggactagtaacctccgctgtactaattcaaaccccatgaagcagctcaggggcagttatcctaatagtcgcacacggcttaacctcctcaatactattttgcctagccaatatgttatatgaacgaacaaacacccgaatactaattactttacgtggaatacataaaaccatacctcttataaccctatactgactcattgcaagtctaactaacctagcattaccaccaaccatcaatctaattggagaaattcaaattatgtccaccctatttaactggtccccacttacaatcatcttaaccgctgtcggagcaactattacagcaatctactccctacagatattcataataacacaattagggcatctaacagaagactcaaaagaaatctac---cccactcaaacacgagagctgctaattataattcttcacacactaccaattctactccttacactaaaactggaaatacttaac
>persicus_horvathi_KF691681    
gcaccaatcgctggttcaatagtattagcagccgtattactaaaacttggagggtacggaattatccgcatgaccccaacaatcattcca------accacc---atagtttatccaataattgcactcgccatatgaggagtcattataacaggactgacctgcttacgaaaaacagacctaaaggccctcattgcctactcctcagtaggccacataggactagtagcctcagctacccttattcaaaccccatgaagcacctcaggcgcaattattttaatggtcgcccacggcttaacctcctcaatactattttgcctagccaacatactgtatgaacgaacaaacactcgaatattaattgccctacgaggcatatttttagccatgcccctaatcaccttatattgactaattggaagcctaaccaacctagcactaccgccaacaatcaatctaattggagaaattcaaatcatgaccaccttattcaattgatccccaattacaattataattaccgccacgggagcaaccatcacagcaatctactctcttcaagtatttataactacacaacaaggatctctaacaaaattcccaataggaattttacccccagcacaaactcgagaactattaattataaatttacatgtgctgccaatcctactactttcactaaaactagaactaatctac
>helioscopus_varius_AY054050       
gcaccaatcgctggttcaatagtactagcagccgtattattaaaactcggagggtatggaatcattcgtatagccccaacaaacatttcc------accccc---ctgatctatccagtaattgcaatagccacatgaggaattatcataacagcattaacttgcctacgaaaaacagacctgaaagccctcatcgcctactcctcagtaggccacataggactagtagcctccgctacactcattcaaaccccatgaagcacctcaggcgcagttatcttaataatcgcccacggcctaacttcctcaatattattctgtctggccaacatactatacgaacgaacaaacactcgaatattaatcgccctgcgaggtatacacaaagctatgcctataataacttcatactgactaattgctagcttgaccaacctagcactacccccaacaattaacctaattggagaaattcaaattataaccaccctatttaattgatccccactcacaattattataaccgccataggagcaaccattacagcaatttactccctacaaatatttatagttacacaacaaggacatctaacaaaagactcaaaagaaatctct---cctgcacaaacacgagaactattaattataattttacatacactgccaatcctactactcacactaaaattggaactaatctac
>helioscopus_helioscopus_KF691683      
gcaccaatcgctggttcaatagtactagcagccgtattattaaaactcggagggtatggaatcattcgtatagccccaacaaacatttcc------accccc---ctgatctatccagtaattgcaatagccacatgaggaattatcataacagcattaacttgcctacgaaaaacagatctgaaagcccttattgcctactcctcagtaggccacataggattagtagcctcagctacactcattcaaaccccatgaagcacctcaggtgcaattatcttaataattgcccacggcctaacttcctcaatactattctgtctagccaacatattatacgaacgaacaaacactcgaatgttaatcgccctacgaggcatacacaaagctatacccctaataacttcatactgactaattgctagtttgaccaacctagcactaccaccaacaattaacctaattggagaaattcaaattataaccaccctatttaattgatccccattcacaattataataaccgccataggagcagccattacagcagtttattccctacaaatatttatagttacacaacaagggcatctaacaaaagactcaaaagaaatctgc---cccgcacaaacacgagaactattaattataattttgcacacattgccaatcctactgctcacactaaaattagaactaatttac
>saidalievi_KF691682              
gcaccaatcgctggttcaatagtattagcagctgtattactaaaacttggaggatacggaattattcgtataaccccaacaaacctctca------accacc---cttatctacccagccattgcaatagccatatgaggaattatcataacagcattaacctgcctacgaaaaacagatctgaaagccctcatcgcctactcctcagtaggccacataggcttagtaacctccgctactctcattcaaaccccatgaagcacctcaggggcaatcacattaataattgcccacggcctaacctcctcaatattattttgcctagccaacatactatacgaacgaacaaacactcgaatattaatcaccctacgaggtatacacaaagcaatacccctaataacttcgtattgactaattgctagtttaaccaacctagcattacccccaacaattaacctaatcggagaaattcaaatcataaccaccctatttaactgatctcctcttacaatcataataaccactataggagcagccattacagcagtctattccctacaaatatttataattacacaacaaggacatctggcaaaagactcaaaagaaatttac---cccgcacaaacacgagaactattacttataattttacatacactaccaatcctactcctcacactaaaattggaactaatttac
>erythrurus_KF691684                           
-----------------------------------------------------------------------------------------------------------------------------------------------------------------------------------------------------------------------------------------------------------------------------------------------------------agcctcctcaatactattttgtctggccaacatattatacgaacgaacaaatacccgaatattaattgccatacgaggaatacaaaaagccatgcccctaataacctcatattgattaattgcaagcctaacaaacctagcactaccaccaacaattaacctgattggagaaattcaaatcataactacattattcaactgatctccacttacaattataataaccgccacaggagcagccatcacagcaatctactcactacaaatatttataacttcacaacaaggacacctaacaaaagactcaaaagaagcctat---ccagcccaaacacgagaactattaattataatcctacatgcactaccaattcttttacttacactaaattcagagttaatttat
>vlangalii_KIZ020062                          
gcaccaattgccggctctatagtactaggggccgtgttattgaaacttggcggatatggcattatccgcatatccccaacaaaccttcta------actccc---ttaatttacccagcaattgcaatagccacatgaggaattattataacagggctaacatgcttacgaaaaacagacctaaaagccctcattgcctactcctcagtaggtcatataggactagtagcctccgctacacttattcaaactccatgaagcacctcaggtgcaattatcctaatagtcgctcatggcttaacctcctcaatattattttgcctagccaacatattatacgaacgaacgaacacccggatgctaattgccatacgaggaatacaaaaagccatacccctaataacctcatactgactagtggcaagcctgactaacctagcattacccccaacaattaacctaattggagaaattcaaattataactacactattcaattgatctccccttacaattataataaccgccacaggggcagccatcacggcaatctactcattacaaatatttataacctctcaacaaggacacctgacaaaagactcaaaagaagtctac---ccagcccaaacacgggaactattaattataatcttacatatactgccaatcctactacttacattaaattcagaactaatttac
>forsythii_KF691661                   
gcacccattgccggctcaatagtactagcagccgtattattaaaacttggtggatatggcatcatccgcataaccccaacaaacatctca------accgcc---ttaatctacccaacaatcgcaatagccacatgaggaatcattatgacaggactaacatgcctacgaaaaacagacctaaaagcccttattgcctactcctcagtaggccacataggactagtagcctctgccacactcattcaaaccccatgaagcacctcaggagcagttatcctaatagttgcccacggcctaacctcctcaatactattttgcctagccaacatgctatacgaacgaacaagcacccgaatactaatcgccatacgaggcatacaaaaagccatacccctaataacctcatattgattaattgcaagcctgacaaacctagcactacccccaacaatcaacctgattggagaaattcaaattataactacactattcaactgatccccactaacaattataataaccgccacaggagcagccatcacagcaatctactcattacaaatatttataacttcacaacaaggacacctaacaaaagactcaaaagaagtctac---cccgcccaaacacgggaactattaattataatcttacatgcattaccaattctactacttacgctggactcagaactaattaac
>theobaldi_AY054089                 
gcaccaattgctggctcaataatactggcagccgtactattaaaacttggtggatatggcatcattcgcataaccccaacaaacacttta------acccct---ttaatctacccaacaatcgcaatagccatatgaggaatcattataacaggactaacatgtctacgaaaaacagacttaaaagcccttattgcctactcttcagtaggccatataggacttgtgatctctgctacacttattcaaaccccatgaagcacctcaggtgcaataatcctaataattgcccacggcttaacctcctcaatactattttgtctagccaacatattatacgaacgaacaaacacccgaatattaattactatacgaggaatacaaaaagccatacccctaataaccacatattgattaattgcaaacctaacaaatctagcactacccccaacaattaacctgattggagaaattcaaattataactacactattcaactgatccccacttacaattataatatccaccataggaacagtcatcacagcaatctactcattacaaatattcataacttcacaacaaggacacctaacaaaagactcaaaagaagtctac---ccaacccaaacacgagaacttttaattataatcttacatgcactaccaattcttttacttacactaaattcagaattaattcac
>putjatai_KIZ020238                           
gcaccaattgccggctctatagtactaggggccgtgttattaaaacttggcggatatggcattatccgcatatccccaacaaaccttcta------accccc---ttaatttatccagcaatcgcaatagccacatgaggaattattataacaggactgacatgcttacgaaaaacagacctaaaagccctcattgcctactcctcagtaggtcatataggactagtagcctccgctacacttattcaaactccatgaagcacctcaggggcaattatcctaatagtcgcccatggcttaacctcctcaatattattttgcctagccaacatactatacgaacggacaaacacccggacgctaattgccatacgaggaatacaaaaagccatgcccctaataacctcatactgactaatggcaagcctgactaacctagcactacccccaacaattaacctaattggagaaattcaaattataactacactattcaattgatcccctcttacaattataataaccgccacaggagcaaccatcacggcaatctactcactacaaatatttataacctctcaacaaggacacctgacaaaagactcaaaagaagtctac---ccagcccaaacacgggaactattaattataatcttacatatactaccaatcctattacttacattaagctcagaactgatttac
>axillaris_AY054012                  
gccccgatcgctggttcaatagtattagcagccgtattactaaaacttggtggatatggaattattcgcatagccccaacaaacatctct------actacc---ttaatttacccaataattgcaatagctacatgaggagtcattataacaggactaacctgtttacgaaagacagacctaaaagccctcattgcctattcctcagtaggtcacataggactagtagcctccgccacactcattcaaaccccttgaagcacctcaggagcagtcatcttaataatcgcccacggcctaacctcctcaatactattttgtctagccaacatactatatgagcgaacaaacactcgaatattaattgccatacgaggaatacacaaagccatacccctaataacctcatactgactaattgcaagcctaaccaacctagcccttcccccaacaattaacctaattggagagattcaaattataaccaccctatttaactgatcccccctcacaatcataataaccgctataggggcaactatcacagcaatctactccttgcaaatattcatgaccacacaacaaggacacctaacaaaagactcaaaagaaacttat---cccgcccaaacacgagaactactaattatactcttacatgccctgccaatcctactgctcacactaaacttagaattaatctac
>melanurus_1_KF691687                 
gcaccaattgctggctcaatagtactggcagcagtcctattaaaacttggcgggtatggaattatccgcataaccccaacaaacatttca------accatt---ttaatttatccaataattgcaatagccacatgaggaattattatgaccggactaacttgtttacgaaaaacagacctaaaagccctcattgcctattcttcagtaggccatataggactagtagcttccgccacacttattcaaaccccatgaagcacttcaggagcagttattctaatagtcgcccacggcttaacttcctcaatactattttgtttagccaatatattatacgaacgaacaaacactcgtatgttgattgccatacgaggtatacacaaagccatacccctaataacttcatattgactaattgcaagcctaactaatttagcactaccaccaacaattaacctgatcggagaaattcaaattataactactctatttaactggtccccacttacaatcataatgactgccacaggggcagctgttacagcagtctacaccctacaaatattcataaccacacaacaaggacacataacaaaagactcaaaagaaacttac---ccagcccaaacacgagaactattaactataattttacatgcactaccaattctactacttacattaaatttaaagctaatttat
>melanurus_2_KF691688          
gcaccaattgctggctcaatagtactggcagcagtcctattaaaacttggcgggtatggaattatccgcataaccccaacaaacatttca------accatt---ttaatttatccaataattgcaatagccacatgaggaattattatgaccggactaacttgtttacgaaaaacagacctaaaggccctcattgcctattcttcagtaggccatataggactagtagcctccgccacacttattcaaaccccatgaagtacttcaggagcagttattctaataatcgcccacggcttaacctcctcaatactattttgtttagccaatatattatacgaacgaacaaacactcgtatattgattgctatacgagggatacacaaagccatacccctaataacttcatattgactaattgcaagcctaactaatttagcactacccccaacaattaacctaatcggagaaattcaaattatgactaccctatttaactgatccccacttacaatcataatgactgccacaggggcagctgttacagcagtctacaccctacaaatattcataaccacacaacaaggacacataacaaaagattcaaaagaaacttac---ccagcccaaacacgagaactattaactataattttacatgcactaccaattctactacttacattaaatttagagctaatttat
>kuschakewitschi_KF691689           
gcaccaattgctggctcaatagtactagcagcagttctattaaaacttggcggatatggaattatccgtataaccccaacaaacatttca------accatc---ttaatttacccagcaattgcaatagccacatgaggaattattataacaggcctaacttgtttacgaaaaacagacctaaaagccctcattgcctattcctccgtaggccatataggactagtggcttccgccacacttattcaaaccccatgaagcacctcaggagcagttattttaataattgctcacggcttaacttcctcaatactattttgtctagccaacatattatatgaacgaacaaacactcgtatattaattgctatgcgaggaatacacaaagctatgccccttataacttcatattggctaattgcaagtttaactaatttagccctaccaccaacaattaacctaatcggagaaattcaaattataactaccctgtttaactgatctccactaacaattataataactgccacaggggcagctgttacagcagtctataccctgcaaatatttataaccacacaacaagggcacataacaaaagactcaaaagaaacttat---ccagcccaaacacgagaactattaattataattttacatgcactcccgattctactacttacattagacttagagctaatctat
>incertus_KF691690                          
gcaccaattgctggctcaatagtgctagcagcagttctattaaaacttggcggatatggaattatccgtataaccccaacaaacatttca------accatc---ttaatttacccagcaattgcaatagccacatgaggaattattataacaggcctgacttgtttacggaaaacagacctaaaagccctcattgcctattcctccgtaggccatataggactagtggcttccgccacacttattcaaaccccatgaagcacctcaggagcagttattttaataattgctcacggcttaacttcctcaatactattttgtctagccaacatattatatgaacgaacaaacactcgtatattaattgctatgcgaggaatacacaaagctatacccctaaaaacttcatattggttaattgcaagtttaactaatttagccctacccccaacaattaacctaatcggagaaattcaaattataactaccctgtttaactgatctccactaacaattataataactgccacaggggcagctgttacagcagtctataccctgcaaatatttataatcacacaacaagggcacataacaaaagactcaaaagaaacttat---ccagcccaaacacgagaactattaattataattttacatacactcccgattctactacttacattagacttagagctaatctat
>alpherakii_KJ363456                          
gcaccaattgctggctcaatagtactggcagcagtcctattaaaacttggcgggtacgggattatccgcataaccccaacaaacatttca------accacc---ttaatttacccaacaattgcaatagccacatgaggaattattataacaggactaacttgtttacgaaaaacagacctaaaagccctcattgcctattcctcagtaggccacataggactagtagcctctgccacacttattcaaaccccatgaagcacttcaggagcagtaattctaatagttgcccacggcctaacttcctcaatactattttgtctagccaatatactatatgaacgaacaaacactcgtatattaattgccatacgaggaatacacaaagccatgcccctaataacttcatactgactaattgcaagcttaactaatttagcactacccccaacaattaacctaatcggagaaattcaaattataactaccctatttaactgatctccacttacaatcataataactgccacaggggcagctgttacagcaacctacaccctacagatattcataaccacacaacaaggacatataacaaaagactcaaaagaaacttat---ccagctcaaacacgagaactcttaactataattttacacgcactgccaattctattacttacattaaatttagaactaatttat
>moltschanovi_KF691691                        
gcaccaattgctggctcaatagtactggcagcagtcctattaaaacttgggggatatggaattatccgcataattccaacaaacatttca------accatt---ttaatttacccaacaattgcaatagccacatgaggaattattataacaggattaacttgtttacgaaaaacagatctaaaagcccttattgcctattcctcagtaggccacatagggctagtagcctctgccacacttattcaaaccccatgaagcacttcaggggcaattattctaatagttgctcacggcttaacttcctcaatactattttgtctagccaatatattatatgaacgaacaaacactcgtatgttaattgctatacgaggaatacacaaagccatacccctaataacttcatactgactaattgcaagcctaactaatttagcactccccccaacaattaacctaatcggagaaattcaaattataactaccctatttaactgatccccacttacaatcataataactgccacaggagcagctgttacagcaacctacaccctacaaatattcataaccactcaacaaggacatataacaaaagactcaaaagaaacttat---ccagctcagacacgagaactattaattataattttacatgcactaccaattctactacttacattaaatttagaactaatttat
>guttatus_ KF691693                  
gcaccaattgctggctcaatagtactggcagcagtcctattaaaacttgggggatatggaattatccgcataaccccaacaaacatttca------accatt---ctaatttacccaacaattgcaatagccacatgaggaatcattataacaggactaacttgcttacgaaaaacagacctaaaagccctcattgcctattcctcagtgggccacataggactagttgcctctgccacacttattcaaaccccatgaagcacttcaggagcaattattctaatagttgcccacggcttaacttcctcaatactattttgtttagccaatatattatacgaacgaacaaacactcgtatattaattgccatacgaggaatacacaaagccatgcctttaataacttcatactgattaattgcaagcctgactaatttagcactacccccaacaattaacctaatcggagaaattcaaattataactaccctgtttaactgatccccacttacaatcataataaccgccacaggagcagctattacagcaacctacaccctacaaatatttataaccacacaacaaggacatataacaaaagactcaaaagaaacttat---ccagctcaaacacgagaactattaattataattttacatgtactaccaattctactacttacattaaatttagaactaatttat
>hispidus_1_KF691694                            
gcgccaattgctggctcaatagtactagcagcagttctactaaaacttggcgggtatggaattatgcggataaccccaacaaacatttca------accatt---ttaatttatccaataattgcaatagccacatgaggaattattataacaggactaacttgtttacgaaagacagacctaaaagccctcattgcctattcctcagtaggccatataggactagtagcctccgccacactcattcaaaccccatgaagtacctcaggagcaattatcctaatagttgctcacggcttaacttcttcaatactattttgtctagccaatatattatatgaacgaacaaacactcgtatactaattgccatacgaggcatgcacaaagccatgcccctaataactttatactgactaattgcaagcctaactaatttagcactacccccaacaatcaacctaattggagagattcaaatcataaccactctgtttaactgatccccactcacaattataataactgccgtaggagcagctattacagcaatttacaccttacaaatattcataaccacacaacaaggacatatgacaaaagattcaaaagagacttac---ccagcccaaacacgagaattattaattataattctacacgcactaccaattctactactcacattaaatttagaactaatctat
>przewalskii_AY054061                  
gcaccaattgctggttcaatagtactagcagcagttctattaaaacttggcgggtatggaattatccgtataactccaacaaacattcca------accatt---ttaatttacccaataattgcaatagccatatgaggaattattataacaggactaacttgtttacgaaaaacagacctaaaagccctcattgcctattcctcagtaggccatatagggttagtagcctccgccacacttattcaaaccccatgaagtacctcaggagcaattattttaatagttgctcacggcttaacctcctcaatactattttgtctagccaacatattatatgaacgaacaaacactcgtatattaattgccatacgaggcatgcacaaagccatacccctaataacttcatattgactaattgcaagcctaactaatttagcactgcccccaacaattaacctaattggagaaattcaaattatgaccaccctgtttaattggtctccccttacaatcatgataactgccataggagcagctattacagcaatctataccttacaaatatttataaccacacaacaaggacatatgacaaaagactcaaaagaaacttac---ccagctcaaactcgagaactactaattataattttacatacactgccaattcttttacttacattaaatttagaactaatctat
>kulagini_KF691696                  
gcaccaattgctggttcaatagtactagcagcagttctattaaaacttggtgggtatggaattatccgtataatcccaaccaatatttca------accgtt---ttaatttatccaataattgcaatagccatatgaggaattattttaacaggactaacttgtttacgaaaaacagacctaaaagccctcattgcctattcctccgtaggccatataggactagtagcctccgccacacttattcaaaccccatgaagtatctcaggagcaattgttttaatagttgcccatggcttaacttcctcaatactattttgtttggctaacatactatatgaacgaacaaacactcgtatattaattgccatacgaggcatgcacaaagccatgcccctaataacttcatattgactaatcgcaagcctaactaatttagcactacccccaacaattaacctaattggagaaattcaaattatggccaccctgtttaattggtccccccttacaatcataataactgccataggagcagctattacagcaatctataccttacaaatattcataaccacacaacaaggacatatgacaaaagattcaaaagaaacttac---ccagctcaaactcgagaattactaattataattttacatgcactaccaattctactacttacattaaatttagaagtgatctat
>versicolor_KF691697                     
gcgccaattgctggttcaatagtactagcagcagttctattaaaacttggcgggtatggaattatccgtataactccaacaaacatttca------accatc---ttaatttacccaataattgcaatagccatatgaggaattattataacaggactaacttgtttacgaaaaacagacctaaaagccctcattgcctattcctcagtaggccatatagggttagtagcctccgccacacttattcaaaccccatgaagtacctcaggagcaattattttaatagttgcccacggcttaacctcctcaatactattttgtctagccaacatattatatgaacgaacaaacactcgtatattaattgccatacgaggcatgcacaaagccatgcccctaataacttcatattgactaattgcaagcctaactaatttagcactgcccccaacaattaacctaattggggaaattcaaattatggccaccctgtttaattggtctccccttacaatcataataactgccataggagcagctattacagcaatctataccttacaaatatttatgaccacacaacaaggacatatgacaaaagactcaaaagaaacttac---ccagctcaaactcgagaattactaattataattttgcatgcactgccaattcttctacttacattaaatttagaacttatctat
>longicaudatus_KF691698                   
-------------------------------ccgtactactaaaacttggtggctacggaattatccgcataagccccgtaaacacccca------actgcc---ctaatttacccaacaatcgctgtggccctatggggaattattataaccggactgacctgcttacgaaaaacagacttaaaagcccttattgcctactcctcagtaggccacataggactagtaacttctgctgtccttattcaaaccccatgaagcacttcaggagcaattactttaatagtcgcacacggcctaagctcctcaatactattctgcctagccaacatactatacgaacgaacaaacacccgaatactaactattttacgaggcatacacaaagccatgccccttacaacctcatactcattaatcgccagcctaaccaatttagcactacccccaacaattaacctaataggagaaatccaaatcatgaccacactattcaactgatccccattgacacttatcttaactgccacaggagcagtcattacaacagtctactcattactaatatttatggcaacacaacaaggatacttaacaaaagattcaaaagaaacttac---ccagccaaaacacgagaactcctaattataatcttacacgtactaccaattttgttacttacactaagcccaaaactaatctgc
>hispidus_2_empty              
---------------------------------------------------------------------------------------------------------------------------------------------------------------------------------------------------------------------------------------------------------------------------------------------------------------------------------------------------------------------------------------------------------------------------------------------------------------------------------------------------------------------------------------------------------------------------------------------------------------------------------------------------------------------------------------------------------------------------------
>mystaceus_1_AY054055                 
gcacccatcgctggctcaatagtgctagcagctgtattactaaaacttgggggatacggaatcattcgtataaccactatgaacatttca------actatc---ctcgtctatccaacaattgcaatagccacatgagggatcattataacagggctgacctgcctacgaaaaacagatctaaaagccctcattgcctactcctcagtaggccatataggactagtagcctccgccacacttattcaaaccccatgaagcacctccggggcaatcatcctaatagtcgcccacggcctaacttcttcaatactattctgtttagccaacatactatacgaacgaacaaacactcgaatactaatcgccatacgaggaatacacaaagccataccccaaataacccactactgactaattgcaagcctaacaaacctagcattgccaccaacaattaacctaatcggagaaattcaaattataactaccctatttaactgatccccacttacgatcaccataacagccattggagcgaccatcacagcaatctattccctacaaatattcatgaccacacaacaaggctacctaacaaaagactctaaagaaatttat---cctccacaaacacgggagctactaattttagccttacacacactacctatcctactccttacactaaacttagaactaatctgc
>mystaceus_2_KF691680                
gcacccatcgctggctcaatagtgctagcagctgtattactaaaacttgggggatacggaatcattcgtataaccactatgaacatttca------actatc---ctcgtctatccaacaattgcaatagccacatgagggatcattataacagggctgacctgcctacgaaaaacagacctaaaagccctcattgcctactcctcagtgggccacatagggctagtagcctccgccacacttattcaaaccccatgaagcacctctggggcaatagtcctcatagtcgcccacggcctaacttcttcaatactattctgtctagccaacatactatacgaacgaacaaacactcgaatactaatcgctatacgaggaatacataaagctatgccccaaataacctgttattgactaattgcaagtctaacaaacctagcattaccaccaacaattaacctggtcggagaaattcaaattataactaccctatttaactgatccccacttacaatcgcaataacagccataggggcaaccatcacagcaatctactccttacaaatattcataaccacacaacaaggatccctaacaaaagattcaaaagaaatttac---ccagcccaaacacgagagctactaactttaaccttacacacactacccatcctactcctaccagtaaatttagaactaatctgc
>rossikowi_MG739301                       
GCACCAATCGCCGGCTCGATAGTACTAGCAGCCGTACTACTAAAACTTGGCGGGTACGGAATTATTCGCATAATCCAANNNNNNNNNNNNNNNNNNNNNNNNNNNNNNNNNNNNNNNNNNNNNNNNNNNNNNNNNNNNNNNNNNNNNNNNNNNNNNNNNNNNNNNNNNNGAAAAACAGACCTAAAAGCCCTTATTGCCTACTCCTCAGTCGGCCACATAGGACTAGTGACCTCCGCCACACTCATTCAAACCCCATGGAGCACCTCAGGGGCAGTTATCCTAATAATTGCCCACGGCCTAACCTCCTCAATACTATTCTGTTTGGCCAACATGCTATACGAACGAACAAACACCCGAATATTAATTGCTATACGAGGCATGCACAAAGCTATGCCCTTAATAACTCTATACTGACTAATTGCAAGCCTGACTAACCTAGCACTACCCCCAACAATYAACCTAAANNNNNNNNNNNNNNNNNNNNNNNNNNNNNNNNNNNNNNNNNNNNNNNCAATTATCATAACTGCCATAGGGGCAGCCATTACAGCAGTCTACTCCCTAAAAATACTTATAACCACACAACAAGGATATCTTACAAAAGACTCAAAAGGAATTTGC---CCTGCCCANNNNNNNNNNNNNNNNNNNNNNNNNNNNNNNNNNNNNNNNNNNNNNNNNNNNNNNNNNNNNNNNNNNNNNNNNNNN
