# Supplementary material for: Cenozoic aridization in Central Eurasia shaped diversification of toad-headed agamas (Phrynocephalus; Agamidae, Reptilia)
Source: PeerJ. 2018 Mar 19;6:e4543. doi: 10.7717/peerj.4543 (PMC5863718; doi:10.7717/peerj.4543)
Supplement: Supplemental Information 33 [file peerj-06-4543-s033.fas]

>Takydromus_tachydromoides_NC008773        
atctgcctgattacccaaatcattacaggattattcttagctatacactacactgcagatatctcatctgcattttcatccgtcgcacacatccaccgagatgtacaacacggctgacttattcgtaatctacacgctaatggcgcatctatatttttcatctgcctctacctacatatcggccggggactctactatggctcttat---ttattcacagagacctgaaatattggggttatcctactacttctcacaatagctaccgcatttatagggtatgttttacct
>Anolis_carolinensis_NC010972               
gtatgcttagttattcaaatcctaacgggcctgttcctagccatacactatacagcagacattttatcagcattttcctccgtagcacacatctcccgagatgtacaatacggctgactaatccgaaacacacacgccaacggagcctctatattttttatctgtatttatctccatatcggccgaggcctttactacggatcctac---atatttaaagagacctgaaaccttggcgtggtccttcttcttcttgtcatagcaacagcctttgtgggctatgttttacca
>Anolis_cybotes_AB218960                   
atctgccttattattcaaatcttaacaggcctattcttagccatacattatacagcagacatttcatcagctttttcatcagttgcccatattacacgagatgttcaatacggctgactaatccgaaatattcacgccaacggggcctcaatattttttatttgcatttattttcatattggacgaggattatactacggctcatac---atatttaaagagacctggaatctaggagtcgtactattatttttagttatagcaacagcatttgtaggctatgttctccca
>Iguana_iguana_NC002793                   
ggcttactaatcgtacaaacactaacaggcctattcctagccatgcactacaccgcagacatctcactagctttctcatcagtggcgcacatctgccgagatgtccaatacggctgactaatccgaaacctacacgccaacggagcttcaatattcttcatctgcctctaccttcacatcggacggggcctatactacggctcgtac---ctattcaaagaaacctgaaacattggagtagtcctgctactactagtaatagccgccgccttcgtaggttatgtcctaccc
>Sceloporus_occidentalis_NC005960        
acatgcctaattatccaagtactcaccggcctttttttagctatgcactacacagccgacatctcatcagccttctcatccatcgcccacatctgccgagatgttcagtatggctgacttattcgaaacattcacgccaacggcgcctcaatattctttatctgtatataccttcacgtaggacgcggactttactacggttcatac---atattcaaagaaacctgaaatatcggagtggtacttctactcctagtaatagccaccgctttcgtagggtacgtcctacca
>Phrynosoma_cornutum_U66224                
atctgcctaattatccaaatcttaacaggcttatttttagctatacactacacagctgacattacatccgctttttcatccgtagctcacatctgtcgagacgtacaatacggctgactaatccgaaacattcatgccaacggcgcctccatgttcttcatttgtatttacctccacattggccgaggattatactatggctcctat---atattcaaagaaacatgaaatattggagtaattctgctactactattaatagccacagcattcgtcggatacgtcctacca
>Polychrus_marmoratus_NC012839             
ctatgcctaatcttacaagtatttacaggactattcctcgccatacactacacagcagatgtagccactgccttctcttctattgcccacatctgccgagatgttcaatatggttgacttatccgaaacgcccatgcaaacggcgcctcaatattcttcatctgcatttatctccatatcggccgaggactttactatggctcctac---ttatacaaagagacatgaaatctaggagtaattcttctattattacttatagctaccgccttcgttggctacgtactacca
>Leiocephalus_personatus_NC012834          
ttatgtctcatcattcaaatcttaacaggcttattccttgccatacactacacagcagacatctcatcagcattttcatcagtagcacacatctgccgagatgtacaatatggttgactaatccgaaacattcacgcgaacggcgcctcaatgttttttatttgtatgtacctacacgtaggacgaggcctatactatggatcctac---acattcaaagaaacctgaaatattggagttattctactattactagttatagccacagcctttgtaggatatgtccttcct
>Gambelia_wislizenii_NC012831              
acatgcttaatcatccaaattctaaccggattattccttgccatacactacacagcagacatctcatcagccttctcatcagtagcccacatctgccgagatgtccaatatggctgacttatccgaaaccttcacgccaacggagcatcaatattctttatctgtatctaccttcacatcggacgaggactctactatggctcatac---atatttaaagaaacatgaaacctaggcgtaatccttctactcctagttatagcaactgccttcgttggctacgtcctgcca
>Basiliscus_vittatus_NC012829               
ctatgccttattatccaaattaccaccggcctattcctggccatacactatacaacagacatctcatcagccttctcatccgtagcccacatctgccgagatgtacaatacggttgactaatccgaaacattcacgcaaatggggcctctatgttctttatctgcatctatttacatattggacgaggactctactatggctcatac---atatttaaagaggtatgaaacttaggagttgttctcctcctcctagtcatagccacagccttcgttggatacgtcctccca
>Plica_plica_AB218961                      
ctatgcttaatcatccaaatcttaacaggactattcttagcaatacactatacagcagacgtatcaatagccttttcatctattgcccacatctgtcgagatgtacaatacggatgactaattcgaaacctacatgctaacggagcctcaatattcttcatctgcatctacctgcacatcggacgaggcctatactacggatcctac---ctcttcaaagagacctgaaatctcggagtaattttgttatttctagttatagctacagctttcgttggatatgtcctacca
>Oplurus_grandidieri_NC012827              
gcttgcctaatcatacaaatcttaacaggactattcctagccatacattacacagctgatattacatcagcattttcctcaattgcccatatctgccgagatgtccaatacggctgattaattcgaaaccttcacgccaacggagcctcaatattctttatttgcatttacctacatgtaggacgaggactctattatggatcttac---atgtttaaagaaacctgaaacctaggcgtaattctattactactagtaatagccacagctttcgtagggtacgtccttcca
>Chalarodon_madagascariensis_NC012836      
gcctgcctaattatacaaatcctcacaggactattcttagctatacactatacagccgacatctcatcagctttctcctccgtcgctcatatttgccgagacgttcaatatggctgactaatccgaaatcttcatgccaacggagcatctatattttttatctgcatttacctccatattggacgaggcctttattacggatcatac---ctatttaaagaaacctgaaacctaggcgtagtcctactcctactcgttatagcaaccgcattcgtaggttacgtcctccca
>Chamaeleo_africanus_NC012422              
ctcatactagtaacacaaattacaacaggattattcctagcaatacactacacagccgatattaacctagcattctcctctatcgcacatatctcccgagaagtcaacttcggctgactaatacgaaacctacatgctaatggagcatcaatattcttcatttgcatttacctccacatcggacgaggcctatactactcctcctac---ctatacaaggaaacatgaaacattggtattattctactattcctaacaatggccaccgcattcttaggctacatcttaccc
>Chamaeleo_zeylanicus_EF222191            
ctaatactagtaacacaaattacaaccggactgtttctagcaatacactacacagccaatattgatctagcattctcctccattgcacacatctcccgagaagtaaattttggttgactaatacgaaacctacatgctaacggagcatcaatattttttatttgcatttacctacacatcggacgaggcctatactactcttcttac---ctacacaaagaaacatggaatattggcattatcctactacttataacaatagccaccgcattcttgggctacatcctacca
>Brookesia_decaryi_NC014174                
ctattactaatcacacaaattattacaggcttattcttagccatacactatacagctgatattaaactagcattcaactcagtatctcatatctgccgtgaagtaaacttcgggtgattaatccgaaactttcacgctaatggagcctcaatattttttatttgtatttatcttcatatcggacggggaatttattatgcctcctac---ttatacaaagaaacatgaaacactggcattatccttctattcttaactatagctaccgcattcctaggatatatccttcca
>Trioceros_melleri_AB474916                
cttctattaataacccaaattacaaccggattatttctagcaatacactacacagcggatatcaacttagcattttactcggtatcccacatctgccgagatgtaaatttcggatgaataatccgaaacctacatgcaaacggagcctcaatgttcttcatctgcatctacatacacatcggacgaggcctatattactcttcctac---ctatacaaagaaacatgaaatattggcatcaccctattatttttaacaatagctaccgcattcctgggctatattttacca
>Kinyongia_fischeri_EF222188               
cttatattaatgatacaaatcctaactggtctatttctgacaatgcactacgcaaccgatacacacttagcattttcctccgtatccaccatctgccgagaggtaaactacgggtgactaatacgaaatatacatgcaaacggagcctcaatatttttcatctgcattttccttcacatcggacgaggcctattttactcctcgtac---ctcttcaaagaaacatgaattattggtgttattcttcttctcctaaccatgatcactgcattcctaggctacatcctacca
>Furcifer_oustaleti_AB185326               
cttatactagtaatacaaatttcaaccggactattcctagcaatacactacacagcagatattaatatagccttcaattctgtatcccacatttgccgagaagtaaactttggctgattaatacgaaacctacacgcaaatggagcctcaatattttttatctgtatctacctgcacatcggacggggcctatactactcatcattt---ctgtataaagaaacatgaaacatcggaatcttactcctattcctaactatagctaccgcattcctaggctatattttaccc
>Calumma_parsonii_AB474915                 
cttatattagtaacacaaattgtaacaggactatttttagccatacactacacagctgatattaacctagcatttaactccgtatcacttatttgccgagaagtaaactttggatgactgatacgtagcctacatgcaaatggggcctcaatattcttcatctgcatttacctgcacatcggacgaggactttactactcctcctac---ctttacaaagaaacctgaaatgtgggtattatcctcctcctactaactatagccactgcttttctaggttacgtccttcca
>Rieppeleon_kerstenii_AB474918             
ataatgctaattgtacaagtcacaacaggcctgttcctcgcaatacactacacacccgacacaaatacagcattctcatccgtatctcacatctgccgagacgtaaacttcggctgacttctccgaaacctccatgcaaacggagcctcaatcttttttgtctgcctctaccttcacatcggacgaggtctctactactcctcctac---ctgaccaaagaaacgtgaaatattggaatcgctctcttttttttaacgatagccacagcctttcttggatacgtcctgccc
>Uromastyx_benti_NC014182                  
ctatcattactaatccaaatcaccacaggcctattcctagcaatacactacacagcaaacattgacaccgcattttcttcagtcgcccatatctgtcgagacgttaacttcgggtgactgatccgaaacatgcatgcaaatggggcctccatattcttcatttgtctctacctgcacatcggacgaggtctatactacagctcatac---ctgtacaaagaaacatgaaacatcggaattatcctactatttctaaccatagcaacagcattcctcggatacgtactaccg
>Leiolepis_guttata_AB476400                
gcaactctaattactcaaatcatcacaggactattcctggccctgcattacaaagctgacatcaattcggccttcgactcaatcgcccacatttgccgaaatgtaaaatttggatgactaatccgaaacattcatgcaaatggcgcctcaatattctttatctgcatctacatacatattgcacgaggactatattacggctcctac---ttaaacaaagaaacctgaaatgtaggcattatcttactgttcctaactatagccactgcattcataggatatgtattacca
>Hydrosaurus_amboinensis_AB475096       
caagtaattataatgcaaataatcaccggagtacttctagccatgcattacacaccagatattaactcagcttttaattcaatcgtccatatttcccgagacgtaaactcaggatgactcctacaaaatattcatgcaaacggggcctcaataatattcatctgtgtctaccttcatatcggacgagggctatactacgaatcttataatatgaacaaaaaaacatgatacctaggaatagcactactaataataacaatagccaccgcattcataggatatgtcctccct
>Chlamydosaurus_kingii_NC009421           
cttatactcatttcacaaacagccacgggcattttcttagccatacactacaaagcagatgtacgattagcctttgactcagtatcatatatatcccgagaagtattccatggatgactaatccaaaaccttcacgcaaacggggcatccttcttctttatttgcctttattttcacattggccgcggcatctactacggctcatac---ctgaacaaaaacacatgattcatcggaattgcccttctcttattattaataaccacagcatttataggctacattttacca
>Pogona_vitticeps_NC006922                
cttatacttataacccaaattaccacaggcatcctcctagccatacactacaaagcagacgtatcactagccttcgactccgtctcatacatctcccgagaagttttctacgggtgactaatccaaaaccttcacgcaaacggggcttccttcttcttcatttgcctttacttacacatcggccgaggactctactacggctcttac---ttaaacacaagtacatgaaccctaggaattgtactccttctactatcaataataaccgcattcataggctatatcctacca
>Acanthosaura_armata_NC014175              
gcagccctagcaattcaaatttccacaggaattcttctcgcaatacactacacaacgggtaccgccttcgccttctactcaatcacccacatttcccgagacatcaacctaggctgactagcccaaaacactcacgcaaacggcgcctcaatattctttatccttatataccttcacatcgcccgaggcatatactacggctcctac---ctctacaaaaaaacctggttcgtcggggtcctactattcctacttacaacactaacagcatttataggctacgtcctcccc
>Calotes_versicolor_NC009683              
cttaccttagccatacaaatcattacaggaattttactcaccatgcactactcagcaggtattacttctgctttcaactcacttgttcacattgcccgagacgtaaacttcggatggctcctacaaaacacccatgcaaacggggcatcagcattctttatcctaatttatttacatattgctcgaggcctgttttacggctcctac---ctctacaaaaaaacatgatttgtgggtatcctgctcttactcacaacaataacgacagcgttcataggctatgtccttccc
>Agama_agama_AB263940               
cacaatcttaacaacccaattatcacaggaatatttctagccacccactttacagccagcacaacaacctcattcaactcaatcctccacatcctacgtgatgtaaattttggttgattaatccaaaacatccactcaaacggagcttcactatttttcacgttcatttacatccacattggacgaggaatttactacggatcttac---atatacaaaaaaacatgaaacattggaattcttatactcctactcgccataaccacagctttcatgggatatgtccttccc
>Laudakia_nupta_empty                     
---------------------------------------------------------------------------------------------------------------------------------------------------------------------------------------------------------------------------------------------------------------------------------------------------
>Laudakia_tuberculata_empty             
---------------------------------------------------------------------------------------------------------------------------------------------------------------------------------------------------------------------------------------------------------------------------------------------------
>Bufoniceps_laungwalaensis_empty        
---------------------------------------------------------------------------------------------------------------------------------------------------------------------------------------------------------------------------------------------------------------------------------------------------
>Trapelus_sanguinolentus_AY053997   
ctagcactaataattcaactagtaacaggtgtattcctagctattcactttacagcaaacacaaccatagcctttgactcactcattcacattatacgcgacgtcaattttggatgactagtacaaaacattcacgcaaatggggcctcaatatttttcatctgcatctatattcacattggacgaggcctatattatggctcatat---ctctacaaaaaaacatgaaacattggtgttacactactaatactgacaatgataacagcttttatagggtacgtattacca
>Pseudotrapelus_sinaitus_NC013603          
ctcttcctcaccatacaaattatttcagggacatttctagccattcacttcacagcaagcacttccacagcctttaactccctcatgcacatcctacgtgatgtcaactttggctgattccttcaaagcacacacgcaaacggagcctcaatattcttcatttgcatgttcatccacattggacgaggaatctactacggatcatat---ctatttaaaaaaacatgaaacattggaaccaccatactacttctagccatagtcacagcattcataggatacatcctccca
>Xenagama_taylori_DQ008215                 
atattcctagcgattcaaataatttcagggacattactagctatcaactttacagcaagcacatcaactgctttcgactcattaatacacattctacgagatgtaaactacggatgactcttacaaaatacacacgcatatggtgcctcaatattctttatttgcatatatattcacatcgcacgtggcatctactatggatcctac---ttccttaaaaaaacatggtacattggcatcaccatattactacttaccataataacagcattcataggatacgtccttcca
>Xenagama_batillifera_AB113825            
---------------------------------------------------------------------------------------------------------------------------------------------------------------------------------------------------------------------------------------------------------------------------------------------------
>Stellagama_stellio_KF691616             
cccacactaataattcaaattacaacaggaatctttttagccatacactttacagctagcacttcaatagccttcaactcacttatatatatcctacgagatgtaaactttggctgactgatacaaaacattcatgcaaacggggcctcaatattctttatatgtctctacattcacaccgcccgaggaatatattatggctcttac---ttacaaataaaaacttgagccgttggagttatactcctactattaactatactcacagcattcataggctatgtactccca
>Paralaudakia_caucasia_KF691617           
ctctcacttgcaatccaaatgacaaccggcatctttctagccgtccattttacagcaagcaccactatagccttcgattcactaatacacattctacgaaatgtaaatttcggttgactaatacaaaatatccatgcaaacggagcctccatattcttcatctgcatctacattcacgtagcccgtggaatttactacggctcctat---ttatacaaaaaaacatgaaatacaggaacaatcctcctattattaacaataactacagcattcataggatacgtccttcca
>Paralaudakia_lehmanni_KF691618          
cccacactaataattcaaattacaactggaatcttcttagccgtacattttacagcaagtaccaccatagcctttgattccctaatgcacatcctacgaaacgtaaattttggttgattaatacaaaacattcatgcaaacggagcctccatatttttcatttgcatctacatccatgtagctcgcggaatttactatggctcctac---ttatacaaaaaaacatgaaacacaggaatcatgctactactactgacaataatcacagcattcataggatatgtcttaccc
>Paralaudakia_microlepis_KF691647      
----cacttataatccaactaacaactggcatcttcctagccgtacatttcacagcaagcaccaccatggccttcgactcattaatgcacattctacgaaacgtaaacttcggctgactaatacaaaacatccatgcaaacggagcctccatatttttcatttgcatttacattcacgtagcccgtggaatttattatggatcttac---ttatataaaaaaacatgaaacacaggaaccattctactactacttacaatagtcacagcattcatggggtacgtcctacca
>interscapularis_KF691620     
ataaccctaattatccaactaattaccggagtctttctagccacccattttatagcaagcacaaccctagctttcgactctctgatccatattctccgagatgtaaactccggctgactagtacaaaatattcatgcaaacggagcatcaatatttttcctatgcatttatatgcacatcggacgaggaatctattacggatcatac---ctatacaaaaaaacatgaaacgtaggaatcatcctactcctactaacaatagccactgcattcataggctatgtactacca
>sogdianus_KF691621           
ataaccctaattattcaactaattaccggagtctttctagccacccatttcatagcaagcacaaccctagccttcgactctctaatccatatccttcgagatgtaaactccggctgactagtacaaaacatccatgcaaacggggcatcaatatttttcctatgcatttatatgcacatcggacgaggaatctactacggatcatac---ctatacaaaaaaacatgaaaactgggaattatcctactcctactaacaatagccactgcattcataggctatgtactacca
>ornatus_vindumi_KF691622          
ataaccctaattattcaattaacaactggaatcttcttagccacccatttcacagccagcacaacattagcctttgactctctaattcacacgctccgagacgtaaacttcggttgactaatacaaaacattcatgcaaacggagcatctatattcttcctatgtatttatacacacatcggacgaggaatctattacggatcatac---ctatacaaaaaaacatgaaatgtaggaattattatactactactaacaatggccactgcattcataggctatgtattgcca
>maculatus_KF691707              
acaactttaattatccaactaacaacaggcattttcctagccgcccacttcacagctagcacaaccatagcctttaactccctaatccacattctacgagacgtaaactttggctgattaatacaaaatattcatgcaaatggagcatcaatattctttctatgcatttatatacacattggacgaggaatctactacggatcttac---ttatacaaaaaaacatgaaatattggaattctcctattactactaacaatagccactgcattcataggctatgtattacca
>arabicus_empty              
---------------------------------------------------------------------------------------------------------------------------------------------------------------------------------------------------------------------------------------------------------------------------------------------------
>ocellatus_KF691624             
ataaccctaattattcaattagtaaccggaatctttttagccgcccacttcacagccagcacggacacagccttcgattcaataatccatattctccgagatgtaaactttggatgactaatacaaaacattcatgcaaacggagcatcaatattcttcctatgcatctacatgcatatcggacggggaatctattacggatcatac---ttatacaaaaaaacatgaaacgtcggaattattttactactactgacaatagccactgcattcataggatatgttcttcca
>raddei_boettgeri_KF691625      
ataaccctaattattcaattagtaaccggaatctttttagccgctcacttcacagccagcacggacacagccttcgattcaataatccatattctccgtgatgtaaactttggttgactaatacaaaacattcatgcaaacggagcatcaatattcttcctatgcatctacatgcacattggacggggaatctactacggatcatac---ttatataaaaaaacatgaaacgtcggaattattttactactactgacaatagccactgcattcataggatacgtccttcca
>strauchi_empty               
---------------------------------------------------------------------------------------------------------------------------------------------------------------------------------------------------------------------------------------------------------------------------------------------------
>scutellatus_KF691619         
ataactctaattatccaactaacaaccggcatttttttagcaactcacttcacagctaacacaaccatagcttttaactccttaattcacatcatacgagacgtaaattttggctgattaatacaaaacatccatgcaaatggagcctccatatttttcctttgtatctacctccatatcggacgaggaatctactacggatcatac---ctaaacaaaaaaacttgaaatatcggaattacactactactactaacaatggccacagcattcataggttatgtcctgcca
>persicus_horvathi_KF691631   
ataaccctaattattcaactagtaaccggaatctttttagctacacactttacagctagcacaaccatagcatttgactcagttattcatattcttcgagacgtaaacttcggctgacttgtacaaaatattcatgcaaacggagcatcaatatttttcctatgcatttatattcacatcggacgaggaatttactacggatcatac---ctatataaaaaaacatgaaacatcggaattatattattatttttaacaatagccaccgcattcataggctatgtactgcca
>helioscopus_varius_KF691628       
ataaccctgataatccaactagtgaccggagtctttttagccgcccattttacagccagtacagccatagccttcgactccgttattcatatccttcgagacgtaaactttggctgactaatacaaaacattcatgcaaacggagcatcaatatttttcctatgcatttatattcacattggacgaggaatctactacggatcatac---ttgtacaaaaaaacatgaaatatcggaattatactattatttttaacgatagccaccgcattcataggctatgtattgcca
>helioscopus_helioscopus_KF691630     
ataaccctaatgatccaactagtgaccggagtctttttagccgcccacttcacagccagtacagccatagccttcgactccgtcattcatatcctccgagacgtaaactttggctgacttatacaaaatattcatgcaaacggagcatcaatatttttcctatgcatttatattcacattggacgaggaatttactatggatcatac---ttgtataaaaaaacatgaaatgtcggaatcatactattatttctaacaatagccaccgcattcataggctatgtactgcca
>saidalievi_KF691629             
ataaccctaattattcaactagtgaccggagtctttttagccgcccactttacagccagtacagccacagccttcgactctgttattcacatccttcgagacgttaactttggctgactaatacaaaatattcatgcaaacggagcatcaatattttttttatgcatttatattcacatcggacgaggaatttactacggatcatac---ttatacaaaaaaacatgaaacgtcggaattatcttactatttctgacaatagccactgcattcataggctatgtccttcca
>erythrurus_KF691632                  
ataaccctaatcattcaattagtaacaggaatctttttagccgctcactttacagccagcacaaccacagcctttgactcaataatccacattctccgcgatgtaaatttcggctgactaatacaaaacattcatgcaaacggagcatcaatattctttttatgcatttatatacacatcggacgaggtatttattatgggtcttac---ctatacaaaaaaacatgaaacatcggaattatcttattatttctgacaatagccactgcattcataggctatgtactacca
>vlangalii_KF691642                  
ataaccctaattattcaacttgtcacaggagtctttttagccgcccacttcacagccagcacaaccttagcctttgactcaatagtccacattctccgcgatgtaaattttggctgactaatacaaaacattcatgcaaacggagcatccatattctttctatgcatttatatacacatcggacgaggaatttattatggatcttac---ttatacaaaaaaacatgaaacatcggaattatcttgttattcttaacaatagccactgcatttataggctatgtactacca
>forsythii_KF691633                  
ataaccctaactattcaactaattacaggaatctttttagccgcccactttacagctagcacaactatagcctttgactcaataatccacattctccgtgatgtaaattttggctgactaatacaaaacattcatgcaaacggagcatcaatattctttctatgcatctacatacacatcggacgaggtatttattatgggtcttac---ctatacaaaaaaacatgaaacatcggaattatcttactacttttaacaatagccactgcattcatgggctatgtactacca
>theobaldi_AY053965               
ataaccctaaccattcaactaataacaggaatctttttagccactcactttacagccagcacaactatagcctttgactcaataatccacattctccgtgatgtaaattttggatgactaatacaaaacatccatgcaaacggagcatcaatattctttctatgcatctatatacacatcggacgaggaatttattatggatcttac---ctatacaaaaaaacatgaaacatcggaattatcttattgtttctaacaatagccactgcattcatgggctatgtactacca
>putjatai_KF691634                
ataaccctaattattcaacttgtaacaggaatctttttagccgctcacttcacagccagcacaaccatagcctttgactcaataatccacattctccgcgatgtaaattttggctgactaatacaaaatattcatgcaaatggagcatcaatattctttctatgcatttatatacacatcggacgaggggtttattatggatcttac---ttatacaaaaaaacatgaaacattggaattatcttgttatttttaacaatagccactgcgtttataggctatgtgctacca
>axillaris_KF691635               
ataaccttaattattcaactagtgactggaatttttttggcggcccatttcacagctagtacaagcatagcctttgactccataattcatatcctccgagacgtaaattttggctgactaatacaaaacattcatgcaaacggagcatcaatattttttctatgcatatatattcacatcggacgaggaatttactatgggtcatat---ctatacaaaaaaacatgaaacattggaattatcttattgctactgacaatagccactgcattcataggctacgtattgcca
>melanurus_1_KF691636            
ataaccctaatcatccaactagtaactggaatttttttagccgctcactttacagccagcacaaccatggcctttgattccataatccatattcttcgagacgtcaacttcggctgactaatacaaaacattcatgcaaacggagcatcaatattcttcctatgcatttacatacatattggacgaggaatttattacggctcatac---ctatacaaaaaaacatgaagcatcggaattattttacttctattaacaatagccactgcattcataggctacgtactgccc
>melanurus_2_AY053919         
ataaccctaattatccaattagtaactggaatttttttagccgctcactttacagccagcacaaccatggcctttgactccataatccatattcttcgagacgtcaacttcggctgactaatacaaaacattcatgcaaacggagcatcaatattcttcctatgcatctatatacatattggacgaggaatttattacggctcatac---ctttacaaaaaaacatggaacataggaattattttacttctattaacaatagccactgcattcataggctacgtactgccc
>kuschakewitschi_KF691643          
ataaccctaattatccagctagtaaccggaatttttttagccgctcactttacagccagcacaaccatggcctttgactccataatccatattcttcgagacgtcaacttcggctgactaatacaaaacatccatgcaaacggggcatcaatatttttcctatgtatttatatacatattggacgaggaatttattacggctcatac---ctatacaaaaaaacatgaaacatcggaattattttacttctattaacaatagccactgcattcataggctacgtactgccc
>incertus_KF691637                      
ataaccctaattatccaactagtaaccggaatttttttagccgctcactttacagccagcacaactatagcctttgactccataatccatatccttcgagacgttaacttcggctgactaatacaaaacattcatgcaaacggagcatcaatattcttcctatgtatctacatacattttggatgaggaatttattacggctcatat---ctatacaaaaaaacatgaaacataggaattatcttacttctattaacaatagccactgcgttcataggctacgtattaccc
>alpherakii_KF691639                   
ataaccctaattattcaactagtaaccggaatttttttagccgctcattttacagccagcacaaccatagcctttgactccatgatccacattcttcgaaacgttaactttggctgactaatacaaaacatccatgcaaacggagcatcaatattcttcctatgtatttatatacatatcggacgaggaatttattacggctcatac---ctgtacaaaaaaacatgaaacatcggtattattttacttctattaaccatagccacggcgttcataggctacgtactgccc
>moltschanovi_KF691638                 
ataaccctaattattcaactagtaaccggaatttttttagccacccactttacagccagcacaaccatagcctttgactccataatccatattcttcgagacgtcaactttggctgactaatacaaaacacccatgcaaacggggcatcaatattcttcctatgtatttatatacatatcggacgaggaatttattacggctcatac---ctgtacaaaaaaacatgaaacatcggtattattttactcctattaacaatagccactgcgttcataggctacgtactgccc
>guttatus_KF691640                   
ataaccctagctattcaactagtaaccggaatttttttagccgctcactttacagccagcacaaccatagcctttgactccataatccatattctacgagacgtcaactttggctggctaatacaaaacatccatgcaaacggagcatcaatattcttcctatgtatttatatacatatcggacggggaatttattacggctcatac---ctgtacaaaaaaacatgaaacatcggtattattttacttctattaaccatagccacggcgttcataggctacgtactgccc
>hispidus_1_KF691644                  
ataaccctaatcatccaactggtaaccggaatttttttagcagctcactttacagccagcacaaccatagcctttgattctataatccacattcttcgagacgtaaacttcggctgactaatacaaaacattcatgcaaacggagcttccatattctttctatgtatttatatacatatcgggcgaggaatttactacggctcatac---ctatacaaaaaaacatgaaacatcggaattattttactcctactaacaatagctactgcattcataggctacgtactcccc
>przewalskii_AY053941                 
ataaccctaatcatccaactagtaaccggaatttttttagccgctcatttcacagccggcacaactatagcctttgactccataattcacatccttcgagacgttaacttcggctgactaatacaaaacatccatgcaaatggggcatcaatattcttcctatgtatttatatacatattggacgcggaatttattacggctcatac---ctatacaaaaaaacatgaaacatcggaattattttacttctactaacaatagccactgcattcataggctacgtactgccc
>kulagini_KF691641                  
ataaccctaatcatccaactagtaaccggaatttttttagccgcccattttacagccagcacaaccatagcttttgactccataattcatatccttcgagacgttaacttcggctgactaatacaaaatatccatgcaaatggagcatcaatattcttcctatgtatttatatacatattggacgcggaatttattacggctcatat---ctatacaaaaaaacatgaaacatcggaattatcttacttctactaacaatagccactgcattcataggctatgtactgccc
>versicolor_AY053968                
ataaccctaatcatccaactagtaactgggatttttttagccgctcactttacagccagcacaaccatagcctttgactccataatccacatcctccgagacgtaaacttcggctgactaatacaaaacatccatgcaaatggggcatcaatattcttcctatgtatttatatacatattggacgcggaatttattacggctcatac---ctatacaaaaaaacatgaaacatcggaattattttacttctactaacaatagccactgcattcataggctacgtactgccc
>longicaudatus_KF691645            
---------------------------ggcatcttcctggctgcccacttcacagctagcacaaccatagcctttaactccttaatccatattctacgagacgtaaactttggctgactaatacaaaacattcatgcaaatggagcatccatattctttctatgcatttacatgcacatcggacgaggaatctactacggatcttac---ttatacaaaaaaacatgaaacatcggaattctcctattactattaacaatagccactgcattcataggctatgtactacca
>hispidus_2_KF691646             
ataaccctaatcatccaactagtaactgggatttttttagccgctcactttacagccagcacaaccatagcctttgactccataatccacatcctccgagacgtaaacttcggctgactaatacaaaacatccatgcaaacggagcatccatattcttcctatgtatttatatacacatcggacgaggaatttattacggctcatac---ctatacaaaaaaacatgaaacatcggaattattttacttctactaacaatagccactgcattcataggctacgtactcccc
>mystaceus_1_KF691626         
ataactctgatcattcaactagtaaccggaatctttttagccgcccactttacagccagcacaaccatggcctttgattcaatgctccacattctccgagacgtaaactttggctgactcatacaaaacattcatgcaaatggagcatcaatattcttcctgtgtatttatatacacatcggacgaggaatctattatgggtcatat---ctatacaaaaaaacatgaaacattggaatcatactactattactagcaatagccactgcattcataggctacgtactacca
>mystaceus_2_KF691627         
ataactctgattattcaactggtaaccggaatctttttagcagcccactttacggccagcacaaccacagcctttgactcaatactccacattctccgagatgtaaactttggctgactcatacaaaacattcatgcaaatggagcatccatattctttctatgtatttatatgcacatcggacgaggaatctattacggatcttac---ttatataaaaaaacatgaaacattggaatcatactactattactagcaatagccactgcattcataggctacgtactacca
>rossikowi_MG739302   
NNNNNNNNNNNNNNNNNNNNNNNNNNNNNNNNNNNNNNNNNNNNNNNNNNNNNNNNNNNNNNNNNNNNNNNNNNNNNNNNNNNNNNNNNNNNNNNNNNNNNNNNNNNNNNNNNNNNNNNNNNNNNNNNNNNNNNNNNNNNNNNNNNNNNNNNNNNNNNNCTATGTATTTACGTACATATTGGGCGAGGAATTTATTACGGGTCATAC---CTGTACAAAAAAACATGAAATGTTGGAATCATTCTATTACTACTAACAATAGCCACTGCATTTATAGGCTACGTTCTNCCC
